# Supplementary material for: Search for Nutritional Fitness Traits in a Biological Pest Control Agent Harmonia axyridis Using Comparative Transcriptomics
Source: Front Physiol. 2019 Sep 18;10:1148. doi: 10.3389/fphys.2019.01148 (PMC6760036; doi:10.3389/fphys.2019.01148)
Supplement: Supplementary file 1 [file Table_1.XLS]

## Sheet: Table 1
Supplementary Dataset File S1. All DEG annotation database of two sample groups in H. axyridis adults.
#ID	S01-T04_count	S01-T04_FPKM	T01_count	T01_FPKM	T02_count	T02_FPKM	T03_count	T03_FPKM	T04_count	T04_FPKM	FDR	log2FC	regulated	COG_class	COG_class_annotation	GO_annotation	KEGG_annotation	KOG_class	KOG_class_annotation	Pfam_annotation	Swissprot_annotation	eggNOG_class	eggNOG_class_annotation	nr_annotation	GO_second_level_annotation	KEGG_pathway_annotation
c103861.graph_c0	5	0.54	0	0	0	0	0	0	5	0.36	0.0390048	#NAME?	down	--	--	--	--	[A]	RNA processing and modification	Double-stranded RNA binding motif	--	S	Function unknown	--	--	--
c1070.graph_c0	5	1.24	0	0	0	0	0	0	5	0.79	0.0390048	#NAME?	down	--	--	--	--	--	--	--	--	T	Signal transduction mechanisms	--	--	--
c1119.graph_c0	6	0.49	0	0	0	0	0	0	12	0.67	0.00115797	#NAME?	down	[T]	Signal transduction mechanisms	Biological Process: signal transduction (GO:0007165);; Molecular Function: transferase activity, transferring phosphorus-containing groups (GO:0016772);; Molecular Function: hydrolase activity (GO:0016787);; Biological Process: cellular metabolic process (GO:0044237);;	--	[K]	Transcription	Response regulator receiver domain	Response regulator receiver domain containing protein {ECO:0000313|EMBL:EAY12558.1} OS=Trichomonas vaginalis PE=4 SV=1	K	Transcription	Response regulator receiver domain containing protein [Trichomonas vaginalis G3]	biological process: cellular process (GO:0009987);; biological process: signaling (GO:0023052);; biological process: single-organism process (GO:0044699);; biological process: response to stimulus (GO:0050896);; biological process: biological regulation (GO:0065007);; molecular function: catalytic activity (GO:0003824);; biological process: metabolic process (GO:0008152)	--
c11283.graph_c0	3	0.27	0	0	0	0	0	0	10	0.62	0.0104068	#NAME?	down	[IQ]	--	--	--	[I]	Lipid transport and metabolism	AMP-binding enzyme	Putative uncharacterized protein {ECO:0000313|EMBL:EEN66175.1} OS=Branchiostoma floridae (Florida lancelet) PE=4 SV=1	I	Lipid transport and metabolism	hypothetical protein BRAFLDRAFT_279625 [Branchiostoma floridae]	--	--
c11357.graph_c0	3	0.44	0	0	0	0	0	0	8	0.79	0.0256344	#NAME?	down	[E]	Amino acid transport and metabolism	--	K01254|1.28415e-30|aga:AgaP_AGAP009907|AGAP009907-PA; K01254 leukotriene-A4 hydrolase [EC:3.3.2.6] (A)	[IOVE]	--	Peptidase family M1	Leukotriene A(4) hydrolase {ECO:0000256|RuleBase:RU361141} OS=Anopheles darlingi (Mosquito) PE=3 SV=1	V	Defense mechanisms	leukotriene A-4 hydrolase [Anopheles darlingi]	--	Arachidonic acid metabolism (ko00590)
c1148.graph_c0	4	0.38	0	0	0	0	0	0	7	0.45	0.0248506	#NAME?	down	--	--	--	--	[R]	General function prediction only	--	Uncharacterized protein {ECO:0000313|EMBL:JAA56957.1} OS=Rhipicephalus pulchellus PE=2 SV=1	R	General function prediction only	--	--	--
c1226.graph_c0	7	0.67	0	0	0	0	0	0	6	0.39	0.00933372	#NAME?	down	--	--	--	--	[GC]	--	--	Putative uncharacterized protein {ECO:0000313|EMBL:AEO33520.1} (Fragment) OS=Amblyomma maculatum (Gulf Coast tick) PE=2 SV=1	G	Carbohydrate transport and metabolism	--	--	--
c12314.graph_c0	6	0.74	0	0	0	0	0	0	4	0.33	0.0381233	#NAME?	down	[V]	Defense mechanisms	--	K05681|6.54375e-28|lgi:LOTGIDRAFT_141832|hypothetical protein; K05681 ATP-binding cassette, subfamily G (WHITE), member 2 (A)	[Q]	Secondary metabolites biosynthesis, transport and catabolism	ABC transporter	ABC transporter {ECO:0000313|EMBL:EGD82449.1} OS=Salpingoeca rosetta (strain ATCC 50818 / BSB-021) PE=3 SV=1	Q	Secondary metabolites biosynthesis, transport and catabolism	ABC transporter [Salpingoeca rosetta]	--	ABC transporters (ko02010)
c12733.graph_c0	5	0.56	0	0	0	0	0	0	5	0.38	0.0390048	#NAME?	down	--	--	--	--	--	--	--	--	R	General function prediction only	--	--	--
c1292.graph_c0	2	0.24	0	0	0	0	0	0	8	0.64	0.0425913	#NAME?	down	[KLB]	--	--	K09272|8.51271e-59|aqu:100638464|FACT complex subunit SSRP1-like; K09272 structure-specific recognition protein 1 (A)	[KLB]	--	Structure-specific recognition protein (SSRP1)	Uncharacterized protein {ECO:0000313|EnsemblMetazoa:PAC:15721240} OS=Amphimedon queenslandica (Sponge) PE=4 SV=1	K	Transcription	PREDICTED: FACT complex subunit SSRP1-like [Amphimedon queenslandica]	--	--
c1302.graph_c0	3	0.49	0	0	0	0	0	0	7	0.77	0.0411864	#NAME?	down	[U]	Intracellular trafficking, secretion, and vesicular transport	--	K03105|2.00897e-25|xla:495049|srp19; signal recognition particle 19kDa; K03105 signal recognition particle subunit SRP19 (A)	[U]	Intracellular trafficking, secretion, and vesicular transport	SRP19 protein	Signal recognition particle 19 kDa protein {ECO:0000313|EMBL:ELR20030.1} OS=Acanthamoeba castellanii str. Neff PE=4 SV=1	U	Intracellular trafficking, secretion, and vesicular transport	signal recognition particle 19 kDa protein [Acanthamoeba castellanii str. Neff]	--	Protein export (ko03060)
c13568.graph_c0	6	0.44	0	0	0	0	0	0	8	0.4	0.00614617	#NAME?	down	[O]	Posttranslational modification, protein turnover, chaperones	--	K11838|1.42924e-27|ame:409332|Usp7, GB17081; ubiquitin-specific protease 7; K11838 ubiquitin carboxyl-terminal hydrolase 7 [EC:3.4.19.12] (A)	[O]	Posttranslational modification, protein turnover, chaperones	ICP0-binding domain of Ubiquitin-specific protease 7	Ubiquitin carboxyl-terminal hydrolase {ECO:0000256|RuleBase:RU004435} OS=Acanthamoeba castellanii str. Neff PE=3 SV=1	O	Posttranslational modification, protein turnover, chaperones	Ubiquitin carboxylterminal hydrolase domain containing protein [Acanthamoeba castellanii str. Neff]	--	FoxO signaling pathway (ko04068)
c13841.graph_c0	10	0.86	0	0	0	0	0	0	7	0.38	0.00160825	#NAME?	down	--	--	--	--	--	--	--	--	S	Function unknown	--	--	--
c15012.graph_c0	6	0.54	0	0	0	0	0	0	6	0.37	0.0150753	#NAME?	down	--	--	--	--	--	--	--	--	S	Function unknown	--	--	--
c15272.graph_c0	4	0.43	0	0	0	0	0	0	7	0.52	0.0248506	#NAME?	down	--	--	--	K14464|3.10304e-16|tad:TRIADDRAFT_51654|hypothetical protein; K14464 alpha-1,3-fucosyltransferase [EC:2.4.1.-] (A)	[GE]	--	Glycosyltransferase family 10 (fucosyltransferase)	Uncharacterized protein {ECO:0000313|EMBL:EAL65160.1} OS=Dictyostelium discoideum (Slime mold) PE=3 SV=1	G	Carbohydrate transport and metabolism	hypothetical protein DDB_G0284467 [Dictyostelium discoideum AX4]	--	--
c15685.graph_c0	8	1.09	0	0	0	0	0	0	4	0.37	0.0437444	#NAME?	down	[R]	General function prediction only	--	--	[Q]	Secondary metabolites biosynthesis, transport and catabolism	Zinc-binding dehydrogenase	Uncharacterized protein {ECO:0000313|EMBL:EPY19408.1} OS=Strigomonas culicis PE=4 SV=1	Q	Secondary metabolites biosynthesis, transport and catabolism	hypothetical protein STCU_09473 [Strigomonas culicis]	--	--
c15689.graph_c0	3	0.37	0	0	0	0	0	0	7	0.59	0.0411864	#NAME?	down	[O]	Posttranslational modification, protein turnover, chaperones	--	--	[O]	Posttranslational modification, protein turnover, chaperones	Clp amino terminal domain	Endopeptidase Clp ATP-binding chain C {ECO:0000313|EMBL:ACB43206.1} OS=Paulinella chromatophora PE=3 SV=1	O	Posttranslational modification, protein turnover, chaperones	PREDICTED: negative regulator of genetic competence ClpC/MecB-like [Ceratitis capitata]	--	--
c16473.graph_c0	4	0.25	0	0	0	0	0	0	11	0.47	0.00417373	#NAME?	down	--	--	--	--	[K]	Transcription	TATA element modulatory factor 1 TATA binding	TATA element modulatory factor {ECO:0000313|EMBL:EKC31708.1} OS=Crassostrea gigas (Pacific oyster) PE=4 SV=1	K	Transcription	TATA element modulatory factor [Crassostrea gigas]	--	--
c17418.graph_c0	5	0.33	0	0	0	0	0	0	9	0.4	0.00627002	#NAME?	down	--	--	--	--	--	--	Helix-loop-helix DNA-binding domain	--	K	Transcription	--	--	--
c18116.graph_c0	3	0.37	0	0	0	0	0	0	7	0.59	0.0411864	#NAME?	down	--	--	--	K14840|5.44934e-11|mze:101486246|glioma tumor suppressor candidate region gene 2 protein-like; K14840 nucleolar protein 53 (A)	[R]	General function prediction only	Nop53 (60S ribosomal biogenesis)	Uncharacterized protein {ECO:0000313|EMBL:ELT97368.1, ECO:0000313|EnsemblMetazoa:CapteP89666} OS=Capitella teleta (Polychaete worm) PE=4 SV=1	R	General function prediction only	hypothetical protein CAPTEDRAFT_89666 [Capitella teleta]	--	Herpes simplex infection (ko05168)
c18170.graph_c0	4	0.59	0	0	0	0	0	0	8	0.81	0.0157777	#NAME?	down	[J]	Translation, ribosomal structure and biogenesis	Molecular Function: glutamate-tRNA ligase activity (GO:0004818);; Molecular Function: glutamine-tRNA ligase activity (GO:0004819);; Molecular Function: ATP binding (GO:0005524);; Cellular Component: cytoplasm (GO:0005737);; Biological Process: glutamyl-tRNA aminoacylation (GO:0006424);;	K14163|1.19444e-78|nvi:100114990|bifunctional glutamate/proline--tRNA ligase; K14163 bifunctional glutamyl/prolyl-tRNA synthetase [EC:6.1.1.17 6.1.1.15] (A)	[J]	Translation, ribosomal structure and biogenesis	tRNA synthetases class I (E and Q), catalytic domain;; tRNA synthetases class I (C) catalytic domain	Glutamyl-tRNA synthetase family protein {ECO:0000313|EMBL:EEA05464.1} OS=Cryptosporidium muris (strain RN66) PE=3 SV=1	J	Translation, ribosomal structure and biogenesis	glutamyl-tRNA synthetase family protein [Cryptosporidium muris RN66]	molecular function: catalytic activity (GO:0003824);; biological process: metabolic process (GO:0008152);; molecular function: binding (GO:0005488);; cellular component: cell (GO:0005623);; cellular component: cell part (GO:0044464);; biological process: cellular process (GO:0009987);; biological process: single-organism process (GO:0044699)	Porphyrin and chlorophyll metabolism (ko00860);; Aminoacyl-tRNA biosynthesis (ko00970)
c18377.graph_c0	6	0.59	0	0	0	0	0	0	4	0.27	0.0381233	#NAME?	down	[O]	Posttranslational modification, protein turnover, chaperones	Molecular Function: peptide-methionine (R)-S-oxide reductase activity (GO:0033743);; Biological Process: oxidation-reduction process (GO:0055114);;	--	[O]	Posttranslational modification, protein turnover, chaperones	SelR domain	Putative uncharacterized protein {ECO:0000313|EMBL:AEO35859.1} OS=Amblyomma maculatum (Gulf Coast tick) PE=2 SV=1	O	Posttranslational modification, protein turnover, chaperones	methionineR-sulfoxide reductase [Acanthamoeba castellanii str. Neff]	molecular function: catalytic activity (GO:0003824);; biological process: metabolic process (GO:0008152);; biological process: single-organism process (GO:0044699)	--
c18726.graph_c0	6	0.63	0	0	0	0	0	0	5	0.36	0.0237005	#NAME?	down	[R]	General function prediction only	--	--	[S]	Function unknown	FAD dependent oxidoreductase;; NAD(P)-binding Rossmann-like domain;; FAD binding domain;; Pyridine nucleotide-disulphide oxidoreductase	Predicted protein {ECO:0000313|EMBL:EDO29279.1} (Fragment) OS=Nematostella vectensis (Starlet sea anemone) PE=4 SV=1	S	Function unknown	hypothetical protein NEMVEDRAFT_v1g145118 [Nematostella vectensis]	--	--
c18785.graph_c0	3	0.3	0	0	0	0	0	0	8	0.54	0.0256344	#NAME?	down	--	--	--	K16584|1.69314e-13|mze:101484227|HAUS augmin-like complex subunit 1-like; K16584 HAUS augmin-like complex subunit 1 (A)	--	--	--	HAUS augmin-like complex subunit 1 {ECO:0000313|EMBL:EKC37429.1} OS=Crassostrea gigas (Pacific oyster) PE=4 SV=1	S	Function unknown	HAUS augmin-like complex subunit 1 [Crassostrea gigas]	--	--
c18795.graph_c0	3	0.47	0	0	0	0	0	0	7	0.74	0.0411864	#NAME?	down	--	--	--	--	[R]	General function prediction only	--	--	R	General function prediction only	--	--	--
c19105.graph_c0	4	1.07	1	0.17	0	0	0	0	9	1.64	0.0381233	-4.61798	down	--	--	--	--	--	--	Putative S-adenosyl-L-methionine-dependent methyltransferase	--	R	General function prediction only	--	--	--
c19112.graph_c0	7	0.82	0	0	0	0	0	0	12	0.96	0.000768358	#NAME?	down	--	--	--	--	--	--	Plant mobile domain	--	--	--	--	--	--
c19117.graph_c0	6	0.87	0	0	0	0	0	0	8	0.79	0.00614617	#NAME?	down	[A]	RNA processing and modification	Molecular Function: catalytic activity (GO:0003824);;	K12581|8.04378e-57|spu:581282|CCR4-NOT transcription complex subunit 7-like; K12581 CCR4-NOT transcription complex subunit 7/8 (A)	[A]	RNA processing and modification	CAF1 family ribonuclease	Uncharacterized protein {ECO:0000313|EnsemblMetazoa:SPU_009023-tr} OS=Strongylocentrotus purpuratus (Purple sea urchin) PE=4 SV=1	A	RNA processing and modification	PREDICTED: CCR4-NOT transcription complex subunit 7-like isoform 2 [Strongylocentrotus purpuratus]	molecular function: catalytic activity (GO:0003824);; biological process: metabolic process (GO:0008152)	RNA degradation (ko03018)
c19118.graph_c0	7	1.61	0	0	0	0	0	0	7	1.1	0.00603335	#NAME?	down	--	--	--	--	[R]	General function prediction only	--	--	R	General function prediction only	--	--	--
c19129.graph_c0	5	0.64	0	0	0	0	0	0	13	1.13	0.00117866	#NAME?	down	[E]	Amino acid transport and metabolism	Biological Process: glycine catabolic process (GO:0006546);;	K02437|4.60297e-43|aqu:100637792|glycine cleavage system H protein, mitochondrial-like; K02437 glycine cleavage system H protein (A)	[E]	Amino acid transport and metabolism	Glycine cleavage H-protein	Uncharacterized protein {ECO:0000313|EnsemblMetazoa:PAC:15721512} OS=Amphimedon queenslandica (Sponge) PE=3 SV=1	E	Amino acid transport and metabolism	glycine cleavage system H protein [Oesophagostomum dentatum]	biological process: metabolic process (GO:0008152);; biological process: cellular process (GO:0009987);; biological process: single-organism process (GO:0044699)	Glycine, serine and threonine metabolism (ko00260);; Glyoxylate and dicarboxylate metabolism (ko00630)
c19130.graph_c1	3	0.47	0	0	0	0	0	0	9	0.96	0.016257	#NAME?	down	--	--	--	--	--	--	--	--	S	Function unknown	--	--	--
c19137.graph_c0	5	0.61	0	0	0	0	0	0	10	0.83	0.00407041	#NAME?	down	--	--	--	--	[R]	General function prediction only	Zinc finger C-x8-C-x5-C-x3-H type (and similar)	--	R	General function prediction only	--	--	--
c19140.graph_c0	15	0.91	0	0	0	0	0	0	22	0.9	1.72e-06	#NAME?	down	[RTKL]	--	Molecular Function: binding (GO:0005488);; Molecular Function: kinase activity (GO:0016301);;	K13412|7.9104e-61|mcc:100425952|calcium-dependent protein kinase 2-like; K13412 calcium-dependent protein kinase [EC:2.7.11.1] (A)	[T]	Signal transduction mechanisms	Protein kinase domain;; EF hand;; EF-hand domain pair;; EF-hand domain;; EF hand;; EF-hand domain pair;; Protein tyrosine kinase;; Cytoskeletal-regulatory complex EF hand	Calcium-dependent protein kinase, putative {ECO:0000313|EMBL:EER09574.1} OS=Perkinsus marinus (strain ATCC 50983 / TXsc) PE=4 SV=1	T	Signal transduction mechanisms	Calcium-dependent protein kinase, putative [Perkinsus marinus ATCC 50983]	molecular function: binding (GO:0005488);; molecular function: catalytic activity (GO:0003824);; biological process: metabolic process (GO:0008152);; biological process: cellular process (GO:0009987)	Toxoplasmosis (ko05145)
c19144.graph_c0	10	1.8	0	0	0	0	0	0	7	0.86	0.00160825	#NAME?	down	[M]	Cell wall/membrane/envelope biogenesis	--	--	--	--	--	Uncharacterized protein {ECO:0000313|EnsemblMetazoa:ACYPI27881-PA} OS=Acyrthosiphon pisum (Pea aphid) PE=4 SV=2	S	Function unknown	PREDICTED: uncharacterized protein LOC103311410 [Acyrthosiphon pisum]	--	--
c19150.graph_c0	9	0.93	0	0	0	0	0	0	11	0.77	0.000503112	#NAME?	down	--	--	--	--	--	--	Stress responsive A/B Barrel Domain	--	S	Function unknown	--	--	--
c19161.graph_c1	6	1.17	0	0	0	0	0	0	6	0.8	0.0150753	#NAME?	down	--	--	--	--	--	--	--	--	T	Signal transduction mechanisms	--	--	--
c19165.graph_c0	4	0.52	0	0	0	0	0	0	7	0.62	0.0248506	#NAME?	down	--	--	--	--	--	--	--	--	S	Function unknown	--	--	--
c19174.graph_c0	4	0.58	0	0	0	0	0	0	11	1.09	0.00417373	#NAME?	down	--	--	--	--	--	--	--	Putative uncharacterized protein {ECO:0000313|EMBL:AEO34164.1} OS=Amblyomma maculatum (Gulf Coast tick) PE=2 SV=1	S	Function unknown	--	--	--
c19194.graph_c0	12	1.42	0	0	0	0	0	0	13	1.05	7.94e-05	#NAME?	down	--	--	--	--	--	--	Light regulated protein Lir1	--	S	Function unknown	--	--	--
c19195.graph_c0	6	0.76	0	0	0	0	0	0	14	1.2	0.000529298	#NAME?	down	--	--	--	--	--	--	Rapid ALkalinization Factor (RALF)	--	T	Signal transduction mechanisms	--	--	--
c19214.graph_c0	8	0.58	0	0	0	0	0	0	18	0.89	5.91e-05	#NAME?	down	[O]	Posttranslational modification, protein turnover, chaperones	Molecular Function: catalytic activity (GO:0003824);; Biological Process: cellular process (GO:0009987);; Biological Process: single-organism metabolic process (GO:0044710);;	K07304|2.34551e-50|xla:379956|msra.1, msra; methionine sulfoxide reductase A, gene 1 (EC:1.8.4.11); K07304 peptide-methionine (S)-S-oxide reductase [EC:1.8.4.11] (A)	[O]	Posttranslational modification, protein turnover, chaperones	Peptide methionine sulfoxide reductase	Putative uncharacterized protein {ECO:0000313|EMBL:EGC34907.1} OS=Dictyostelium purpureum (Slime mold) PE=3 SV=1	O	Posttranslational modification, protein turnover, chaperones	hypothetical protein DICPUDRAFT_47974 [Dictyostelium purpureum]	molecular function: catalytic activity (GO:0003824);; biological process: metabolic process (GO:0008152);; biological process: cellular process (GO:0009987);; biological process: single-organism process (GO:0044699)	--
c19217.graph_c0	5	0.91	0	0	0	0	0	0	14	1.74	0.00079841	#NAME?	down	--	--	--	--	[V]	Defense mechanisms	alpha/beta hydrolase fold	--	V	Defense mechanisms	--	--	--
c19228.graph_c0	3	0.43	0	0	0	0	0	0	13	1.27	0.024319	#NAME?	down	--	--	--	--	--	--	--	--	--	--	--	--	--
c19240.graph_c0	8	1.11	0	0	0	0	0	0	14	1.32	0.000241913	#NAME?	down	--	--	--	--	--	--	Alba	Putative uncharacterized protein {ECO:0000313|EMBL:EFC47105.1} OS=Naegleria gruberi (Amoeba) PE=4 SV=1	S	Function unknown	hypothetical protein NAEGRDRAFT_78957 [Naegleria gruberi]	--	--
c19247.graph_c0	13	0.94	0	0	0	0	0	0	13	0.64	5.63e-05	#NAME?	down	--	--	--	--	--	--	Reticulon	Reticulon-like protein {ECO:0000256|RuleBase:RU210713} OS=Crassostrea gigas (Pacific oyster) PE=4 SV=1	S	Function unknown	Reticulon-4 [Crassostrea gigas]	--	--
c19253.graph_c0	11	1.51	0	0	0	0	0	0	9	0.84	0.000490724	#NAME?	down	--	--	--	K03012|1.16966e-24|cin:100182759|DNA-directed RNA polymerase II subunit RPB4-like; K03012 DNA-directed RNA polymerase II subunit RPB4 (A)	[K]	Transcription	RNA polymerase Rpb4	DNAdirected RNA polymerase II subunit rpb4, putative {ECO:0000313|EMBL:ELR25354.1} OS=Acanthamoeba castellanii str. Neff PE=4 SV=1	K	Transcription	DNAdirected RNA polymerase II subunit rpb4, putative [Acanthamoeba castellanii str. Neff]	--	Purine metabolism (ko00230);; Pyrimidine metabolism (ko00240);; RNA polymerase (ko03020)
c19267.graph_c0	25	1.39	0	0	0	0	0	0	26	1	3.1e-08	#NAME?	down	[HC]	--	--	--	[CR]	--	FAD binding domain	Monooxygenase FAD-binding protein {ECO:0000313|EMBL:EAS02495.1} OS=Tetrahymena thermophila (strain SB210) PE=4 SV=1	C	Energy production and conversion	PREDICTED: FAD-dependent urate hydroxylase-like [Ceratitis capitata]	--	--
c19269.graph_c0	8	0.93	0	0	0	0	0	0	15	1.19	0.000168841	#NAME?	down	--	--	--	--	[R]	General function prediction only	ML domain	Uncharacterized protein {ECO:0000313|EnsemblMetazoa:PAC:15728507} OS=Amphimedon queenslandica (Sponge) PE=4 SV=1	R	General function prediction only	hypothetical protein DDB_G0282179 [Dictyostelium discoideum AX4]	--	--
c19273.graph_c0	10	2.43	0	0	0	0	0	0	12	1.99	0.000235304	#NAME?	down	[TZDR]	--	--	K02183|2.51781e-18|bfo:BRAFLDRAFT_224332|hypothetical protein; K02183 calmodulin (A)	[T]	Signal transduction mechanisms	EF hand;; EF-hand domain;; EF-hand domain pair;; EF hand;; EF-hand domain pair;; Secreted protein acidic and rich in cysteine Ca binding region	Putative uncharacterized protein {ECO:0000313|EMBL:EEN42776.1} (Fragment) OS=Branchiostoma floridae (Florida lancelet) PE=4 SV=1	T	Signal transduction mechanisms	hypothetical protein BRAFLDRAFT_224332 [Branchiostoma floridae]	--	Phosphatidylinositol signaling system (ko04070)
c19287.graph_c0	12	0.77	0	0	0	0	0	0	15	0.65	4.1e-05	#NAME?	down	--	--	--	--	[S]	Function unknown	--	Tetratricopeptide repeat domain containing protein {ECO:0000313|EMBL:ELR19525.1} OS=Acanthamoeba castellanii str. Neff PE=4 SV=1	S	Function unknown	tetratricopeptide repeat domain containing protein [Acanthamoeba castellanii str. Neff]	--	--
c19291.graph_c0	5	0.98	0	0	0	0	0	0	10	1.34	0.00407041	#NAME?	down	--	--	--	--	--	--	--	--	--	--	--	--	--
c19295.graph_c0	12	0.91	0	0	0	0	0	0	14	0.72	5.68e-05	#NAME?	down	--	--	Molecular Function: nucleic acid binding (GO:0003676);; Cellular Component: nucleus (GO:0005634);; Molecular Function: zinc ion binding (GO:0008270);;	K12848|1.26298e-38|nve:NEMVE_v1g165407|hypothetical protein; K12848 U4/U6.U5 tri-snRNP component SNU23 (A)	[R]	General function prediction only	Zinc-finger of C2H2 type;; Zinc-finger double-stranded RNA-binding	Zinc finger matrin-type protein 2-like protein {ECO:0000313|EMBL:AHZ63131.1} OS=Mesobuthus gibbosus (Mediterranean checkered scorpion) PE=2 SV=1	R	General function prediction only	PREDICTED: zinc finger matrin-type protein 2-like [Saccoglossus kowalevskii]	molecular function: binding (GO:0005488);; cellular component: cell (GO:0005623);; cellular component: organelle (GO:0043226);; cellular component: cell part (GO:0044464)	Spliceosome (ko03040)
c19297.graph_c0	7	0.6	0	0	0	0	0	0	11	0.65	0.00113737	#NAME?	down	--	--	Molecular Function: nucleotide binding (GO:0000166);; Molecular Function: anion binding (GO:0043168);;	K01528|2.5339e-87|hmg:100199205|dnm1; dynamin-1-like; K01528 dynamin GTPase [EC:3.6.5.5] (A)	[UR]	--	Dynamin family;; Dynamin central region;; 50S ribosome-binding GTPase	Dynamin central region family protein {ECO:0000313|EMBL:EAY12248.1} OS=Trichomonas vaginalis PE=3 SV=1	U	Intracellular trafficking, secretion, and vesicular transport	Dynamin central region family protein [Trichomonas vaginalis G3]	molecular function: binding (GO:0005488)	Endocytosis (ko04144)
c19304.graph_c0	16	0.91	0	0	0	0	0	0	27	1.08	3.04e-07	#NAME?	down	--	--	--	--	--	--	Fasciclin domain	--	R	General function prediction only	--	--	--
c19311.graph_c0	6	0.61	0	0	0	0	0	0	18	1.24	0.000140885	#NAME?	down	[C]	Energy production and conversion	--	--	--	--	ATP synthase B/B' CF(0)	--	H	Coenzyme transport and metabolism	ATP synthase beta subunit [Bigelowiella natans]	--	--
c19324.graph_c0	3	0.82	0	0	0	0	0	0	8	1.48	0.0256344	#NAME?	down	[R]	General function prediction only	--	K13948|2.27754e-06|bfo:BRAFLDRAFT_125866|hypothetical protein; K13948 prostaglandin reductase 1 [EC:1.3.1.74 1.3.1.48] (A)	[R]	General function prediction only	--	Prostaglandin reductase 1 {ECO:0000313|EMBL:EKC24838.1} OS=Crassostrea gigas (Pacific oyster) PE=4 SV=1	R	General function prediction only	hypothetical protein SAMD00019534_075400, partial [Acytostelium subglobosum LB1]	--	--
c19327.graph_c0	10	0.49	0	0	0	0	0	0	31	1.03	4.23e-05	#NAME?	down	--	--	--	--	[E]	Amino acid transport and metabolism	Spermine/spermidine synthase	Uncharacterized protein {ECO:0000313|EMBL:ESO86417.1} OS=Lottia gigantea (Giant owl limpet) PE=4 SV=1	E	Amino acid transport and metabolism	hypothetical protein LOTGIDRAFT_129263 [Lottia gigantea]	--	--
c19333.graph_c0	14	2.23	0	0	0	0	0	0	14	1.52	2.89e-05	#NAME?	down	--	--	--	--	--	--	--	--	S	Function unknown	--	--	--
c19337.graph_c0	10	1.42	0	0	0	0	0	0	14	1.35	0.000114603	#NAME?	down	--	--	--	--	--	--	--	--	--	--	--	--	--
c19339.graph_c0	16	1.58	0	0	0	0	0	0	14	0.94	1.47e-05	#NAME?	down	--	--	--	--	[R]	General function prediction only	Domain of unknown function	--	R	General function prediction only	--	--	--
c19340.graph_c0	2	0.15	0	0	0	0	0	0	8	0.42	0.0425913	#NAME?	down	--	--	--	--	--	--	--	Uncharacterized protein {ECO:0000313|EnsemblMetazoa:BGIBMGA014577-TA} OS=Bombyx mori (Silk moth) PE=4 SV=1	S	Function unknown	hypothetical protein TcasGA2_TC006996 [Tribolium castaneum]	--	--
c19348.graph_c0	14	1.01	0	0	0	0	0	0	29	1.42	3.11e-07	#NAME?	down	--	--	Molecular Function: kinase activity (GO:0016301);; Molecular Function: phosphotransferase activity, alcohol group as acceptor (GO:0016773);;	K00328|5.61337e-23|api:100166192|inositol polyphosphate multikinase beta; K00328 inositol-polyphosphate multikinase [EC:2.7.1.151] (A)	[KIT]	--	Inositol polyphosphate kinase	Putative uncharacterized protein {ECO:0000313|EMBL:EFX84262.1} OS=Daphnia pulex (Water flea) PE=4 SV=1	T	Signal transduction mechanisms	hypothetical protein DAPPUDRAFT_223065 [Daphnia pulex]	molecular function: catalytic activity (GO:0003824);; biological process: metabolic process (GO:0008152);; biological process: cellular process (GO:0009987)	Inositol phosphate metabolism (ko00562)
c19355.graph_c0	7	0.88	0	0	0	0	0	0	11	0.94	0.00113737	#NAME?	down	[E]	Amino acid transport and metabolism	Molecular Function: catalytic activity (GO:0003824);;	K01586|3.29518e-27|bfo:BRAFLDRAFT_118823|hypothetical protein; K01586 diaminopimelate decarboxylase [EC:4.1.1.20] (A)	[E]	Amino acid transport and metabolism	Pyridoxal-dependent decarboxylase, C-terminal sheet domain	Putative uncharacterized protein {ECO:0000313|EMBL:EEN49972.1} OS=Branchiostoma floridae (Florida lancelet) PE=3 SV=1	E	Amino acid transport and metabolism	hypothetical protein BRAFLDRAFT_118823 [Branchiostoma floridae]	molecular function: catalytic activity (GO:0003824);; biological process: metabolic process (GO:0008152)	Lysine biosynthesis (ko00300);; Biosynthesis of amino acids (ko01230)
c19359.graph_c0	20	1.69	0	0	0	0	0	0	21	1.21	4.99e-07	#NAME?	down	--	--	--	--	[O]	Posttranslational modification, protein turnover, chaperones	Ring finger domain;; RING-H2 zinc finger;; Zinc finger, C3HC4 type (RING finger);; Zinc finger, C3HC4 type (RING finger);; Anaphase-promoting complex subunit 11 RING-H2 finger	Uncharacterized protein {ECO:0000313|EnsemblMetazoa:CJA00064} OS=Caenorhabditis japonica PE=4 SV=2	O	Posttranslational modification, protein turnover, chaperones	zinc finger protein [Tetrahymena thermophila]	--	--
c19373.graph_c0	14	1.12	0	0	0	0	0	0	13	0.71	4.02e-05	#NAME?	down	[J]	Translation, ribosomal structure and biogenesis	Cellular Component: plastid (GO:0009536);; Cellular Component: ribonucleoprotein complex (GO:0030529);;	--	[J]	Translation, ribosomal structure and biogenesis	--	Ribosomal protein L16 {ECO:0000313|EMBL:AGH23982.1} OS=Andalucia godoyi (Flagellate) PE=3 SV=1	J	Translation, ribosomal structure and biogenesis	50S ribosomal protein L16 [Bigelowiella natans]	cellular component: cell (GO:0005623);; cellular component: organelle (GO:0043226);; cellular component: cell part (GO:0044464);; cellular component: macromolecular complex (GO:0032991)	--
c19378.graph_c0	19	2.19	0	0	0	0	0	0	8	0.63	0.026868	#NAME?	down	[T]	Signal transduction mechanisms	--	--	--	--	Universal stress protein family	Universal stress protein in QAH:OAS {ECO:0000313|EMBL:CDS16590.1} OS=Echinococcus granulosus (Hydatid tapeworm) PE=4 SV=1	S	Function unknown	hypothetical protein EGR_00506 [Echinococcus granulosus]	--	--
c19381.graph_c0	17	2.09	0	0	0	0	0	0	9	0.75	0.00627002	#NAME?	down	[R]	General function prediction only	Molecular Function: organic cyclic compound binding (GO:0097159);; Molecular Function: heterocyclic compound binding (GO:1901363);;	K14838|1.23559e-38|nve:NEMVE_v1g181320|hypothetical protein; K14838 nucleolar protein 15 (A)	[R]	General function prediction only	RNA recognition motif. (a.k.a. RRM, RBD, or RNP domain);; RNA recognition motif (a.k.a. RRM, RBD, or RNP domain);; RNA recognition motif. (a.k.a. RRM, RBD, or RNP domain)	Putative uncharacterized protein {ECO:0000313|EMBL:AEO33353.1} (Fragment) OS=Amblyomma maculatum (Gulf Coast tick) PE=2 SV=1	R	General function prediction only	predicted protein [Nematostella vectensis]	molecular function: binding (GO:0005488)	--
c19387.graph_c0	12	0.89	0	0	0	0	0	0	18	0.9	1.55e-05	#NAME?	down	[IQR]	--	--	K11153|6.55314e-51|ola:101164605|retinol dehydrogenase 12-like; K11153 retinol dehydrogenase 12 [EC:1.1.1.300] (A)	[Q]	Secondary metabolites biosynthesis, transport and catabolism	short chain dehydrogenase;; KR domain	Oxidoreductase {ECO:0000313|EMBL:EFW41247.1} OS=Capsaspora owczarzaki (strain ATCC 30864) PE=4 SV=1	Q	Secondary metabolites biosynthesis, transport and catabolism	oxidoreductase [Capsaspora owczarzaki ATCC 30864]	--	Retinol metabolism (ko00830)
c19389.graph_c0	4	0.52	0	0	0	0	0	0	12	1.07	0.00274183	#NAME?	down	[I]	Lipid transport and metabolism	--	--	[I]	Lipid transport and metabolism	Fatty acid hydroxylase superfamily	Sphingosine hydroxylase {ECO:0000313|EMBL:ELR11975.1} OS=Acanthamoeba castellanii str. Neff PE=4 SV=1	I	Lipid transport and metabolism	sphingosine hydroxylase [Acanthamoeba castellanii str. Neff]	--	--
c19392.graph_c0	6	0.78	0	0	0	0	0	0	12	1.33	0.00115797	#NAME?	down	--	--	--	--	[GC]	--	UDP-glucoronosyl and UDP-glucosyl transferase	Putative uncharacterized protein {ECO:0000313|EMBL:AEO33520.1} (Fragment) OS=Amblyomma maculatum (Gulf Coast tick) PE=2 SV=1	G	Carbohydrate transport and metabolism	UDP-glucuronosyl/UDP-glucosyltransferase family-containing protein [Strongyloides ratti]	--	--
c19399.graph_c0	8	1.8	0	0	0	0	0	0	15	1.7	0.000168841	#NAME?	down	--	--	--	--	--	--	--	--	S	Function unknown	--	--	--
c19425.graph_c0	16	1.09	0	0	0	0	0	0	18	0.83	4.19e-06	#NAME?	down	[O]	Posttranslational modification, protein turnover, chaperones	Molecular Function: metalloendopeptidase activity (GO:0004222);; Molecular Function: ATP binding (GO:0005524);; Biological Process: proteolysis (GO:0006508);; Molecular Function: microtubule-severing ATPase activity (GO:0008568);; Cellular Component: membrane (GO:0016020);; Biological Process: protein catabolic process (GO:0030163);; Biological Process: cell division (GO:0051301);;	--	[O]	Posttranslational modification, protein turnover, chaperones	ATPase family associated with various cellular activities (AAA)	ATP-dependent zinc metalloprotease FtsH {ECO:0000256|HAMAP-Rule:MF_01458} OS=Paulinella chromatophora PE=3 SV=1	O	Posttranslational modification, protein turnover, chaperones	ATP-dependent metalloprotease [Gregarina niphandrodes]	molecular function: catalytic activity (GO:0003824);; biological process: metabolic process (GO:0008152);; molecular function: binding (GO:0005488);; biological process: cellular process (GO:0009987);; biological process: single-organism process (GO:0044699);; cellular component: membrane (GO:0016020)	--
c19433.graph_c0	4	0.87	0	0	0	0	0	0	6	0.89	0.0400197	#NAME?	down	--	--	--	--	--	--	--	--	S	Function unknown	--	--	--
c19444.graph_c0	7	1.11	0	0	0	0	0	0	6	0.65	0.00933372	#NAME?	down	[J]	Translation, ribosomal structure and biogenesis	--	--	[J]	Translation, ribosomal structure and biogenesis	Ribosomal protein L23	Uncharacterized protein {ECO:0000313|EMBL:EAL69587.1} OS=Dictyostelium discoideum (Slime mold) PE=4 SV=1	J	Translation, ribosomal structure and biogenesis	hypothetical protein DDB_G0275673 [Dictyostelium discoideum AX4]	--	--
c19447.graph_c0	4	0.47	0	0	0	0	0	0	12	0.96	0.00274183	#NAME?	down	--	--	--	--	[R]	General function prediction only	--	--	R	General function prediction only	--	--	--
c19451.graph_c0	12	1.88	0	0	0	0	0	0	7	0.75	0.0054799	#NAME?	down	--	--	--	K07195|1.23183e-13|acs:100561487|exoc7; exocyst complex component 7; K07195 exocyst complex component 7 (A)	[U]	Intracellular trafficking, secretion, and vesicular transport	Exo70 exocyst complex subunit	Putative uncharacterized protein {ECO:0000313|EMBL:EEN63167.1} OS=Branchiostoma floridae (Florida lancelet) PE=4 SV=1	U	Intracellular trafficking, secretion, and vesicular transport	hypothetical protein BRAFLDRAFT_113774 [Branchiostoma floridae]	--	Insulin signaling pathway (ko04910)
c19455.graph_c0	15	2.95	0	0	0	0	0	0	16	1.45	1.08e-05	#NAME?	down	[CHR]	--	--	--	[C]	Energy production and conversion	D-isomer specific 2-hydroxyacid dehydrogenase, NAD binding domain;; D-isomer specific 2-hydroxyacid dehydrogenase, catalytic domain;; NAD binding domain of 6-phosphogluconate dehydrogenase	Lactate dehydrogenase-like protein {ECO:0000313|EMBL:ABD46560.1} (Fragment) OS=Vermamoeba vermiformis (Amoeba) PE=2 SV=1	E	Amino acid transport and metabolism	lactate dehydrogenase-like protein [Vermamoeba vermiformis]	--	--
c19462.graph_c0	10	1.53	0	0	0	0	0	0	11	1.15	0.00033977	#NAME?	down	--	--	--	--	--	--	Dehydrin	--	--	--	--	--	--
c19469.graph_c0	7	0.61	0	0	0	0	0	0	21	1.25	8.21e-05	#NAME?	down	[R]	General function prediction only	Biological Process: immune response-regulating cell surface receptor signaling pathway involved in phagocytosis (GO:0002433);; Molecular Function: GTPase activity (GO:0003924);; Molecular Function: GTP binding (GO:0005525);; Cellular Component: intracellular (GO:0005622);; Biological Process: JNK cascade (GO:0007254);; Biological Process: Rho protein signal transduction (GO:0007266);; Biological …	K04392|7.23211e-76|hmg:100206675|ras-related C3 botulinum toxin substrate 1-like; K04392 Ras-related C3 botulinum toxin substrate 1 (A)	[R]	General function prediction only	--	Putative uncharacterized protein {ECO:0000313|EMBL:AEO32195.1} (Fragment) OS=Amblyomma maculatum (Gulf Coast tick) PE=2 SV=1	R	General function prediction only	PREDICTED: ras-related C3 botulinum toxin substrate 1-like [Hydra vulgaris]	biological process: immune system process (GO:0002376);; biological process: single-organism process (GO:0044699);; biological process: localization (GO:0051179);; molecular function: catalytic activity (GO:0003824);; biological process: metabolic process (GO:0008152);; biological process: cellular process (GO:0009987);; molecular function: binding (GO:0005488);; cellular component: cell (GO:0005…	Phagosome (ko04145);; Wnt signaling pathway (ko04310)
c19474.graph_c0	20	1.52	0	0	0	0	0	0	21	1.08	4.99e-07	#NAME?	down	[C]	Energy production and conversion	Molecular Function: hydrolase activity (GO:0016787);;	--	[C]	Energy production and conversion	Inorganic pyrophosphatase	Soluble inorganic pyrophosphatase {ECO:0000313|EMBL:EFC50375.1} OS=Naegleria gruberi (Amoeba) PE=3 SV=1	C	Energy production and conversion	soluble inorganic pyrophosphatase [Naegleria gruberi]	molecular function: catalytic activity (GO:0003824);; biological process: metabolic process (GO:0008152)	--
c19475.graph_c0	8	1.66	0	0	0	0	0	0	5	0.71	0.00920412	#NAME?	down	--	--	--	--	--	--	--	--	--	--	--	--	--
c19480.graph_c0	6	0.53	0	0	0	0	0	0	16	0.97	0.000247852	#NAME?	down	--	--	--	K14015|8.5757e-08|tup:102496657|NPLOC4; nuclear protein localization 4 homolog (S. cerevisiae); K14015 nuclear protein localization protein 4 homolog (A)	[YU]	--	NPL4 family	NPL4 family protein {ECO:0000313|EMBL:ELR15682.1} OS=Acanthamoeba castellanii str. Neff PE=4 SV=1	O	Posttranslational modification, protein turnover, chaperones	NPL4 family protein [Acanthamoeba castellanii str. Neff]	--	Protein processing in endoplasmic reticulum (ko04141)
c19483.graph_c0	5	1.31	0	0	0	0	0	0	7	1.25	0.0154068	#NAME?	down	--	--	--	--	--	--	--	--	--	--	--	--	--
c19488.graph_c0	6	0.8	0	0	0	0	0	0	5	0.45	0.0237005	#NAME?	down	[E]	Amino acid transport and metabolism	Biological Process: one-carbon metabolic process (GO:0006730);; Biological Process: serine family amino acid metabolic process (GO:0009069);; Molecular Function: transferase activity, transferring one-carbon groups (GO:0016741);;	K00600|9.96408e-47|bta:507197|SHMT2; serine hydroxymethyltransferase 2 (mitochondrial) (EC:2.1.2.1); K00600 glycine hydroxymethyltransferase [EC:2.1.2.1] (A)	[E]	Amino acid transport and metabolism	Serine hydroxymethyltransferase	Serine hydroxymethyltransferase {ECO:0000256|RuleBase:RU000585} OS=Ciona savignyi (Pacific transparent sea squirt) PE=3 SV=1	E	Amino acid transport and metabolism	glycine hydroxymethyltransferase [Fonticula alba]	biological process: metabolic process (GO:0008152);; biological process: cellular process (GO:0009987);; biological process: single-organism process (GO:0044699);; molecular function: catalytic activity (GO:0003824)	Glycine, serine and threonine metabolism (ko00260);; Cyanoamino acid metabolism (ko00460);; Glyoxylate and dicarboxylate metabolism (ko00630);; One carbon pool by folate (ko00670);; Carbon metabolism (ko01200);; Biosynthesis of amino acids (ko01230)
c19493.graph_c0	16	0.82	0	0	0	0	0	0	18	0.63	4.19e-06	#NAME?	down	--	--	--	--	--	--	F-box domain;; F-box associated;; F-box-like;; F-box associated domain	--	R	General function prediction only	--	--	--
c19495.graph_c0	6	0.79	0	0	0	0	0	0	9	0.81	0.00398376	#NAME?	down	--	--	--	--	--	--	--	--	S	Function unknown	--	--	--
c19500.graph_c0	6	1.18	0	0	0	0	0	0	7	0.94	0.00953759	#NAME?	down	--	--	--	--	--	--	EF hand;; EF-hand domain;; EF hand	--	T	Signal transduction mechanisms	--	--	--
c19503.graph_c0	8	0.91	0	0	0	0	0	0	6	0.46	0.0059149	#NAME?	down	--	--	--	K16578|4.64735e-20|tup:102472894|CLASP2; cytoplasmic linker associated protein 2; K16578 CLIP-associating protein 1/2 (A)	[R]	General function prediction only	--	Uncharacterized protein {ECO:0000313|EMBL:KFM57694.1} (Fragment) OS=Stegodyphus mimosarum PE=4 SV=1	S	Function unknown	hypothetical protein X975_09907, partial [Stegodyphus mimosarum]	--	--
c19505.graph_c0	5	0.37	0	0	0	0	0	0	14	0.71	0.00079841	#NAME?	down	[O]	Posttranslational modification, protein turnover, chaperones	Molecular Function: hydrolase activity (GO:0016787);; Biological Process: lateral inhibition (GO:0046331);;	--	[O]	Posttranslational modification, protein turnover, chaperones	Peptidase family M41	ATP-dependent zinc metalloprotease FtsH {ECO:0000256|HAMAP-Rule:MF_01458} OS=Paulinella chromatophora PE=3 SV=1	O	Posttranslational modification, protein turnover, chaperones	AFG3-like protein 2 [Schistosoma haematobium]	molecular function: catalytic activity (GO:0003824);; biological process: metabolic process (GO:0008152);; biological process: cellular process (GO:0009987);; biological process: signaling (GO:0023052);; biological process: developmental process (GO:0032502);; biological process: single-organism process (GO:0044699)	--
c19512.graph_c0	3	1.2	0	0	0	0	0	0	7	1.79	0.0411864	#NAME?	down	[E]	Amino acid transport and metabolism	Molecular Function: glycine hydroxymethyltransferase activity (GO:0004372);; Cellular Component: mitochondrion (GO:0005739);; Biological Process: glycine metabolic process (GO:0006544);; Biological Process: L-serine metabolic process (GO:0006563);; Molecular Function: methyltransferase activity (GO:0008168);; Molecular Function: pyridoxal phosphate binding (GO:0030170);; Biological Process: methy…	K00600|8.98423e-29|isc:IscW_ISCW004246|glycine/serine hydroxymethyltransferase, putative (EC:2.1.2.1); K00600 glycine hydroxymethyltransferase [EC:2.1.2.1] (A)	[E]	Amino acid transport and metabolism	Serine hydroxymethyltransferase	Serine hydroxymethyltransferase {ECO:0000256|RuleBase:RU000585} OS=Stylonychia lemnae PE=3 SV=1	E	Amino acid transport and metabolism	serine hydroxymethyltransferase [Stylonychia lemnae]	molecular function: catalytic activity (GO:0003824);; biological process: metabolic process (GO:0008152);; cellular component: cell (GO:0005623);; cellular component: organelle (GO:0043226);; cellular component: cell part (GO:0044464);; biological process: cellular process (GO:0009987);; biological process: single-organism process (GO:0044699);; molecular function: binding (GO:0005488)	Glycine, serine and threonine metabolism (ko00260);; Cyanoamino acid metabolism (ko00460);; Glyoxylate and dicarboxylate metabolism (ko00630);; One carbon pool by folate (ko00670);; Carbon metabolism (ko01200);; Biosynthesis of amino acids (ko01230)
c19515.graph_c0	5	0.55	0	0	0	0	0	0	16	1.2	0.000679265	#NAME?	down	[R]	General function prediction only	--	--	[R]	General function prediction only	Metallo-beta-lactamase superfamily	Hydroxyacylglutathione hydrolase, putative {ECO:0000313|EMBL:EER18433.1} OS=Perkinsus marinus (strain ATCC 50983 / TXsc) PE=3 SV=1	R	General function prediction only	hydroxyacylglutathione hydrolase, putative [Perkinsus marinus ATCC 50983]	--	--
c19519.graph_c0	8	0.99	0	0	0	0	0	0	21	1.32	2.23e-05	#NAME?	down	[O]	Posttranslational modification, protein turnover, chaperones	--	K10666|1.64604e-20|smm:Smp_026260|rnf5; K10666 E3 ubiquitin-protein ligase RNF5 [EC:6.3.2.19] (A)	[O]	Posttranslational modification, protein turnover, chaperones	Ring finger domain;; Zinc finger, C3HC4 type (RING finger);; Zinc finger, C3HC4 type (RING finger);; Zinc finger, C3HC4 type (RING finger);; RING-type zinc-finger;; zinc-RING finger domain	Zinc finger domain containing protein {ECO:0000313|EMBL:ELR20732.1} OS=Acanthamoeba castellanii str. Neff PE=4 SV=1	O	Posttranslational modification, protein turnover, chaperones	zinc finger domain containing protein [Acanthamoeba castellanii str. Neff]	--	Protein processing in endoplasmic reticulum (ko04141)
c19528.graph_c0	13	1.98	0	0	0	0	0	0	14	0.86	4.06e-05	#NAME?	down	--	--	--	--	[T]	Signal transduction mechanisms	NB-ARC domain	--	T	Signal transduction mechanisms	--	--	--
c19536.graph_c0	5	1.54	0	0	0	0	0	0	6	1.26	0.024319	#NAME?	down	--	--	--	--	--	--	--	--	R	General function prediction only	--	--	--
c19539.graph_c0	9	1.11	0	0	0	0	0	0	9	0.76	0.00110578	#NAME?	down	[G]	Carbohydrate transport and metabolism	--	K00852|6.78576e-08|cmy:102943011|RBKS; ribokinase; K00852 ribokinase [EC:2.7.1.15] (A)	[G]	Carbohydrate transport and metabolism	pfkB family carbohydrate kinase	Uncharacterized protein {ECO:0000313|EnsemblMetazoa:NV16168-PA} OS=Nasonia vitripennis (Parasitic wasp) PE=3 SV=1	G	Carbohydrate transport and metabolism	PREDICTED: fructokinase-like [Ceratitis capitata]	--	Pentose phosphate pathway (ko00030)
c19541.graph_c0	11	0.87	0	0	0	0	0	0	22	1.18	6.04e-06	#NAME?	down	--	--	--	--	--	--	Phosphate-induced protein 1 conserved region	--	R	General function prediction only	--	--	--
c19546.graph_c0	13	1.3	0	0	0	0	0	0	10	0.68	0.000157757	#NAME?	down	--	--	--	--	[O]	Posttranslational modification, protein turnover, chaperones	Glutaredoxin	--	O	Posttranslational modification, protein turnover, chaperones	--	--	--
c19551.graph_c0	6	0.94	0	0	0	0	0	0	6	0.64	0.0150753	#NAME?	down	--	--	Molecular Function: organic cyclic compound binding (GO:0097159);; Molecular Function: heterocyclic compound binding (GO:1901363);;	K10643|6.51261e-11|ptr:463751|CNOT4; CCR4-NOT transcription complex, subunit 4; K10643 CCR4-NOT transcription complex subunit 4 [EC:6.3.2.19] (A)	[K]	Transcription	RING/Ubox like zinc-binding domain;; Zinc finger, C3HC4 type (RING finger)	RING zinc finger transcription negative regulator protein {ECO:0000313|EMBL:EFC48982.1} OS=Naegleria gruberi (Amoeba) PE=4 SV=1	K	Transcription	RING zinc finger transcription negative regulator protein [Naegleria gruberi]	molecular function: binding (GO:0005488)	RNA degradation (ko03018)
c19579.graph_c0	7	1.88	0	0	0	0	0	0	5	0.92	0.0147313	#NAME?	down	--	--	--	--	--	--	--	Pectinesterase {ECO:0000256|RuleBase:RU000589} OS=Sitophilus oryzae (Rice weevil) PE=2 SV=1	G	Carbohydrate transport and metabolism	Chain A, The Structure Of Rice Weevil Pectin Methyl Esterase	--	--
c19595.graph_c0	4	1.12	0	0	0	0	0	0	7	1.34	0.0248506	#NAME?	down	--	--	--	--	--	--	--	--	C	Energy production and conversion	--	--	--
c19622.graph_c0	3	0.7	0	0	0	0	0	0	11	1.75	0.00933372	#NAME?	down	[MG]	--	Molecular Function: binding (GO:0005488);; Molecular Function: oxidoreductase activity, acting on the CH-OH group of donors, NAD or NADP as acceptor (GO:0016616);; Molecular Function: transferase activity, transferring phosphorus-containing groups (GO:0016772);; Biological Process: cellular metabolic process (GO:0044237);;	--	[V]	Defense mechanisms	NAD dependent epimerase/dehydratase family;; 3-beta hydroxysteroid dehydrogenase/isomerase family;; NADH(P)-binding;; NmrA-like family;; KR domain;; Male sterility protein;; short chain dehydrogenase	NAD dependent epimerase/dehydratase family protein {ECO:0000313|EMBL:ELR22483.1} OS=Acanthamoeba castellanii str. Neff PE=4 SV=1	V	Defense mechanisms	NAD dependent epimerase/dehydratase family protein [Acanthamoeba castellanii str. Neff]	molecular function: binding (GO:0005488);; molecular function: catalytic activity (GO:0003824);; biological process: metabolic process (GO:0008152);; biological process: single-organism process (GO:0044699);; biological process: cellular process (GO:0009987)	--
c19633.graph_c0	7	1.32	0	0	0	0	0	0	8	1.03	0.00389595	#NAME?	down	--	--	--	--	[I]	Lipid transport and metabolism	--	--	I	Lipid transport and metabolism	--	--	--
c19639.graph_c0	8	2.63	0	0	0	0	0	0	6	0.87	0.0059149	#NAME?	down	[Q]	Secondary metabolites biosynthesis, transport and catabolism	Molecular Function: catalytic activity (GO:0003824);; Molecular Function: ion binding (GO:0043167);;	K07414|3.40728e-16|acs:100558940|cytochrome P450 2D14-like; K07414 cytochrome P450, family 2, subfamily D [EC:1.14.14.1] (A)	[Q]	Secondary metabolites biosynthesis, transport and catabolism	Cytochrome P450	Putative uncharacterized protein {ECO:0000313|EMBL:EEN60237.1} (Fragment) OS=Branchiostoma floridae (Florida lancelet) PE=3 SV=1	Q	Secondary metabolites biosynthesis, transport and catabolism	hypothetical protein BRAFLDRAFT_211108 [Branchiostoma floridae]	molecular function: catalytic activity (GO:0003824);; biological process: metabolic process (GO:0008152);; molecular function: binding (GO:0005488)	Steroid hormone biosynthesis (ko00140)
c19644.graph_c0	5	0.99	0	0	0	0	0	0	5	0.68	0.0390048	#NAME?	down	--	--	--	--	--	--	AAA domain;; Zeta toxin;; AAA domain;; Chromatin associated protein KTI12;; Chloramphenicol phosphotransferase-like protein;; Dephospho-CoA kinase	--	S	Function unknown	--	--	--
c19658.graph_c0	4	0.98	0	0	0	0	0	0	11	1.84	0.00417373	#NAME?	down	--	--	--	--	--	--	--	--	--	--	--	--	--
c19660.graph_c0	3	0.53	0	0	0	0	0	0	7	0.84	0.0411864	#NAME?	down	--	--	--	--	--	--	Protein of unknown function (DUF3339)	--	S	Function unknown	--	--	--
c19677.graph_c0	3	0.4	0	0	0	0	0	0	8	0.73	0.0256344	#NAME?	down	[T]	Signal transduction mechanisms	--	--	--	--	Universal stress protein family	Predicted protein {ECO:0000313|EMBL:EDO44746.1} OS=Nematostella vectensis (Starlet sea anemone) PE=4 SV=1	S	Function unknown	predicted protein [Nematostella vectensis]	--	--
c19683.graph_c0	5	1.9	0	0	0	0	0	0	7	1.81	0.0154068	#NAME?	down	--	--	--	--	--	--	Chlorophyll A-B binding protein	--	G	Carbohydrate transport and metabolism	light-harvesting complex protein LHCG11 [Bigelowiella natans]	--	--
c19687.graph_c0	11	1.5	0	0	0	0	0	0	5	0.46	0.0436349	#NAME?	down	--	--	--	--	--	--	Glycosyl hydrolase family 9	Endoglucanase {ECO:0000256|RuleBase:RU361166} OS=Lottia gigantea (Giant owl limpet) PE=3 SV=1	G	Carbohydrate transport and metabolism	hypothetical protein LOTGIDRAFT_168825 [Lottia gigantea]	--	--
c19701.graph_c0	3	0.51	0	0	0	0	0	0	12	1.4	0.0159247	#NAME?	down	--	--	--	--	--	--	--	--	S	Function unknown	--	--	--
c19703.graph_c0	4	0.63	0	0	0	0	0	0	15	1.6	0.0059305	#NAME?	down	--	--	--	--	--	--	--	--	--	--	--	--	--
c19704.graph_c0	3	0.59	0	0	0	0	0	0	7	0.93	0.0411864	#NAME?	down	--	--	Molecular Function: methionine adenosyltransferase activity (GO:0004478);; Molecular Function: ATP binding (GO:0005524);; Biological Process: S-adenosylmethionine biosynthetic process (GO:0006556);; Biological Process: one-carbon metabolic process (GO:0006730);; Molecular Function: metal ion binding (GO:0046872);;	K00789|1.04332e-53|aqu:100631946|s-adenosylmethionine synthase isoform type-2-like; K00789 S-adenosylmethionine synthetase [EC:2.5.1.6] (A)	[H]	Coenzyme transport and metabolism	S-adenosylmethionine synthetase, N-terminal domain	S-adenosyl methionine synthetase {ECO:0000313|EMBL:KFH14859.1} (Fragment) OS=Toxoplasma gondii MAS PE=3 SV=1	H	Coenzyme transport and metabolism	hypothetical protein SAMD00019534_096020 [Acytostelium subglobosum LB1]	molecular function: catalytic activity (GO:0003824);; biological process: metabolic process (GO:0008152);; molecular function: binding (GO:0005488);; biological process: cellular process (GO:0009987);; biological process: single-organism process (GO:0044699)	Cysteine and methionine metabolism (ko00270);; Biosynthesis of amino acids (ko01230)
c19711.graph_c0	10	1.26	0	0	0	0	0	0	7	0.6	0.00160825	#NAME?	down	--	--	--	--	--	--	--	--	--	--	--	--	--
c19715.graph_c0	10	1.03	0	0	0	0	0	0	13	0.91	0.000164629	#NAME?	down	[J]	Translation, ribosomal structure and biogenesis	Molecular Function: nucleotide binding (GO:0000166);; Molecular Function: aminoacyl-tRNA ligase activity (GO:0004812);; Biological Process: tRNA aminoacylation for protein translation (GO:0006418);;	K01868|7.66548e-77|bmor:101740700|threonine--tRNA ligase, cytoplasmic-like; K01868 threonyl-tRNA synthetase [EC:6.1.1.3] (A)	[J]	Translation, ribosomal structure and biogenesis	Anticodon binding domain	ADB6244 protein {ECO:0000313|EMBL:BAN16553.1} OS=Acytostelium subglobosum PE=2 SV=1	J	Translation, ribosomal structure and biogenesis	ADB6244 [Acytostelium subglobosum]	molecular function: binding (GO:0005488);; molecular function: catalytic activity (GO:0003824);; biological process: metabolic process (GO:0008152);; biological process: cellular process (GO:0009987);; biological process: single-organism process (GO:0044699)	Aminoacyl-tRNA biosynthesis (ko00970)
c19716.graph_c0	6	1.39	0	0	0	0	0	0	4	0.63	0.0381233	#NAME?	down	--	--	--	--	--	--	--	--	--	--	--	--	--
c19721.graph_c0	10	1.09	0	0	0	0	0	0	10	0.74	0.000497172	#NAME?	down	--	--	--	--	--	--	Cold acclimation protein WCOR413	Putative uncharacterized protein {ECO:0000313|EMBL:AEO32157.1} (Fragment) OS=Amblyomma maculatum (Gulf Coast tick) PE=2 SV=1	S	Function unknown	--	--	--
c19736.graph_c0	10	0.56	0	0	0	0	0	0	16	0.61	5.78e-05	#NAME?	down	--	--	--	--	--	--	Domain of unknown function (DUF3411)	--	S	Function unknown	--	--	--
c19745.graph_c0	10	0.92	0	0	0	0	0	0	8	0.5	0.0010877	#NAME?	down	[P]	Inorganic ion transport and metabolism	Molecular Function: binding (GO:0005488);; Biological Process: calcium ion transport (GO:0006816);; Cellular Component: membrane (GO:0016020);; Molecular Function: cation-transporting ATPase activity (GO:0019829);; Biological Process: single-organism cellular process (GO:0044763);; Biological Process: biological regulation (GO:0065007);;	--	[P]	Inorganic ion transport and metabolism	Cation transporting ATPase, C-terminus	Calcium-transporting ATPase {ECO:0000256|RuleBase:RU361146} OS=Capsaspora owczarzaki (strain ATCC 30864) PE=3 SV=1	P	Inorganic ion transport and metabolism	calcium-translocating P-type ATPase [Capsaspora owczarzaki ATCC 30864]	molecular function: binding (GO:0005488);; biological process: single-organism process (GO:0044699);; biological process: localization (GO:0051179);; cellular component: membrane (GO:0016020);; molecular function: catalytic activity (GO:0003824);; molecular function: transporter activity (GO:0005215);; biological process: metabolic process (GO:0008152);; biological process: cellular process (GO:0…	--
c19746.graph_c0	9	1.79	0	0	0	0	0	0	5	0.68	0.0163629	#NAME?	down	--	--	--	--	--	--	Probable lipid transfer	--	R	General function prediction only	--	--	--
c19752.graph_c0	6	0.8	0	0	0	0	0	0	6	0.54	0.0150753	#NAME?	down	--	--	--	--	[R]	General function prediction only	--	--	R	General function prediction only	--	--	--
c19770.graph_c0	5	0.58	0	0	0	0	0	0	11	0.87	0.00267525	#NAME?	down	--	--	--	--	[O]	Posttranslational modification, protein turnover, chaperones	Ring finger domain	Zinc finger, C3HC4 type (RING finger) protein {ECO:0000313|EMBL:EAR87415.3} OS=Tetrahymena thermophila (strain SB210) PE=4 SV=1	O	Posttranslational modification, protein turnover, chaperones	hypothetical protein TTHERM_00059280 [Tetrahymena thermophila]	--	--
c19771.graph_c0	6	1.06	0	0	0	0	0	0	10	1.2	0.00261407	#NAME?	down	--	--	--	--	--	--	--	--	K	Transcription	--	--	--
c19773.graph_c0	9	0.97	0	0	0	0	0	0	9	0.6	0.00110578	#NAME?	down	--	--	Molecular Function: binding (GO:0005488);; Biological Process: transcription, DNA-templated (GO:0006351);;	K09263|1.06979e-18|api:100167632|MADS-box transcription factor 25-like; K09263 MADS-box transcription enhancer factor 2, invertebrate (A)	[K]	Transcription	SRF-type transcription factor (DNA-binding and dimerisation domain);; K-box region	Uncharacterized protein {ECO:0000313|EnsemblMetazoa:ACYPI008411-PA} OS=Acyrthosiphon pisum (Pea aphid) PE=4 SV=2	K	Transcription	PREDICTED: MADS-box transcription factor 25-like [Acyrthosiphon pisum]	molecular function: binding (GO:0005488);; biological process: metabolic process (GO:0008152);; biological process: cellular process (GO:0009987)	--
c19778.graph_c0	2	0.33	0	0	0	0	0	0	8	0.9	0.0425913	#NAME?	down	--	--	Biological Process: reproduction (GO:0000003);; Biological Process: nematode larval development (GO:0002119);; Biological Process: lipid metabolic process (GO:0006629);; Biological Process: embryo development ending in birth or egg hatching (GO:0009792);; Biological Process: lipid storage (GO:0019915);; Biological Process: secretion by cell (GO:0032940);; Biological Process: positive regulation o…	K05929|3.08732e-33|bfo:BRAFLDRAFT_68467|hypothetical protein; K05929 phosphoethanolamine N-methyltransferase [EC:2.1.1.103] (A)	[IR]	--	--	Putative uncharacterized protein {ECO:0000313|EMBL:EEN50102.1} OS=Branchiostoma floridae (Florida lancelet) PE=4 SV=1	I	Lipid transport and metabolism	PREDICTED: phosphoethanolamine N-methyltransferase-like, partial [Saccoglossus kowalevskii]	biological process: reproduction (GO:0000003);; biological process: multicellular organismal process (GO:0032501);; biological process: developmental process (GO:0032502);; biological process: single-organism process (GO:0044699);; biological process: metabolic process (GO:0008152);; biological process: localization (GO:0051179);; biological process: biological regulation (GO:0065007);; biologica…	Glycerophospholipid metabolism (ko00564)
c19795.graph_c0	8	1.09	0	0	0	0	0	0	7	0.65	0.00381835	#NAME?	down	--	--	--	--	--	--	Protein of unknown function (DUF760)	--	S	Function unknown	--	--	--
c19798.graph_c0	18	0.95	0	0	0	0	0	0	29	1.04	9.9e-08	#NAME?	down	[G]	Carbohydrate transport and metabolism	--	--	--	--	Cellulase (glycosyl hydrolase family 5);; Beta-galactosidase;; Sugar-binding cellulase-like	Betamannosidase {ECO:0000313|EMBL:ELR22742.1} OS=Acanthamoeba castellanii str. Neff PE=3 SV=1	R	General function prediction only	betamannosidase [Acanthamoeba castellanii str. Neff]	--	--
c19805.graph_c0	6	0.55	0	0	0	0	0	0	13	0.81	0.000784769	#NAME?	down	[H]	Coenzyme transport and metabolism	--	--	[H]	Coenzyme transport and metabolism	Flavin containing amine oxidoreductase	Protoporphyrinogen oxidase {ECO:0000313|EMBL:ELR20120.1} OS=Acanthamoeba castellanii str. Neff PE=4 SV=1	H	Coenzyme transport and metabolism	PREDICTED: protoporphyrinogen oxidase-like [Saccoglossus kowalevskii]	--	--
c19806.graph_c0	7	1.31	0	0	0	0	0	0	6	0.77	0.00933372	#NAME?	down	[K]	Transcription	--	K12624|1.32239e-26|cqu:CpipJ_CPIJ013501|Lsm5 protein; K12624 U6 snRNA-associated Sm-like protein LSm5 (A)	[A]	RNA processing and modification	LSM domain	RNA binding protein {ECO:0000313|EMBL:ETO13672.1} OS=Reticulomyxa filosa PE=4 SV=1	A	RNA processing and modification	RNA binding protein [Reticulomyxa filosa]	--	RNA degradation (ko03018);; Spliceosome (ko03040)
c19808.graph_c0	6	1.55	0	0	0	0	0	0	7	1.23	0.00953759	#NAME?	down	--	--	--	--	--	--	--	--	--	--	--	--	--
c19814.graph_c0	2	0.45	0	0	0	0	0	0	8	1.23	0.0425913	#NAME?	down	--	--	--	--	--	--	--	--	S	Function unknown	--	--	--
c19817.graph_c0	9	1.07	0	0	0	0	0	0	13	1.06	0.000238229	#NAME?	down	--	--	--	--	--	--	--	--	S	Function unknown	--	--	--
c19819.graph_c0	7	0.62	0	0	0	0	0	0	16	0.96	0.000171117	#NAME?	down	--	--	--	--	[R]	General function prediction only	--	--	R	General function prediction only	--	--	--
c19830.graph_c0	9	0.98	0	0	0	0	0	0	13	0.96	0.000238229	#NAME?	down	[B]	Chromatin structure and dynamics	--	K15223|4.38316e-12|dpo:Dpse_GA11609|GA11609 gene product from transcript GA11609-RA; K15223 upstream activation factor subunit UAF30 (A)	[K]	Transcription	SWIB/MDM2 domain	SWIB domain-containing protein {ECO:0000313|EMBL:ACS36127.1} (Fragment) OS=Tigriopus japonicus (Copepod) PE=2 SV=1	K	Transcription	SWIB domain-containing protein [Tigriopus japonicus]	--	--
c19853.graph_c0	6	0.65	0	0	0	0	0	0	19	1.41	0.000336868	#NAME?	down	--	--	--	K08847|6.09318e-09|umr:103679293|RIPK3; receptor-interacting serine-threonine kinase 3; K08847 receptor-interacting serine/threonine-protein kinase 3 [EC:2.7.11.1] (A)	--	--	Protein kinase domain;; Protein tyrosine kinase	Putative uncharacterized protein {ECO:0000313|EMBL:EEN62135.1} OS=Branchiostoma floridae (Florida lancelet) PE=4 SV=1	--	--	hypothetical protein BRAFLDRAFT_88035 [Branchiostoma floridae]	--	Cytosolic DNA-sensing pathway (ko04623);; TNF signaling pathway (ko04668)
c19879.graph_c0	7	0.95	0	0	0	0	0	0	9	0.83	0.00256512	#NAME?	down	[O]	Posttranslational modification, protein turnover, chaperones	Molecular Function: electron carrier activity (GO:0009055);; Molecular Function: protein disulfide oxidoreductase activity (GO:0015035);; Biological Process: cell redox homeostasis (GO:0045454);;	K07390|4.09958e-36|bmor:101743033|glutaredoxin-related protein 5, mitochondrial-like; K07390 monothiol glutaredoxin (A)	[O]	Posttranslational modification, protein turnover, chaperones	Glutaredoxin	Glutaredoxin {ECO:0000256|PIRNR:PIRNR005894} OS=Bombyx mori (Silk moth) PE=3 SV=1	O	Posttranslational modification, protein turnover, chaperones	PREDICTED: glutaredoxin-related protein 5, mitochondrial-like isoform X1 [Bombyx mori]	molecular function: electron carrier activity (GO:0009055);; molecular function: catalytic activity (GO:0003824);; biological process: metabolic process (GO:0008152);; biological process: single-organism process (GO:0044699);; biological process: cellular process (GO:0009987);; biological process: biological regulation (GO:0065007)	--
c19885.graph_c0	8	1.37	0	0	0	0	0	0	4	0.47	0.0437444	#NAME?	down	--	--	--	--	--	--	--	--	R	General function prediction only	--	--	--
c19889.graph_c0	6	1.23	0	0	0	0	0	0	11	1.65	0.00173844	#NAME?	down	[R]	General function prediction only	--	K08266|7.16879e-49|nve:NEMVE_v1g141896|hypothetical protein; K08266 G protein beta subunit-like (A)	[R]	General function prediction only	WD domain, G-beta repeat;; Nucleoporin Nup120/160	WD40 repeat-containing protein {ECO:0000313|EMBL:EFA75900.1} OS=Polysphondylium pallidum (Cellular slime mold) PE=4 SV=1	R	General function prediction only	hypothetical protein SAMD00019534_106090 [Acytostelium subglobosum LB1]	--	mTOR signaling pathway (ko04150)
c19892.graph_c0	8	1.45	0	0	0	0	0	0	4	0.49	0.0437444	#NAME?	down	--	--	--	--	--	--	--	--	--	--	--	--	--
c19901.graph_c0	10	1.48	0	0	0	0	0	0	21	1.78	1.14e-05	#NAME?	down	[G]	Carbohydrate transport and metabolism	--	K01792|1.79354e-27|spu:100892136|putative glucose-6-phosphate 1-epimerase-like; K01792 glucose-6-phosphate 1-epimerase [EC:5.1.3.15] (A)	[G]	Carbohydrate transport and metabolism	Aldose 1-epimerase	Aldose 1epimerase family protein {ECO:0000313|EMBL:ELR15458.1} OS=Acanthamoeba castellanii str. Neff PE=4 SV=1	G	Carbohydrate transport and metabolism	aldose 1epimerase family protein [Acanthamoeba castellanii str. Neff]	--	Glycolysis / Gluconeogenesis (ko00010)
c19920.graph_c0	13	1.33	0	0	0	0	0	0	17	1.19	1.53e-05	#NAME?	down	--	--	--	K10572|1.31057e-08|dre:541511|ippk, ipk1, ipk1l, si:dkey-42i9.3, zgc:110769; inositol 1,3,4,5,6-pentakisphosphate 2-kinase (EC:2.7.1.158); K10572 inositol-pentakisphosphate 2-kinase [EC:2.7.1.158] (A)	[T]	Signal transduction mechanisms	Inositol-pentakisphosphate 2-kinase	Uncharacterized protein {ECO:0000313|EMBL:EFW44476.1} OS=Capsaspora owczarzaki (strain ATCC 30864) PE=4 SV=1	T	Signal transduction mechanisms	hypothetical protein CAOG_02501 [Capsaspora owczarzaki ATCC 30864]	--	Inositol phosphate metabolism (ko00562);; Phosphatidylinositol signaling system (ko04070)
c19928.graph_c0	8	0.82	0	0	0	0	0	0	11	0.76	0.000756272	#NAME?	down	--	--	--	--	[S]	Function unknown	Glycosyltransferase family 92;; Glycosyl transferase family 2	--	S	Function unknown	PREDICTED: UPF0392 protein Os08g0121900-like [Saccoglossus kowalevskii]	--	--
c19937.graph_c0	3	0.36	0	0	0	0	0	0	13	1.05	0.024319	#NAME?	down	[CR]	--	--	--	[CR]	--	Alcohol dehydrogenase GroES-like domain;; Zinc-binding dehydrogenase	NADPH2:quinone reductase {ECO:0000313|EMBL:EPY28526.1} OS=Strigomonas culicis PE=4 SV=1	Q	Secondary metabolites biosynthesis, transport and catabolism	NADPH2:quinone reductase [Strigomonas culicis]	--	--
c19939.graph_c0	5	1.65	0	0	0	0	0	0	8	1.81	0.00977984	#NAME?	down	--	--	--	--	--	--	--	--	--	--	--	--	--
c19940.graph_c0	7	1.54	0	0	0	0	0	0	8	1.18	0.00389595	#NAME?	down	--	--	--	--	--	--	--	--	--	--	--	--	--
c19946.graph_c0	7	2.41	0	0	0	0	0	0	5	1.17	0.0147313	#NAME?	down	[F]	Nucleotide transport and metabolism	Molecular Function: adenylate kinase activity (GO:0004017);; Molecular Function: ATP binding (GO:0005524);; Cellular Component: mitochondrion (GO:0005739);; Biological Process: nucleotide phosphorylation (GO:0046939);;	K00939|8.49378e-14|bmor:100329147|adk2; adenylate kinase 2 (EC:2.7.4.3); K00939 adenylate kinase [EC:2.7.4.3] (A)	[F]	Nucleotide transport and metabolism	Adenylate kinase	Putative uncharacterized protein {ECO:0000313|EMBL:AEO35427.1} OS=Amblyomma maculatum (Gulf Coast tick) PE=2 SV=1	F	Nucleotide transport and metabolism	adenylate kinase [Stylonychia lemnae]	molecular function: catalytic activity (GO:0003824);; biological process: metabolic process (GO:0008152);; biological process: cellular process (GO:0009987);; biological process: single-organism process (GO:0044699);; molecular function: binding (GO:0005488);; cellular component: cell (GO:0005623);; cellular component: organelle (GO:0043226);; cellular component: cell part (GO:0044464)	Purine metabolism (ko00230)
c19966.graph_c0	11	1.43	0	0	0	0	0	0	13	1.15	0.000113664	#NAME?	down	--	--	--	--	--	--	Domain of unknown function (DUF588);; Membrane-associating domain	--	S	Function unknown	--	--	--
c19968.graph_c0	10	0.73	0	0	0	0	0	0	22	1.1	8.32e-06	#NAME?	down	[R]	General function prediction only	--	--	--	--	Alpha/beta hydrolase family;; Alpha/beta hydrolase family;; alpha/beta hydrolase fold	Esterase {ECO:0000313|EMBL:EGD80571.1} OS=Salpingoeca rosetta (strain ATCC 50818 / BSB-021) PE=4 SV=1	R	General function prediction only	esterase [Salpingoeca rosetta]	--	--
c19970.graph_c0	8	0.64	0	0	0	0	0	0	9	0.49	0.00166674	#NAME?	down	[O]	Posttranslational modification, protein turnover, chaperones	Molecular Function: ATP binding (GO:0005524);; Cellular Component: cytoplasm (GO:0005737);; Biological Process: protein folding (GO:0006457);; Molecular Function: unfolded protein binding (GO:0051082);;	K09499|1.7518e-120|hro:HELRODRAFT_186153|hypothetical protein; K09499 T-complex protein 1 subunit eta (A)	[O]	Posttranslational modification, protein turnover, chaperones	TCP-1/cpn60 chaperonin family	Uncharacterized protein {ECO:0000313|EMBL:ESN92287.1, ECO:0000313|EnsemblMetazoa:HelroP186153} OS=Helobdella robusta (Californian leech) PE=3 SV=1	O	Posttranslational modification, protein turnover, chaperones	hypothetical protein HELRODRAFT_186153 [Helobdella robusta]	molecular function: binding (GO:0005488);; cellular component: cell (GO:0005623);; cellular component: cell part (GO:0044464);; biological process: metabolic process (GO:0008152);; biological process: cellular process (GO:0009987)	--
c19976.graph_c0	12	1.4	0	0	0	0	0	0	12	0.96	0.000112516	#NAME?	down	[QR]	--	--	--	[R]	General function prediction only	Methyltransferase domain;; Methyltransferase domain;; ubiE/COQ5 methyltransferase family;; Methyltransferase domain;; Hypothetical methyltransferase	Putative uncharacterized protein {ECO:0000313|EMBL:EEC16022.1} OS=Ixodes scapularis (Black-legged tick) PE=4 SV=1	R	General function prediction only	conserved hypothetical protein [Ixodes scapularis]	--	--
c19998.graph_c0	8	0.82	0	0	0	0	0	0	8	0.56	0.00252877	#NAME?	down	[R]	General function prediction only	Molecular Function: peptide alpha-N-acetyltransferase activity (GO:0004596);;	K00670|1.76984e-68|nve:NEMVE_v1g230324|hypothetical protein; K00670 peptide alpha-N-acetyltransferase [EC:2.3.1.88] (A)	[R]	General function prediction only	Acetyltransferase (GNAT) family;; Acetyltransferase (GNAT) domain;; FR47-like protein;; Acetyltransferase (GNAT) domain	N-acetyltransferase subunit ARD1, putative {ECO:0000313|EMBL:EER17386.1} OS=Perkinsus marinus (strain ATCC 50983 / TXsc) PE=4 SV=1	R	General function prediction only	N-acetyltransferase subunit ARD1, putative [Perkinsus marinus ATCC 50983]	molecular function: catalytic activity (GO:0003824);; biological process: metabolic process (GO:0008152)	--
c20008.graph_c0	7	1.65	0	0	0	0	0	0	9	1.45	0.00256512	#NAME?	down	--	--	--	--	[T]	Signal transduction mechanisms	--	--	T	Signal transduction mechanisms	--	--	--
c20020.graph_c0	6	0.91	1	0.1	1	0.09	0	0	10	1.03	0.0291768	-4.04605	down	--	--	--	--	--	--	--	--	--	--	--	--	--
c20023.graph_c0	6	2.06	0	0	0	0	0	0	5	1.17	0.0237005	#NAME?	down	--	--	--	--	--	--	--	--	T	Signal transduction mechanisms	--	--	--
c20025.graph_c0	9	1.56	0	0	0	0	0	0	6	0.71	0.00373832	#NAME?	down	[U]	Intracellular trafficking, secretion, and vesicular transport	Molecular Function: GTPase activity (GO:0003924);; Molecular Function: signal recognition particle binding (GO:0005047);; Molecular Function: GTP binding (GO:0005525);; Cellular Component: signal recognition particle receptor complex (GO:0005785);; Biological Process: GTP catabolic process (GO:0006184);; Biological Process: SRP-dependent cotranslational protein targeting to membrane (GO:0006614);;	K13431|4.79932e-53|isc:IscW_ISCW007119|signal recognition particle receptor, alpha subunit, putative; K13431 signal recognition particle receptor subunit alpha (A)	[U]	Intracellular trafficking, secretion, and vesicular transport	SRP54-type protein, GTPase domain	Similar to Drosophila melanogaster Gtp-bp {ECO:0000313|EMBL:AAR09738.1} (Fragment) OS=Drosophila yakuba (Fruit fly) PE=2 SV=1	U	Intracellular trafficking, secretion, and vesicular transport	similar to Drosophila melanogaster Gtp-bp, partial [Drosophila yakuba]	molecular function: catalytic activity (GO:0003824);; biological process: metabolic process (GO:0008152);; biological process: cellular process (GO:0009987);; biological process: single-organism process (GO:0044699);; molecular function: binding (GO:0005488);; cellular component: cell (GO:0005623);; cellular component: membrane (GO:0016020);; cellular component: macromolecular complex (GO:0032991…	Protein export (ko03060)
c20026.graph_c0	7	0.95	0	0	0	0	0	0	15	1.39	0.00024489	#NAME?	down	--	--	--	--	--	--	--	--	G	Carbohydrate transport and metabolism	--	--	--
c20045.graph_c0	5	0.9	0	0	0	0	0	0	7	0.86	0.0154068	#NAME?	down	--	--	--	--	--	--	Complement Clr-like EGF-like;; Calcium-binding EGF domain	Putative uncharacterized protein {ECO:0000313|EMBL:EEN48388.1} OS=Branchiostoma floridae (Florida lancelet) PE=4 SV=1	U	Intracellular trafficking, secretion, and vesicular transport	hypothetical protein BRAFLDRAFT_67238 [Branchiostoma floridae]	--	--
c20047.graph_c0	3	0.44	0	0	0	0	0	0	9	0.9	0.016257	#NAME?	down	--	--	--	--	--	--	--	--	--	--	--	--	--
c20055.graph_c0	4	0.39	0	0	0	0	0	0	15	0.99	0.0059305	#NAME?	down	--	--	--	--	[G]	Carbohydrate transport and metabolism	--	--	G	Carbohydrate transport and metabolism	--	--	--
c20058.graph_c0	8	1.71	0	0	0	0	0	0	8	1.16	0.00252877	#NAME?	down	--	--	--	--	--	--	--	--	--	--	--	--	--
c20072.graph_c0	8	1.47	0	0	0	0	0	0	9	1.13	0.00166674	#NAME?	down	--	--	--	--	--	--	--	--	--	--	--	--	--
c20080.graph_c0	5	1.79	0	0	0	0	0	0	5	1.22	0.0390048	#NAME?	down	--	--	--	--	[J]	Translation, ribosomal structure and biogenesis	--	--	J	Translation, ribosomal structure and biogenesis	--	--	--
c20090.graph_c0	5	1.07	0	0	0	0	0	0	6	0.87	0.024319	#NAME?	down	--	--	--	--	[Q]	Secondary metabolites biosynthesis, transport and catabolism	--	--	Q	Secondary metabolites biosynthesis, transport and catabolism	--	--	--
c20098.graph_c0	3	0.81	0	0	0	0	0	0	10	1.85	0.0104068	#NAME?	down	--	--	--	--	--	--	--	--	--	--	--	--	--
c20117.graph_c0	26	1.27	0	0	0	0	0	0	26	0.87	2.35e-08	#NAME?	down	--	--	--	--	[S]	Function unknown	Serine incorporator (Serinc)	TMS membrane protein {ECO:0000313|EMBL:EGG19994.1} OS=Dictyostelium fasciculatum (strain SH3) PE=4 SV=1	S	Function unknown	TMS membrane protein [Dictyostelium fasciculatum]	--	--
c20120.graph_c0	6	0.6	0	0	0	0	0	0	21	1.44	0.00116776	#NAME?	down	--	--	--	K08360|9.89188e-36|rno:303601|Cyb561; cytochrome b-561; K08360 cytochrome b-561 (A)	[C]	Energy production and conversion	Eukaryotic cytochrome b561	Putative uncharacterized protein {ECO:0000313|EMBL:AEO36807.1} OS=Amblyomma maculatum (Gulf Coast tick) PE=2 SV=1	C	Energy production and conversion	hypothetical protein BRAFLDRAFT_90224 [Branchiostoma floridae]	--	--
c20129.graph_c0	8	0.97	0	0	0	0	0	0	9	0.74	0.00166674	#NAME?	down	--	--	--	--	--	--	--	--	S	Function unknown	--	--	--
c20138.graph_c0	10	0.98	0	0	0	0	0	0	8	0.53	0.0010877	#NAME?	down	[O]	Posttranslational modification, protein turnover, chaperones	--	--	[O]	Posttranslational modification, protein turnover, chaperones	--	ATPase, AAA family protein {ECO:0000313|EMBL:EKE42717.1} OS=Entamoeba nuttalli (strain P19) PE=3 SV=1	O	Posttranslational modification, protein turnover, chaperones	hypothetical protein SAMD00019534_058900 [Acytostelium subglobosum LB1]	--	--
c20148.graph_c0	7	0.81	0	0	0	0	0	0	8	0.63	0.00389595	#NAME?	down	--	--	Cellular Component: membrane (GO:0016020);;	K14684|5.62218e-44|aqu:100631578|mitochondrial substrate carrier family protein B-like; K14684 solute carrier family 25 (mitochondrial phosphate transporter), member 23/24/25/41 (A)	[C]	Energy production and conversion	Mitochondrial carrier protein	Predicted protein {ECO:0000313|EMBL:EDO34426.1} OS=Nematostella vectensis (Starlet sea anemone) PE=4 SV=1	C	Energy production and conversion	PREDICTED: mitochondrial substrate carrier family protein B-like [Amphimedon queenslandica]	cellular component: membrane (GO:0016020)	--
c20149.graph_c0	9	1.29	0	0	0	0	0	0	6	0.59	0.00373832	#NAME?	down	--	--	Cellular Component: proteasome complex (GO:0000502);; Molecular Function: enzyme regulator activity (GO:0030234);; Biological Process: regulation of protein catabolic process (GO:0042176);; Biological Process: regulation of catalytic activity (GO:0050790);;	K03033|2.06656e-27|aga:AgaP_AGAP009082|PSMD3_ANOGA; AGAP009082-PA; K03033 26S proteasome regulatory subunit N3 (A)	[O]	Posttranslational modification, protein turnover, chaperones	Proteasome regulatory subunit C-terminal;; PCI domain	Putative 26s proteasome regulatory complex subunit rpn3/psmd3 {ECO:0000313|EMBL:JAB00240.1} (Fragment) OS=Anopheles aquasalis (Malaria mosquito) PE=2 SV=1	O	Posttranslational modification, protein turnover, chaperones	RecName: Full=Probable 26S proteasome non-ATPase regulatory subunit 3; Short=26S proteasome subunit S3; AltName: Full=26S proteasome regulatory subunit RPN3; AltName: Full=Diphenol oxidase A2 component; Short=DOX-A2 [Anopheles stephensi]	cellular component: cell (GO:0005623);; cellular component: macromolecular complex (GO:0032991);; cellular component: cell part (GO:0044464);; molecular function: enzyme regulator activity (GO:0030234);; biological process: biological regulation (GO:0065007)	Proteasome (ko03050)
c20155.graph_c0	16	1.27	0	0	0	0	0	0	18	0.96	4.19e-06	#NAME?	down	--	--	--	--	--	--	--	--	S	Function unknown	--	--	--
c20156.graph_c0	4	0.34	0	0	0	0	0	0	19	1.1	0.0229417	#NAME?	down	--	--	Molecular Function: peptidase activity (GO:0008233);;	--	[OR]	--	Serine carboxypeptidase S28	Serine carboxypeptidase S28 {ECO:0000313|EMBL:EFW42488.1} OS=Capsaspora owczarzaki (strain ATCC 30864) PE=4 SV=1	O	Posttranslational modification, protein turnover, chaperones	serine carboxypeptidase S28 [Capsaspora owczarzaki ATCC 30864]	molecular function: catalytic activity (GO:0003824);; biological process: metabolic process (GO:0008152)	--
c20159.graph_c0	18	0.75	0	0	0	0	0	0	28	0.79	1.31e-07	#NAME?	down	--	--	--	--	--	--	Mitochondrial domain of unknown function (DUF1082);; Plant ATP synthase F0	--	C	Energy production and conversion	--	--	--
c20162.graph_c0	8	1.41	0	0	0	0	0	0	6	0.72	0.0059149	#NAME?	down	--	--	--	--	--	--	Alpha-L-arabinofuranosidase C-terminus	--	G	Carbohydrate transport and metabolism	--	--	--
c20187.graph_c0	12	1.95	0	0	0	0	0	0	28	3.11	7.48e-07	#NAME?	down	--	--	--	--	--	--	--	--	--	--	--	--	--
c20214.graph_c0	16	1.79	0	0	0	0	0	0	20	1.52	2.29e-06	#NAME?	down	[J]	Translation, ribosomal structure and biogenesis	Molecular Function: RNA binding (GO:0003723);; Cellular Component: plastid (GO:0009536);; Cellular Component: ribonucleoprotein complex (GO:0030529);;	--	[J]	Translation, ribosomal structure and biogenesis	Ribosomal protein S11	30S ribosomal protein S11 {ECO:0000313|EMBL:ACB43005.1} OS=Paulinella chromatophora PE=3 SV=1	J	Translation, ribosomal structure and biogenesis	hypothetical protein TRIADDRAFT_51242 [Trichoplax adhaerens]	molecular function: binding (GO:0005488);; cellular component: cell (GO:0005623);; cellular component: organelle (GO:0043226);; cellular component: cell part (GO:0044464);; cellular component: macromolecular complex (GO:0032991)	--
c20228.graph_c0	10	1.09	0	0	0	0	0	0	16	1.19	5.78e-05	#NAME?	down	--	--	--	--	--	--	--	--	S	Function unknown	--	--	--
c20236.graph_c0	24	1.3	1	0.04	0	0	0	0	51	1.89	9.1e-10	-7.15333	down	--	--	--	--	--	--	Pollen allergen;; Rare lipoprotein A (RlpA)-like double-psi beta-barrel	Expansin family protein {ECO:0000313|EMBL:ELR15666.1} OS=Acanthamoeba castellanii str. Neff PE=3 SV=1	R	General function prediction only	expansin family protein [Acanthamoeba castellanii str. Neff]	--	--
c20242.graph_c0	20	1.32	0	0	0	0	0	0	29	1.3	5.63e-08	#NAME?	down	[O]	Posttranslational modification, protein turnover, chaperones	Molecular Function: binding (GO:0005488);;	K09503|2.53795e-88|ola:101173536|dnaJ homolog subfamily A member 2-like; K09503 DnaJ homolog subfamily A member 2 (A)	[O]	Posttranslational modification, protein turnover, chaperones	DnaJ C terminal domain;; DnaJ central domain	DnaJ protein {ECO:0000313|EMBL:JAB64472.1} (Fragment) OS=Anoplophora glabripennis (Asian longhorn beetle) PE=3 SV=1	O	Posttranslational modification, protein turnover, chaperones	hypothetical protein DAPPUDRAFT_187536 [Daphnia pulex]	molecular function: binding (GO:0005488)	Protein processing in endoplasmic reticulum (ko04141)
c20250.graph_c0	12	1.24	0	0	0	0	0	0	25	1.76	1.79e-06	#NAME?	down	[O]	Posttranslational modification, protein turnover, chaperones	Biological Process: nematode larval development (GO:0002119);; Molecular Function: peroxidase activity (GO:0004601);; Biological Process: lipid metabolic process (GO:0006629);; Biological Process: gamete generation (GO:0007276);; Biological Process: embryo development ending in birth or egg hatching (GO:0009792);; Biological Process: growth (GO:0040007);; Molecular Function: phospholipid-hydroper…	K00432|1.25335e-66|bmy:Bm1_30395|Probable phospholipid hydroperoxide glutathione peroxidase; K00432 glutathione peroxidase [EC:1.11.1.9] (A)	[O]	Posttranslational modification, protein turnover, chaperones	Glutathione peroxidase;; AhpC/TSA family;; Redoxin	Protein Bm5237 {ECO:0000313|EMBL:CDQ01709.1} OS=Brugia malayi (Filarial nematode worm) PE=4 SV=2	O	Posttranslational modification, protein turnover, chaperones	Probable phospholipid hydroperoxide glutathione peroxidase, putative [Brugia malayi]	biological process: multicellular organismal process (GO:0032501);; biological process: developmental process (GO:0032502);; biological process: single-organism process (GO:0044699);; molecular function: catalytic activity (GO:0003824);; molecular function: antioxidant activity (GO:0016209);; biological process: metabolic process (GO:0008152);; biological process: reproduction (GO:0000003);; biol…	Glutathione metabolism (ko00480);; Arachidonic acid metabolism (ko00590)
c20258.graph_c0	14	1.8	0	0	0	0	0	0	19	1.66	5.83e-06	#NAME?	down	[E]	Amino acid transport and metabolism	--	K05606|3.89334e-07|tsp:Tsp_10014|methylmalonyl-CoA epimerase; K05606 methylmalonyl-CoA/ethylmalonyl-CoA epimerase [EC:5.1.99.1] (A)	[G]	Carbohydrate transport and metabolism	Glyoxalase-like domain;; Glyoxalase/Bleomycin resistance protein/Dioxygenase superfamily;; Glyoxalase/Bleomycin resistance protein/Dioxygenase superfamily	Glyoxalase family protein {ECO:0000313|EMBL:ELR20482.1} OS=Acanthamoeba castellanii str. Neff PE=4 SV=1	G	Carbohydrate transport and metabolism	glyoxalase family protein [Acanthamoeba castellanii str. Neff]	--	Valine, leucine and isoleucine degradation (ko00280);; Glyoxylate and dicarboxylate metabolism (ko00630);; Propanoate metabolism (ko00640);; Carbon metabolism (ko01200)
c20264.graph_c0	3	0.67	0	0	0	0	0	0	15	2.3	0.0424827	#NAME?	down	--	--	Molecular Function: metal ion binding (GO:0046872);;	K00008|9.46564e-08|cmk:103188841|sord; sorbitol dehydrogenase; K00008 L-iditol 2-dehydrogenase [EC:1.1.1.14] (A)	[Q]	Secondary metabolites biosynthesis, transport and catabolism	--	Sorbitol dehydrogenase, putative {ECO:0000313|EMBL:EER19926.1} OS=Perkinsus marinus (strain ATCC 50983 / TXsc) PE=4 SV=1	Q	Secondary metabolites biosynthesis, transport and catabolism	Sorbitol dehydrogenase, putative [Perkinsus marinus ATCC 50983]	molecular function: binding (GO:0005488)	Pentose and glucuronate interconversions (ko00040);; Fructose and mannose metabolism (ko00051)
c20265.graph_c0	20	1.15	0	0	0	0	0	0	30	1.18	4.35e-08	#NAME?	down	--	--	Molecular Function: catalytic activity (GO:0003824);;	--	[G]	Carbohydrate transport and metabolism	Galactose binding lectin domain	Beta-galactosidase {ECO:0000256|RuleBase:RU000675} OS=Capsaspora owczarzaki (strain ATCC 30864) PE=3 SV=1	G	Carbohydrate transport and metabolism	beta-galactosidase [Capsaspora owczarzaki ATCC 30864]	molecular function: catalytic activity (GO:0003824);; biological process: metabolic process (GO:0008152)	--
c20270.graph_c0	6	0.48	0	0	0	0	0	0	26	1.42	0.00665831	#NAME?	down	--	--	--	--	[R]	General function prediction only	Leucine Rich repeats (2 copies);; Leucine Rich Repeat;; Leucine rich repeat;; Leucine rich repeat N-terminal domain;; Leucine Rich repeat;; Leucine rich repeat	Cyst wall protein 2 {ECO:0000313|EMBL:EET01013.1} OS=Giardia intestinalis (strain ATCC 50581 / GS clone H7) PE=4 SV=1	R	General function prediction only	Cyst wall protein 2 [Giardia intestinalis ATCC 50581]	--	--
c20276.graph_c0	35	0.92	0	0	0	0	0	0	63	1.13	4.95e-13	#NAME?	down	[O]	Posttranslational modification, protein turnover, chaperones	Molecular Function: hydrolase activity (GO:0016787);;	--	--	--	Subtilase family;; PA domain;; Peptidase inhibitor I9	Peptidase, S8/S53 subfamily protein {ECO:0000313|EMBL:ELR22954.1} OS=Acanthamoeba castellanii str. Neff PE=4 SV=1	O	Posttranslational modification, protein turnover, chaperones	peptidase, S8/S53 subfamily protein [Acanthamoeba castellanii str. Neff]	molecular function: catalytic activity (GO:0003824);; biological process: metabolic process (GO:0008152)	--
c20277.graph_c0	11	2.23	0	0	0	0	0	0	14	1.94	8.04e-05	#NAME?	down	--	--	--	--	--	--	--	--	--	--	--	--	--
c20312.graph_c0	32	2.07	0	0	0	0	0	0	29	1.28	2.18e-09	#NAME?	down	--	--	--	--	--	--	Late embryogenesis abundant protein	--	S	Function unknown	--	--	--
c20314.graph_c0	10	1.68	0	0	0	0	0	0	14	1.6	0.000114603	#NAME?	down	--	--	--	--	[A]	RNA processing and modification	--	--	A	RNA processing and modification	--	--	--
c20324.graph_c0	163	10.76	0	0	0	0	0	0	203	9.12	2.22e-34	#NAME?	down	[E]	Amino acid transport and metabolism	Molecular Function: lyase activity (GO:0016829);;	--	[G]	Carbohydrate transport and metabolism	Glyoxalase/Bleomycin resistance protein/Dioxygenase superfamily;; Glyoxalase-like domain;; Glyoxalase/Bleomycin resistance protein/Dioxygenase superfamily;; CppA N-terminal	Putative uncharacterized protein {ECO:0000313|EMBL:AEO36824.1} OS=Amblyomma maculatum (Gulf Coast tick) PE=2 SV=1	G	Carbohydrate transport and metabolism	PREDICTED: lactoylglutathione lyase-like [Ceratitis capitata]	molecular function: catalytic activity (GO:0003824);; biological process: metabolic process (GO:0008152)	--
c20337.graph_c0	53	5.98	0	0	0	0	0	0	75	5.76	9.71e-16	#NAME?	down	[F]	Nucleotide transport and metabolism	Molecular Function: magnesium ion binding (GO:0000287);; Molecular Function: nucleoside diphosphate kinase activity (GO:0004550);; Molecular Function: ATP binding (GO:0005524);; Molecular Function: GTP binding (GO:0005525);; Cellular Component: microtubule associated complex (GO:0005875);; Cellular Component: nuclear microtubule (GO:0005880);; Biological Process: nucleoside diphosphate phosphoryl…	K00940|1.86456e-64|mde:101896999|nucleoside diphosphate kinase-like; K00940 nucleoside-diphosphate kinase [EC:2.7.4.6] (A)	[F]	Nucleotide transport and metabolism	Nucleoside diphosphate kinase	Nucleoside diphosphate kinase {ECO:0000256|RuleBase:RU004013} OS=Amblyomma maculatum (Gulf Coast tick) PE=2 SV=1	F	Nucleotide transport and metabolism	PREDICTED: nucleoside diphosphate kinase [Musca domestica]	molecular function: binding (GO:0005488);; molecular function: catalytic activity (GO:0003824);; biological process: metabolic process (GO:0008152);; biological process: cellular process (GO:0009987);; biological process: single-organism process (GO:0044699);; cellular component: cell (GO:0005623);; cellular component: macromolecular complex (GO:0032991);; cellular component: organelle (GO:004322…	Purine metabolism (ko00230);; Pyrimidine metabolism (ko00240)
c20340.graph_c0	65	4.51	0	0	0	0	0	0	135	6.37	1.65e-21	#NAME?	down	[G]	Carbohydrate transport and metabolism	--	K09884|4.67295e-42|tca:661619|aquaporin AQPcic; K09884 aquaporin rerated protein, invertebrate (A)	[G]	Carbohydrate transport and metabolism	Major intrinsic protein	Predicted protein {ECO:0000313|EMBL:EDQ84827.1} OS=Monosiga brevicollis (Choanoflagellate) PE=3 SV=1	G	Carbohydrate transport and metabolism	hypothetical protein [Monosiga brevicollis MX1]	--	--
c20341.graph_c0	0	0	8	0.8	21	1.85	14	1.43	0	0	0.00848313	Inf	up	--	--	--	--	--	--	--	--	--	--	--	--	--
c20410.graph_c0	40	10.6	0	0	0	0	0	0	70	12.64	3.88e-14	#NAME?	down	--	--	--	--	--	--	--	--	--	--	--	--	--
c20414.graph_c0	281	25.65	1	0.06	0	0	1	0.06	481	29.89	1.07e-56	-9.5102	down	--	--	--	--	--	--	--	--	--	--	--	--	--
c20421.graph_c0	473	47.9	2	0.13	0	0	0	0	729	50.61	1.66e-80	-10.1967	down	--	--	--	--	--	--	Pathogenesis-related protein Bet v I family	--	S	Function unknown	--	--	--
c20433.graph_c0	34	7.59	0	0	0	0	0	0	50	7.61	1e-11	#NAME?	down	--	--	--	--	--	--	--	--	--	--	--	--	--
c20458.graph_c0	28	4.35	0	0	0	0	0	0	29	3.07	6.36e-09	#NAME?	down	--	--	--	--	[C]	Energy production and conversion	Cytochrome c oxidase subunit VIa	--	C	Energy production and conversion	--	--	--
c20459.graph_c0	9	1.28	0	0	0	0	0	0	24	2.32	6.18e-06	#NAME?	down	--	--	--	--	--	--	Domain of unknown function (DUF3511)	--	S	Function unknown	--	--	--
c20472.graph_c0	15	1.68	0	0	0	0	0	0	23	1.75	1.28e-06	#NAME?	down	--	--	--	--	[PT]	--	Cyclic nucleotide-binding domain	--	P	Inorganic ion transport and metabolism	--	--	--
c20478.graph_c0	32	6.23	0	0	0	0	0	0	60	8.08	1.88e-12	#NAME?	down	--	--	--	--	--	--	--	--	--	--	--	--	--
c20484.graph_c0	83	18.6	0	0	0	0	0	0	112	17.1	2.59e-21	#NAME?	down	--	--	--	--	--	--	--	--	--	--	--	--	--
c20485.graph_c0	20	3.92	0	0	0	0	0	0	37	4.95	7.22e-09	#NAME?	down	--	--	--	--	--	--	--	--	--	--	--	--	--
c20492.graph_c0	47	4.92	0	0	0	0	1	0.07	65	4.64	2.8e-13	-7.75674	down	--	--	--	--	--	--	--	--	S	Function unknown	--	--	--
c20495.graph_c0	22	4.04	0	0	0	0	0	0	20	2.5	3.69e-07	#NAME?	down	--	--	--	--	--	--	--	--	--	--	--	--	--
c20496.graph_c0	23	7.87	0	0	0	0	0	0	39	9.09	1.98e-09	#NAME?	down	--	--	--	--	--	--	--	--	--	--	--	--	--
c20518.graph_c0	26	2.87	0	0	0	0	0	0	26	1.96	2.35e-08	#NAME?	down	--	--	Cellular Component: nucleosome (GO:0000786);; Molecular Function: DNA binding (GO:0003677);; Cellular Component: nucleus (GO:0005634);; Biological Process: nucleosome assembly (GO:0006334);; Molecular Function: protein heterodimerization activity (GO:0046982);;	K11251|8.72173e-39|hmg:100211936|histone H2A-like; K11251 histone H2A (A)	[B]	Chromatin structure and dynamics	Core histone H2A/H2B/H3/H4	Histone H2A {ECO:0000256|RuleBase:RU003556} OS=Ichthyophthirius multifiliis (strain G5) PE=3 SV=1	B	Chromatin structure and dynamics	RecName: Full=Histone H2AX; AltName: Full=Histone H2A.1; Short=H2A1; AltName: Full=Histone H2A.X [Tetrahymena pyriformis]	cellular component: cell (GO:0005623);; cellular component: macromolecular complex (GO:0032991);; cellular component: organelle (GO:0043226);; cellular component: organelle part (GO:0044422);; cellular component: cell part (GO:0044464);; molecular function: binding (GO:0005488);; biological process: metabolic process (GO:0008152);; biological process: cellular process (GO:0009987);; biological pr…	--
c20527.graph_c0	19	2.82	0	0	0	0	0	0	15	1.52	4.05e-06	#NAME?	down	--	--	--	--	--	--	--	--	--	--	--	--	--
c20543.graph_c0	32	1.54	0	0	0	0	0	0	62	2.03	1.22e-12	#NAME?	down	--	--	--	--	--	--	--	Tetratricopeptide repeat domain containing protein {ECO:0000313|EMBL:ELR14079.1} OS=Acanthamoeba castellanii str. Neff PE=4 SV=1	S	Function unknown	tetratricopeptide repeat domain containing protein [Acanthamoeba castellanii str. Neff]	--	--
c20558.graph_c0	20	1.99	0	0	0	0	0	0	41	2.77	2.66e-09	#NAME?	down	--	--	--	--	--	--	--	--	--	--	--	--	--
c20559.graph_c0	20	1.81	0	0	0	0	0	0	38	2.34	5.61e-09	#NAME?	down	--	--	--	--	--	--	PLAT/LH2 domain;; Embryo-specific protein 3, (ATS3)	Lipoxygenase homology domain-containing protein 1 {ECO:0000313|EMBL:CDG68963.1} (Fragment) OS=Hydra vulgaris (Hydra) PE=2 SV=1	R	General function prediction only	PREDICTED: lipoxygenase homology domain-containing protein 1-like [Hydra vulgaris]	--	--
c20567.graph_c0	26	1.38	0	0	0	0	0	0	25	0.9	3.06e-08	#NAME?	down	[R]	General function prediction only	--	--	[QR]	--	2OG-Fe(II) oxygenase superfamily;; non-haem dioxygenase in morphine synthesis N-terminal	2-oxoglutarate (2OG) and Fe(II)-dependent oxygenase superfamily protein, putative {ECO:0000313|EMBL:CAQ55508.1} OS=Trypanosoma brucei brucei (strain 927/4 GUTat10.1) PE=3 SV=1	Q	Secondary metabolites biosynthesis, transport and catabolism	2-oxoglutarate (2OG) and Fe(II)-dependent oxygenase superfamily protein, putative [Trypanosoma brucei brucei TREU927]	--	--
c20578.graph_c0	9	0.74	0	0	0	0	0	0	18	1.01	4.23e-05	#NAME?	down	--	--	--	--	--	--	Protein of unknown function (DUF_B2219)	--	S	Function unknown	--	--	--
c20583.graph_c0	19	1.85	0	0	0	0	0	0	25	1.66	2.21e-07	#NAME?	down	--	--	--	--	--	--	--	Uncharacterized protein {ECO:0000313|EMBL:EFW46618.1} OS=Capsaspora owczarzaki (strain ATCC 30864) PE=4 SV=1	S	Function unknown	hypothetical protein CAOG_04576 [Capsaspora owczarzaki ATCC 30864]	--	--
c20584.graph_c0	12	0.84	0	0	1	0.04	0	0	36	1.72	4.97e-05	-6.65704	down	[O]	Posttranslational modification, protein turnover, chaperones	Cellular Component: proteasome complex (GO:0000502);; Molecular Function: endopeptidase activity (GO:0004175);; Biological Process: proteolysis (GO:0006508);;	K02737|9.01609e-98|hro:HELRODRAFT_83371|hypothetical protein; K02737 20S proteasome subunit beta 5 [EC:3.4.25.1] (A)	[O]	Posttranslational modification, protein turnover, chaperones	Proteasome subunit	Proteasome subunit beta type {ECO:0000256|RuleBase:RU004203} OS=Naegleria gruberi (Amoeba) PE=3 SV=1	O	Posttranslational modification, protein turnover, chaperones	predicted protein [Naegleria gruberi]	cellular component: cell (GO:0005623);; cellular component: macromolecular complex (GO:0032991);; cellular component: cell part (GO:0044464);; molecular function: catalytic activity (GO:0003824);; biological process: metabolic process (GO:0008152)	Proteasome (ko03050)
c20617.graph_c0	7	1.26	0	0	0	0	0	0	9	1.1	0.00256512	#NAME?	down	--	--	--	--	[PQ]	--	Ferric reductase NAD binding domain	--	Q	Secondary metabolites biosynthesis, transport and catabolism	--	--	--
c20626.graph_c0	11	2.42	0	0	0	0	0	0	10	1.5	0.000336809	#NAME?	down	--	--	--	--	--	--	--	--	--	--	--	--	--
c20634.graph_c0	8	1.79	0	0	0	0	0	0	9	1.37	0.00166674	#NAME?	down	--	--	--	--	[S]	Function unknown	Costars	Uncharacterized protein {ECO:0000313|EMBL:ESO86839.1} OS=Lottia gigantea (Giant owl limpet) PE=4 SV=1	S	Function unknown	hypothetical protein LOTGIDRAFT_207050 [Lottia gigantea]	--	--
c20635.graph_c0	9	1.26	0	0	0	0	0	0	19	1.81	3.06e-05	#NAME?	down	--	--	--	--	--	--	--	--	--	--	--	--	--
c20653.graph_c0	4	0.76	0	0	0	0	0	0	14	1.81	0.00327814	#NAME?	down	--	--	--	--	--	--	AUX/IAA family	--	K	Transcription	--	--	--
c20664.graph_c0	6	0.72	0	0	0	0	0	0	17	1.39	0.000173959	#NAME?	down	[E]	Amino acid transport and metabolism	--	--	[E]	Amino acid transport and metabolism	POT family	Uncharacterized protein {ECO:0000313|EnsemblMetazoa:SPU_028146-tr} OS=Strongylocentrotus purpuratus (Purple sea urchin) PE=4 SV=1	E	Amino acid transport and metabolism	PREDICTED: peptide transporter PTR1-like [Strongylocentrotus purpuratus]	--	--
c20667.graph_c0	3	0.77	0	0	0	0	0	0	8	1.4	0.0256344	#NAME?	down	[T]	Signal transduction mechanisms	Biological Process: regulation of cellular process (GO:0050794);;	--	[T]	Signal transduction mechanisms	Response regulator receiver domain	Histidine kinase {ECO:0000313|EMBL:EGG21808.1} OS=Dictyostelium fasciculatum (strain SH3) PE=4 SV=1	T	Signal transduction mechanisms	histidine kinase [Dictyostelium fasciculatum]	biological process: biological regulation (GO:0065007)	--
c20668.graph_c0	5	2.38	0	0	0	0	0	0	7	2.27	0.0154068	#NAME?	down	[R]	General function prediction only	Molecular Function: GTP binding (GO:0005525);;	K06944|3.34321e-37|api:100163562|developmentally-regulated GTP-binding protein 2; K06944 (A)	[T]	Signal transduction mechanisms	50S ribosome-binding GTPase;; Ferrous iron transport protein B	ACYPI004640 protein {ECO:0000313|EMBL:BAH71484.1} OS=Acyrthosiphon pisum (Pea aphid) PE=2 SV=1	T	Signal transduction mechanisms	ACYPI004640 [Acyrthosiphon pisum]	molecular function: binding (GO:0005488)	--
c20675.graph_c0	10	0.6	0	0	0	0	0	0	30	1.22	2.21e-05	#NAME?	down	--	--	--	K00699|1.29274e-09|nvi:100121977|UDP-glucuronosyltransferase 2C1-like; K00699 glucuronosyltransferase [EC:2.4.1.17] (A)	[GC]	--	UDP-glucoronosyl and UDP-glucosyl transferase	Putative uncharacterized protein {ECO:0000313|EMBL:AEO33520.1} (Fragment) OS=Amblyomma maculatum (Gulf Coast tick) PE=2 SV=1	G	Carbohydrate transport and metabolism	glucosyltransferase, partial [Gregarina niphandrodes]	--	Pentose and glucuronate interconversions (ko00040);; Ascorbate and aldarate metabolism (ko00053);; Starch and sucrose metabolism (ko00500);; Retinol metabolism (ko00830);; Porphyrin and chlorophyll metabolism (ko00860);; Metabolism of xenobiotics by cytochrome P450 (ko00980);; Drug metabolism - cytochrome P450 (ko00982);; Drug metabolism - other enzymes (ko00983)
c20681.graph_c0	7	1.18	1	0.11	0	0	0	0	6	0.69	0.0354332	-4.74341	down	--	--	--	--	--	--	--	--	--	--	--	--	--
c20691.graph_c0	13	2.39	0	0	0	0	0	0	11	1.38	0.000111295	#NAME?	down	[IQ]	--	Cellular Component: apicoplast (GO:0020011);;	--	[CIQ]	--	Phosphopantetheine attachment site	Acyl carrier protein {ECO:0000256|RuleBase:RU000722} (Fragment) OS=Amblyomma maculatum (Gulf Coast tick) PE=2 SV=1	I	Lipid transport and metabolism	acyl carrier protein 4 chloroplast precursor [Plasmodium cynomolgi strain B]	cellular component: cell (GO:0005623);; cellular component: organelle (GO:0043226);; cellular component: cell part (GO:0044464)	--
c20701.graph_c0	5	1.18	0	0	0	0	0	0	9	1.44	0.00627002	#NAME?	down	--	--	--	--	--	--	--	--	--	--	--	--	--
c20707.graph_c0	12	1.53	0	0	0	0	0	0	8	0.57	0.000924306	#NAME?	down	--	--	--	K10144|3.37157e-25|cin:100175171|RING finger and CHY zinc finger domain-containing protein 1; K10144 RING finger and CHY zinc finger domain-containing protein 1 [EC:6.3.2.19] (A)	[R]	General function prediction only	Zinc-ribbon	Uncharacterized protein {ECO:0000313|Ensembl:ENSCINP00000006307} OS=Ciona intestinalis (Transparent sea squirt) PE=4 SV=2	O	Posttranslational modification, protein turnover, chaperones	PREDICTED: RING finger and CHY zinc finger domain-containing protein 1 isoform X2 [Ciona intestinalis]	--	Ubiquitin mediated proteolysis (ko04120)
c20709.graph_c0	10	2.06	0	0	0	0	0	0	14	1.96	0.000114603	#NAME?	down	[J]	Translation, ribosomal structure and biogenesis	Biological Process: mitotic spindle elongation (GO:0000022);; Molecular Function: structural constituent of ribosome (GO:0003735);; Biological Process: translation (GO:0006412);; Molecular Function: rRNA binding (GO:0019843);; Cellular Component: cytosolic large ribosomal subunit (GO:0022625);; Molecular Function: metal ion binding (GO:0046872);;	K02922|4.82501e-38|dwi:Dwil_GK16414|GK16414 gene product from transcript GK16414-RA; K02922 large subunit ribosomal protein L37e (A)	[J]	Translation, ribosomal structure and biogenesis	Ribosomal protein L37e	Uncharacterized protein {ECO:0000313|EnsemblMetazoa:SMAR004353-PA} OS=Strigamia maritima (European centipede) PE=3 SV=1	J	Translation, ribosomal structure and biogenesis	60S ribosomal protein L37A [Lycosa singoriensis]	biological process: cellular process (GO:0009987);; biological process: single-organism process (GO:0044699);; biological process: cellular component organization or biogenesis (GO:0071840);; molecular function: structural molecule activity (GO:0005198);; biological process: metabolic process (GO:0008152);; molecular function: binding (GO:0005488);; cellular component: cell (GO:0005623);; cellula…	Ribosome (ko03010)
c20713.graph_c0	15	1.43	0	0	0	0	0	0	23	1.13	1.28e-06	#NAME?	down	[P]	Inorganic ion transport and metabolism	Molecular Function: binding (GO:0005488);;	K01530|6.89467e-89|myb:102246310|ATP8B4; ATPase, class I, type 8B, member 4; K01530 phospholipid-translocating ATPase [EC:3.6.3.1] (A)	[R]	General function prediction only	--	Putative uncharacterized protein {ECO:0000313|EMBL:EGC37175.1} OS=Dictyostelium purpureum (Slime mold) PE=4 SV=1	P	Inorganic ion transport and metabolism	PREDICTED: probable phospholipid-transporting ATPase ID [Metaseiulus occidentalis]	molecular function: binding (GO:0005488)	--
c20715.graph_c0	16	2.1	0	0	0	0	0	0	12	1.07	2.82e-05	#NAME?	down	[S]	Function unknown	--	--	[R]	General function prediction only	Proteolipid membrane potential modulator	Protein CBG17075 {ECO:0000313|EMBL:CAP34882.1} OS=Caenorhabditis briggsae PE=4 SV=1	R	General function prediction only	Hypothetical protein CBG17075 [Caenorhabditis briggsae]	--	--
c20721.graph_c0	6	1.62	0	0	0	0	0	0	4	0.74	0.0381233	#NAME?	down	--	--	--	--	--	--	Ankyrin repeats (many copies);; Ankyrin repeats (3 copies);; Ankyrin repeat;; Ankyrin repeat	--	O	Posttranslational modification, protein turnover, chaperones	--	--	--
c20729.graph_c0	25	1.19	0	0	0	0	0	0	51	1.66	6.97e-11	#NAME?	down	[Q]	Secondary metabolites biosynthesis, transport and catabolism	--	--	[Q]	Secondary metabolites biosynthesis, transport and catabolism	Cytochrome P450	Cytochrome P450 18a1 {ECO:0000313|EMBL:KFM58273.1} (Fragment) OS=Stegodyphus mimosarum PE=3 SV=1	Q	Secondary metabolites biosynthesis, transport and catabolism	Cytochrome P450 18a1, partial [Stegodyphus mimosarum]	--	--
c20732.graph_c0	6	1.32	0	0	0	0	0	0	12	1.8	0.00115797	#NAME?	down	--	--	--	--	--	--	--	--	U	Intracellular trafficking, secretion, and vesicular transport	--	--	--
c20742.graph_c0	13	1.05	0	0	0	0	0	0	21	1.16	4.33e-06	#NAME?	down	--	--	--	--	[R]	General function prediction only	Leucine Rich repeats (2 copies);; Leucine Rich Repeat;; Leucine rich repeat N-terminal domain;; Leucine rich repeat;; Leucine Rich repeat;; Leucine rich repeat	Surface membrane protein gp46-like protein {ECO:0000313|EMBL:AIO00730.1} OS=Leishmania panamensis PE=4 SV=1	R	General function prediction only	surface membrane protein gp46-like protein [Leishmania panamensis]	--	--
c20752.graph_c0	18	1.27	0	0	0	0	0	0	21	1.01	9.23e-07	#NAME?	down	[P]	Inorganic ion transport and metabolism	Molecular Function: cytochrome-c oxidase activity (GO:0004129);; Molecular Function: iodide peroxidase activity (GO:0004447);; Molecular Function: L-ascorbate oxidase activity (GO:0008447);; Biological Process: stabilization of membrane potential (GO:0030322);; Cellular Component: intrinsic component of mitochondrial inner membrane (GO:0031304);; Biological Process: calcium ion homeostasis (GO:00…	--	--	--	Peroxidase	Putative uncharacterized protein {ECO:0000313|EMBL:AEO32235.1} (Fragment) OS=Amblyomma maculatum (Gulf Coast tick) PE=2 SV=1	R	General function prediction only	hypothetical protein [Monosiga brevicollis MX1]	molecular function: catalytic activity (GO:0003824);; molecular function: transporter activity (GO:0005215);; molecular function: electron carrier activity (GO:0009055);; biological process: metabolic process (GO:0008152);; biological process: cellular process (GO:0009987);; biological process: single-organism process (GO:0044699);; biological process: localization (GO:0051179);; molecular functi…	--
c20754.graph_c0	8	0.78	0	0	0	0	0	0	18	1.19	5.91e-05	#NAME?	down	--	--	--	K14852|6.20677e-15|xma:102224532|ribosome biogenesis regulatory protein homolog; K14852 regulator of ribosome biosynthesis (A)	[J]	Translation, ribosomal structure and biogenesis	Ribosome biogenesis regulatory protein (RRS1)	Uncharacterized protein {ECO:0000313|EMBL:KFD59054.1} (Fragment) OS=Trichuris suis (pig whipworm) PE=4 SV=1	J	Translation, ribosomal structure and biogenesis	hypothetical protein M513_00217, partial [Trichuris suis]	--	--
c20755.graph_c0	16	1.79	0	0	0	0	0	0	23	1.75	9.47e-07	#NAME?	down	--	--	Molecular Function: structural constituent of ribosome (GO:0003735);; Cellular Component: ribosome (GO:0005840);; Biological Process: translation (GO:0006412);;	K02891|1.80611e-27|cmk:103181417|rpl22; ribosomal protein L22; K02891 large subunit ribosomal protein L22e (A)	[J]	Translation, ribosomal structure and biogenesis	Ribosomal L22e protein family	Putative ribosomal protein L22 {ECO:0000313|EMBL:CAM34502.1} OS=Cotesia congregata (Parasitoid wasp) PE=2 SV=1	J	Translation, ribosomal structure and biogenesis	PREDICTED: 60S ribosomal protein L22-like [Microplitis demolitor]	molecular function: structural molecule activity (GO:0005198);; cellular component: cell (GO:0005623);; cellular component: macromolecular complex (GO:0032991);; cellular component: organelle (GO:0043226);; cellular component: cell part (GO:0044464);; biological process: metabolic process (GO:0008152);; biological process: cellular process (GO:0009987)	Ribosome (ko03010)
c20764.graph_c0	7	0.77	0	0	0	0	0	0	13	0.98	0.000519441	#NAME?	down	[O]	Posttranslational modification, protein turnover, chaperones	--	--	[O]	Posttranslational modification, protein turnover, chaperones	AhpC/TSA family;; Redoxin	Putative uncharacterized protein {ECO:0000313|EMBL:EGC31918.1} (Fragment) OS=Dictyostelium purpureum (Slime mold) PE=4 SV=1	O	Posttranslational modification, protein turnover, chaperones	hypothetical protein DICPUDRAFT_92705 [Dictyostelium purpureum]	--	--
c20772.graph_c0	7	2.02	0	0	0	0	0	0	7	1.38	0.00603335	#NAME?	down	--	--	--	--	--	--	--	--	--	--	--	--	--
c20774.graph_c0	12	1.89	0	0	0	0	0	0	22	2.28	4.37e-06	#NAME?	down	--	--	--	--	--	--	--	--	S	Function unknown	--	--	--
c20785.graph_c0	9	0.55	0	0	0	0	0	0	27	1.13	3.32e-05	#NAME?	down	[R]	General function prediction only	--	--	[R]	General function prediction only	Haloacid dehalogenase-like hydrolase;; HAD-hyrolase-like;; haloacid dehalogenase-like hydrolase	Haloacid dehalogenase-like hydrolase family protein {ECO:0000313|EMBL:EAX86161.1} OS=Trichomonas vaginalis PE=4 SV=1	R	General function prediction only	haloacid dehalogenase-like hydrolase family protein [Trichomonas vaginalis G3]	--	--
c20786.graph_c0	8	0.61	0	0	0	0	0	0	13	0.67	0.000349834	#NAME?	down	[G]	Carbohydrate transport and metabolism	--	--	--	--	Glycosyl hydrolases family 16;; Xyloglucan endo-transglycosylase (XET) C-terminus	--	G	Carbohydrate transport and metabolism	--	--	--
c20788.graph_c0	43	1.64	0	0	1	0.02	0	0	64	1.66	8.19e-13	-7.8992	down	[O]	Posttranslational modification, protein turnover, chaperones	--	--	--	--	Subtilase family;; PA domain	Peptidase, S8/S53 subfamily protein {ECO:0000313|EMBL:ELR22954.1} OS=Acanthamoeba castellanii str. Neff PE=4 SV=1	O	Posttranslational modification, protein turnover, chaperones	peptidase, S8/S53 subfamily protein [Acanthamoeba castellanii str. Neff]	--	--
c20800.graph_c0	18	2.03	0	0	0	0	0	0	18	1.38	2.24e-06	#NAME?	down	[S]	Function unknown	--	--	[S]	Function unknown	Cysteine-rich secretory protein family	Uncharacterized protein {ECO:0000313|EMBL:ESN97579.1, ECO:0000313|EnsemblMetazoa:HelroP178014} OS=Helobdella robusta (Californian leech) PE=4 SV=1	S	Function unknown	hypothetical protein HELRODRAFT_178014 [Helobdella robusta]	--	--
c20838.graph_c0	9	0.61	0	0	0	0	0	0	8	0.37	0.00163935	#NAME?	down	--	--	--	--	--	--	Raffinose synthase or seed imbibition protein Sip1;; Melibiase;; Raffinose synthase or seed imbibition protein Sip1	--	R	General function prediction only	--	--	--
c20839.graph_c0	9	1.04	0	0	0	0	0	0	9	0.7	0.00110578	#NAME?	down	--	--	Molecular Function: nucleotide binding (GO:0000166);; Cellular Component: microtubule cytoskeleton (GO:0015630);; Cellular Component: protein complex (GO:0043234);; Cellular Component: cytoskeletal part (GO:0044430);;	--	[Z]	Cytoskeleton	--	Kinesin-like protein {ECO:0000256|RuleBase:RU000394} OS=Naegleria gruberi (Amoeba) PE=3 SV=1	Z	Cytoskeleton	kinesin-13 [Naegleria gruberi]	molecular function: binding (GO:0005488);; cellular component: cell (GO:0005623);; cellular component: organelle (GO:0043226);; cellular component: cell part (GO:0044464);; cellular component: macromolecular complex (GO:0032991);; cellular component: organelle part (GO:0044422)	--
c20862.graph_c0	6	0.81	0	0	0	0	0	0	5	0.46	0.0237005	#NAME?	down	[R]	General function prediction only	Biological Process: cell fate specification (GO:0001708);; Molecular Function: histone acetyltransferase activity (GO:0004402);; Biological Process: apoptotic process (GO:0006915);; Biological Process: embryo development ending in birth or egg hatching (GO:0009792);; Biological Process: histone acetylation (GO:0016573);; Biological Process: negative regulation of vulval development (GO:0040027);;…	K10752|4.43516e-51|phu:Phum_PHUM268780|retinoblastoma-binding protein, putative (EC:2.3.1.48); K10752 histone-binding protein RBBP4 (A)	[B]	Chromatin structure and dynamics	Histone-binding protein RBBP4 or subunit C of CAF1 complex;; Histone-binding protein RBBP4 or subunit C of CAF1 complex	Retinoblastoma-binding protein, putative {ECO:0000313|EMBL:EEB13964.1} OS=Pediculus humanus subsp. corporis (Body louse) PE=4 SV=1	B	Chromatin structure and dynamics	retinoblastoma-binding protein, putative [Pediculus humanus corporis]	biological process: cellular process (GO:0009987);; biological process: developmental process (GO:0032502);; biological process: single-organism process (GO:0044699);; molecular function: catalytic activity (GO:0003824);; biological process: metabolic process (GO:0008152);; biological process: cellular component organization or biogenesis (GO:0071840);; biological process: multicellular organisma…	--
c20864.graph_c0	6	1.7	0	0	0	0	0	0	5	1.04	0.0237005	#NAME?	down	--	--	--	--	[S]	Function unknown	OST3 / OST6 family	Uncharacterized protein {ECO:0000313|EMBL:EFV56580.1} OS=Trichinella spiralis (Trichina worm) PE=4 SV=1	S	Function unknown	conserved hypothetical protein [Trichinella spiralis]	--	--
c20866.graph_c0	9	0.82	0	0	0	0	0	0	6	0.37	0.00373832	#NAME?	down	--	--	--	--	[R]	General function prediction only	Rdx family	Predicted protein {ECO:0000313|EMBL:EDO30840.1} (Fragment) OS=Nematostella vectensis (Starlet sea anemone) PE=4 SV=1	R	General function prediction only	RecName: Full=Putative esophageal gland cell secretory protein 6; Flags: Precursor [Heterodera glycines]	--	--
c20883.graph_c0	6	0.92	0	0	0	0	0	0	7	0.73	0.00953759	#NAME?	down	--	--	--	--	[T]	Signal transduction mechanisms	--	--	T	Signal transduction mechanisms	--	--	--
c20901.graph_c0	7	0.7	0	0	0	0	0	0	11	0.75	0.00113737	#NAME?	down	--	--	--	--	--	--	Protein of unknown function (DUF4079)	Putative uncharacterized protein {ECO:0000313|EMBL:AEO32344.1} (Fragment) OS=Amblyomma maculatum (Gulf Coast tick) PE=2 SV=1	S	Function unknown	--	--	--
c20910.graph_c0	9	1.16	0	0	0	0	0	0	5	0.44	0.0163629	#NAME?	down	[R]	General function prediction only	Molecular Function: DNA binding (GO:0003677);; Cellular Component: chromosome (GO:0005694);; Biological Process: multicellular organismal development (GO:0007275);; Molecular Function: histone-lysine N-methyltransferase activity (GO:0018024);; Biological Process: cell differentiation (GO:0030154);; Biological Process: histone lysine methylation (GO:0034968);; Biological Process: regulation of gen…	K18494|6.0936e-14|pbi:103067345|histone-lysine N-methyltransferase SETDB2-like; K18494 histone-lysine N-methyltransferase SETDB2 [EC:2.1.1.43] (A)	[BK]	--	SET domain	GL17700 {ECO:0000313|EMBL:EDW36262.1} OS=Drosophila persimilis (Fruit fly) PE=4 SV=1	K	Transcription	GL17700 [Drosophila persimilis]	molecular function: binding (GO:0005488);; cellular component: cell (GO:0005623);; cellular component: organelle (GO:0043226);; cellular component: cell part (GO:0044464);; biological process: multicellular organismal process (GO:0032501);; biological process: developmental process (GO:0032502);; biological process: single-organism process (GO:0044699);; molecular function: catalytic activity (GO…	Lysine degradation (ko00310)
c20923.graph_c0	7	0.77	0	0	0	0	0	0	18	1.35	8.43e-05	#NAME?	down	[R]	General function prediction only	--	K08726|3.47352e-49|pon:100172736|EPHX2; epoxide hydrolase 2, cytoplasmic (EC:3.3.2.9); K08726 soluble epoxide hydrolase / lipid-phosphate phosphatase [EC:3.3.2.10 3.1.3.76] (A)	[I]	Lipid transport and metabolism	Alpha/beta hydrolase family;; Alpha/beta hydrolase family;; alpha/beta hydrolase fold	Putative uncharacterized protein {ECO:0000313|EMBL:EDV21401.1} (Fragment) OS=Trichoplax adhaerens (Trichoplax reptans) PE=4 SV=1	I	Lipid transport and metabolism	PREDICTED: bifunctional epoxide hydrolase 2-like [Ciona intestinalis]	--	Arachidonic acid metabolism (ko00590);; Peroxisome (ko04146)
c20927.graph_c0	11	0.72	0	0	0	0	0	0	8	0.36	0.000720838	#NAME?	down	--	--	--	--	[R]	General function prediction only	--	--	S	Function unknown	--	--	--
c20930.graph_c0	9	0.96	0	0	0	0	0	0	9	0.66	0.00110578	#NAME?	down	--	--	--	--	[T]	Signal transduction mechanisms	Zinc finger, C3HC4 type (RING finger);; Zinc finger, C3HC4 type (RING finger);; Copine	Predicted protein {ECO:0000313|EMBL:EDQ85483.1} OS=Monosiga brevicollis (Choanoflagellate) PE=4 SV=1	O	Posttranslational modification, protein turnover, chaperones	hypothetical protein [Monosiga brevicollis MX1]	--	--
c20943.graph_c0	6	0.53	0	0	0	0	0	0	12	0.72	0.00115797	#NAME?	down	--	--	--	--	--	--	Domain of unknown function (DUF4602)	--	S	Function unknown	--	--	--
c20952.graph_c0	6	0.65	0	0	0	0	0	0	7	0.51	0.00953759	#NAME?	down	[R]	General function prediction only	Molecular Function: nucleic acid binding (GO:0003676);; Molecular Function: myosin heavy chain kinase activity (GO:0016905);; Cellular Component: ribonucleoprotein complex (GO:0030529);;	K12857|3.46308e-128|lcm:102351311|SNRNP40; small nuclear ribonucleoprotein 40kDa (U5); K12857 Prp8 binding protein (A)	[A]	RNA processing and modification	WD domain, G-beta repeat;; Eukaryotic translation initiation factor eIF2A	Uncharacterized protein {ECO:0000313|EnsemblMetazoa:SMAR011707-PA} OS=Strigamia maritima (European centipede) PE=4 SV=1	A	RNA processing and modification	U5 small nuclear ribonucleoprotein 40 kDa protein [Crassostrea gigas]	molecular function: binding (GO:0005488);; molecular function: catalytic activity (GO:0003824);; biological process: metabolic process (GO:0008152);; biological process: cellular process (GO:0009987);; cellular component: cell (GO:0005623);; cellular component: macromolecular complex (GO:0032991);; cellular component: cell part (GO:0044464)	Spliceosome (ko03040)
c20955.graph_c0	5	0.58	0	0	0	0	0	0	7	0.56	0.0154068	#NAME?	down	[E]	Amino acid transport and metabolism	--	--	[E]	Amino acid transport and metabolism	POT family	Uncharacterized protein {ECO:0000313|EMBL:ETO23716.1} (Fragment) OS=Reticulomyxa filosa PE=4 SV=1	E	Amino acid transport and metabolism	hypothetical protein RFI_13462, partial [Reticulomyxa filosa]	--	--
c20966.graph_c0	3	0.45	0	0	0	0	0	0	8	0.82	0.0256344	#NAME?	down	[J]	Translation, ribosomal structure and biogenesis	Cellular Component: ribonucleoprotein complex (GO:0030529);;	K02875|2.00998e-42|nve:NEMVE_v1g244001|hypothetical protein; K02875 large subunit ribosomal protein L14e (A)	[J]	Translation, ribosomal structure and biogenesis	Ribosomal protein L14	Predicted protein {ECO:0000313|EMBL:EDO39219.1} OS=Nematostella vectensis (Starlet sea anemone) PE=4 SV=1	J	Translation, ribosomal structure and biogenesis	predicted protein [Nematostella vectensis]	cellular component: cell (GO:0005623);; cellular component: macromolecular complex (GO:0032991);; cellular component: cell part (GO:0044464)	Ribosome (ko03010)
c20970.graph_c0	8	0.8	0	0	0	0	0	0	8	0.55	0.00252877	#NAME?	down	[O]	Posttranslational modification, protein turnover, chaperones	Molecular Function: binding (GO:0005488);;	K09504|3.91765e-30|xtr:100145451|dnaja3, tid1; DnaJ (Hsp40) homolog, subfamily A, member 3; K09504 DnaJ homolog subfamily A member 3 (A)	[O]	Posttranslational modification, protein turnover, chaperones	DnaJ C terminal domain	Uncharacterized protein {ECO:0000313|EMBL:EAL67996.1} OS=Dictyostelium discoideum (Slime mold) PE=3 SV=1	O	Posttranslational modification, protein turnover, chaperones	heat shock protein DnaJ family protein [Dictyostelium discoideum AX4]	molecular function: binding (GO:0005488)	--
c20987.graph_c0	6	0.95	0	0	0	0	0	0	7	0.76	0.00953759	#NAME?	down	--	--	--	--	--	--	--	--	S	Function unknown	--	--	--
c21004.graph_c0	4	0.77	0	0	0	0	0	0	6	0.78	0.0400197	#NAME?	down	--	--	--	K10418|7.8564e-25|xla:379617|dynll1-a, dlc1, dlc8, dncl1, dnclc1, dynll1a, lc8, lc8a; dynein, light chain, LC8-type 1; K10418 dynein light chain LC8-type (A)	[Z]	Cytoskeleton	Dynein light chain type 1	Putative uncharacterized protein {ECO:0000313|EMBL:ACE06826.1} OS=Schistosoma japonicum (Blood fluke) PE=2 SV=1	Z	Cytoskeleton	dynein light chain type 1 [Necator americanus]	--	--
c21038.graph_c0	5	0.69	0	0	0	0	0	0	6	0.56	0.024319	#NAME?	down	[J]	Translation, ribosomal structure and biogenesis	--	--	--	--	Ribosomal protein TL5, C-terminal domain	--	J	Translation, ribosomal structure and biogenesis	--	--	--
c21040.graph_c0	10	0.7	0	0	0	0	0	0	14	0.67	0.000114603	#NAME?	down	[R]	General function prediction only	--	--	--	--	Tetratricopeptide repeat	Putative uncharacterized protein {ECO:0000313|EMBL:EEN59388.1} OS=Branchiostoma floridae (Florida lancelet) PE=4 SV=1	O	Posttranslational modification, protein turnover, chaperones	hypothetical protein BRAFLDRAFT_80370 [Branchiostoma floridae]	--	--
c21050.graph_c0	6	0.58	0	0	0	0	0	0	8	0.53	0.00614617	#NAME?	down	[L]	Replication, recombination and repair	--	K03424|1.40643e-16|smm:Smp_000810.1|similar to TatD DNase domain containing 1; K03424 TatD DNase family protein [EC:3.1.21.-] (A)	[L]	Replication, recombination and repair	TatD related DNase	Cut9 interacting protein Scn1, putative {ECO:0000313|EMBL:ELR23040.1} OS=Acanthamoeba castellanii str. Neff PE=4 SV=1	L	Replication, recombination and repair	Cut9 interacting protein Scn1, putative [Acanthamoeba castellanii str. Neff]	--	--
c21056.graph_c0	6	0.76	0	0	0	0	0	0	10	0.87	0.00261407	#NAME?	down	[I]	Lipid transport and metabolism	Biological Process: isoprenoid biosynthetic process (GO:0008299);; Cellular Component: apicoplast (GO:0020011);;	--	--	--	YgbB family	2-C-methyl-D-erythritol 2,4-cyclodiphosphate synthase {ECO:0000256|RuleBase:RU004395} OS=Amphimedon queenslandica (Sponge) PE=3 SV=1	H	Coenzyme transport and metabolism	2-C-methyl-D-erythritol 2,4-cyclodiphosphate synthase, putative [Babesia equi]	biological process: metabolic process (GO:0008152);; biological process: cellular process (GO:0009987);; biological process: single-organism process (GO:0044699);; cellular component: cell (GO:0005623);; cellular component: organelle (GO:0043226);; cellular component: cell part (GO:0044464)	--
c21066.graph_c0	6	0.64	0	0	0	0	0	0	7	0.51	0.00953759	#NAME?	down	--	--	--	K11111|1.33823e-07|tru:101065323|telomeric repeat-binding factor 2-like; K11111 telomeric repeat-binding factor 2 (A)	--	--	Myb-like DNA-binding domain	--	K	Transcription	PREDICTED: uncharacterized protein LOC100177249 [Ciona intestinalis]	--	--
c21071.graph_c0	8	1.28	0	0	0	0	0	0	9	0.96	0.00166674	#NAME?	down	[H]	Coenzyme transport and metabolism	--	--	[I]	Lipid transport and metabolism	Enoyl-CoA hydratase/isomerase family	Uncharacterized protein {ECO:0000313|EMBL:ELT99538.1, ECO:0000313|EnsemblMetazoa:CapteP102781} (Fragment) OS=Capitella teleta (Polychaete worm) PE=3 SV=1	H	Coenzyme transport and metabolism	PREDICTED: 1,4-Dihydroxy-2-naphthoyl-CoA synthase-like [Ceratitis capitata]	--	--
c21082.graph_c0	7	0.97	0	0	0	0	0	0	10	0.94	0.00170013	#NAME?	down	--	--	--	--	--	--	--	--	S	Function unknown	--	--	--
c21112.graph_c0	3	0.24	0	0	0	0	0	0	13	0.7	0.024319	#NAME?	down	[QR]	--	--	K05929|1.7068e-114|tru:101075688|phosphoethanolamine N-methyltransferase 3-like; K05929 phosphoethanolamine N-methyltransferase [EC:2.1.1.103] (A)	[IR]	--	Methyltransferase domain;; Methyltransferase domain;; Methyltransferase domain;; Mycolic acid cyclopropane synthetase;; Methyltransferase domain;; Methyltransferase domain;; ubiE/COQ5 methyltransferase family;; Methyltransferase domain;; Methionine biosynthesis protein MetW;; CheR methyltransferase, SAM binding domain;; Methyltransferase small domain;; Protein-L-isoaspartate(D-aspartate) O-methyl…	Putative phosphoethanolamine N-methyltransferase 3 {ECO:0000313|EMBL:EKC31484.1} OS=Crassostrea gigas (Pacific oyster) PE=4 SV=1	I	Lipid transport and metabolism	Putative phosphoethanolamine N-methyltransferase 3 [Crassostrea gigas]	--	Glycerophospholipid metabolism (ko00564)
c21152.graph_c0	6	0.59	0	0	0	0	0	0	7	0.46	0.00953759	#NAME?	down	--	--	--	--	--	--	--	--	S	Function unknown	--	--	--
c21173.graph_c0	6	0.53	0	0	0	0	0	0	12	0.72	0.00115797	#NAME?	down	[R]	General function prediction only	Molecular Function: GTPase activity (GO:0003924);; Molecular Function: GTP binding (GO:0005525);; Cellular Component: Golgi stack (GO:0005795);; Biological Process: protein ADP-ribosylation (GO:0006471);; Biological Process: post-Golgi vesicle-mediated transport (GO:0006892);; Biological Process: cell adhesion (GO:0007155);; Biological Process: neurotransmitter secretion (GO:0007269);; Biological…	--	[U]	Intracellular trafficking, secretion, and vesicular transport	ADP-ribosylation factor family;; Signal recognition particle receptor beta subunit;; Ras family;; Gtr1/RagA G protein conserved region;; Miro-like protein	Predicted protein {ECO:0000313|EMBL:EDQ85262.1} OS=Monosiga brevicollis (Choanoflagellate) PE=3 SV=1	U	Intracellular trafficking, secretion, and vesicular transport	hypothetical protein [Monosiga brevicollis MX1]	molecular function: catalytic activity (GO:0003824);; biological process: metabolic process (GO:0008152);; biological process: cellular process (GO:0009987);; biological process: single-organism process (GO:0044699);; molecular function: binding (GO:0005488);; cellular component: cell (GO:0005623);; cellular component: organelle (GO:0043226);; cellular component: organelle part (GO:0044422);; cel…	--
c21227.graph_c0	3	0.34	0	0	0	0	0	0	8	0.61	0.0256344	#NAME?	down	[A]	RNA processing and modification	Molecular Function: nucleic acid binding (GO:0003676);; Molecular Function: cytochrome-c oxidase activity (GO:0004129);; Cellular Component: nucleus (GO:0005634);; Cellular Component: mitochondrion (GO:0005739);; Molecular Function: hydrolase activity (GO:0016787);;	K12581|4.15922e-84|hro:HELRODRAFT_81531|hypothetical protein; K12581 CCR4-NOT transcription complex subunit 7/8 (A)	[A]	RNA processing and modification	CAF1 family ribonuclease	Ccr4associated factor, putative {ECO:0000313|EMBL:ELR15719.1} OS=Acanthamoeba castellanii str. Neff PE=4 SV=1	K	Transcription	ccr4associated factor, putative [Acanthamoeba castellanii str. Neff]	molecular function: binding (GO:0005488);; molecular function: catalytic activity (GO:0003824);; molecular function: transporter activity (GO:0005215);; molecular function: electron carrier activity (GO:0009055);; biological process: metabolic process (GO:0008152);; biological process: cellular process (GO:0009987);; biological process: single-organism process (GO:0044699);; biological process: l…	RNA degradation (ko03018)
c21253.graph_c0	8	0.69	0	0	0	0	0	0	10	0.59	0.00112091	#NAME?	down	--	--	--	--	--	--	--	--	--	--	--	--	--
c21267.graph_c0	9	0.75	0	0	0	0	0	0	7	0.4	0.00249298	#NAME?	down	[OC]	--	--	K09580|3.53817e-54|cmk:103175594|p4hb; prolyl 4-hydroxylase, beta polypeptide; K09580 protein disulfide-isomerase A1 [EC:5.3.4.1] (A)	[O]	Posttranslational modification, protein turnover, chaperones	Thioredoxin-like domain;; Thioredoxin	Protein disulfide-isomerase {ECO:0000256|RuleBase:RU361130} (Fragment) OS=Monosiga brevicollis (Choanoflagellate) PE=3 SV=1	O	Posttranslational modification, protein turnover, chaperones	hypothetical protein [Monosiga brevicollis MX1]	--	Protein processing in endoplasmic reticulum (ko04141)
c21274.graph_c0	5	0.78	0	0	0	0	0	0	10	1.06	0.00407041	#NAME?	down	--	--	--	--	--	--	--	--	S	Function unknown	--	--	--
c21284.graph_c0	9	0.89	0	0	0	0	0	0	8	0.54	0.00163935	#NAME?	down	--	--	--	--	--	--	--	--	S	Function unknown	--	--	--
c21305.graph_c0	5	0.48	0	0	0	0	0	0	12	0.78	0.00177973	#NAME?	down	--	--	--	--	--	--	HR-like lesion-inducing	Putative uncharacterized protein {ECO:0000313|EMBL:AEO35243.1} OS=Amblyomma maculatum (Gulf Coast tick) PE=2 SV=1	S	Function unknown	--	--	--
c21308.graph_c0	4	0.74	0	0	0	0	0	0	6	0.75	0.0400197	#NAME?	down	[I]	Lipid transport and metabolism	--	K14351|5.58804e-11|xtr:100488623|aadacl4; arylacetamide deacetylase-like 4; K14351 arylacetamide deacetylase-like 3/4 [EC:3.1.1.-] (A)	[V]	Defense mechanisms	alpha/beta hydrolase fold	Uncharacterized protein {ECO:0000313|EMBL:ELU02008.1, ECO:0000313|EnsemblMetazoa:CapteP221251} OS=Capitella teleta (Polychaete worm) PE=4 SV=1	V	Defense mechanisms	hypothetical protein CAPTEDRAFT_221251 [Capitella teleta]	--	--
c21319.graph_c0	4	0.73	0	0	0	0	0	0	6	0.74	0.0400197	#NAME?	down	--	--	--	--	--	--	--	--	--	--	--	--	--
c21342.graph_c0	6	0.58	0	0	0	0	0	0	6	0.36	0.0150753	#NAME?	down	--	--	Molecular Function: DNA binding (GO:0003677);; Molecular Function: metal ion binding (GO:0046872);;	--	[R]	General function prediction only	--	Uncharacterized protein {ECO:0000313|EMBL:KFB49244.1} OS=Anopheles sinensis PE=4 SV=1	R	General function prediction only	hypothetical protein ZHAS_00017334 [Anopheles sinensis]	molecular function: binding (GO:0005488)	--
c21358.graph_c0	7	0.51	0	0	0	0	0	0	8	0.4	0.00389595	#NAME?	down	--	--	--	--	[A]	RNA processing and modification	--	--	L	Replication, recombination and repair	--	--	--
c21360.graph_c0	3	0.56	0	0	0	0	0	0	7	0.89	0.0411864	#NAME?	down	[QR]	--	--	--	[R]	General function prediction only	Methyltransferase domain	Uncharacterized protein {ECO:0000313|EMBL:EAL68386.1} OS=Dictyostelium discoideum (Slime mold) PE=4 SV=1	R	General function prediction only	hypothetical protein DDB_G0278427 [Dictyostelium discoideum AX4]	--	--
c21380.graph_c0	9	0.79	0	0	0	0	0	0	7	0.42	0.00249298	#NAME?	down	--	--	--	K03965|4.14015e-14|aqu:100641642|NADH dehydrogenase [ubiquinone] 1 beta subcomplex subunit 9-like; K03965 NADH dehydrogenase (ubiquinone) 1 beta subcomplex subunit 9 (A)	[C]	Energy production and conversion	Complex 1 protein (LYR family);; Complex1_LYR-like	Uncharacterized protein {ECO:0000313|EMBL:ELR20049.1} OS=Acanthamoeba castellanii str. Neff PE=4 SV=1	C	Energy production and conversion	hypothetical protein ACA1_113950 [Acanthamoeba castellanii str. Neff]	--	Oxidative phosphorylation (ko00190)
c21454.graph_c0	8	0.47	0	0	0	0	0	0	15	0.6	0.000168841	#NAME?	down	--	--	--	K06127|1.7308e-06|tad:TRIADDRAFT_20328|hypothetical protein; K06127 2-methoxy-6-polyprenyl-1,4-benzoquinol methylase [EC:2.1.1.201] (A)	[H]	Coenzyme transport and metabolism	Methyltransferase domain;; ubiE/COQ5 methyltransferase family;; Methyltransferase domain;; Methyltransferase domain;; Methyltransferase domain;; Methyltransferase domain;; Methyltransferase domain	--	H	Coenzyme transport and metabolism	--	--	Ubiquinone and other terpenoid-quinone biosynthesis (ko00130)
c21494.graph_c0	5	1.17	0	0	0	0	0	0	5	0.8	0.0390048	#NAME?	down	--	--	--	--	--	--	--	--	--	--	--	--	--
c21528.graph_c0	6	0.49	0	0	0	0	0	0	9	0.5	0.00398376	#NAME?	down	[DZ]	--	--	--	[S]	Function unknown	Regulator of chromosome condensation (RCC1) repeat;; Regulator of chromosome condensation (RCC1) repeat	Uncharacterized protein {ECO:0000313|EnsemblMetazoa:SMAR002897-PA} OS=Strigamia maritima (European centipede) PE=4 SV=1	S	Function unknown	hect E3 ubiquitin ligase [Culex quinquefasciatus]	--	--
c21530.graph_c0	9	0.63	0	0	0	0	0	0	15	0.72	0.0001159	#NAME?	down	[N]	Cell motility	--	K12193|8.79965e-41|isc:IscW_ISCW024662|vacuolar sorting protein VPS24, putative; K12193 charged multivesicular body protein 3 (A)	[U]	Intracellular trafficking, secretion, and vesicular transport	Snf7	Putative uncharacterized protein {ECO:0000313|EMBL:AEO33010.1} (Fragment) OS=Amblyomma maculatum (Gulf Coast tick) PE=2 SV=1	U	Intracellular trafficking, secretion, and vesicular transport	Charged multivesicular body protein 3, partial [Stegodyphus mimosarum]	--	Endocytosis (ko04144)
c21539.graph_c0	22	3.28	0	0	0	0	0	0	31	3.15	1.93e-08	#NAME?	down	--	--	--	--	[I]	Lipid transport and metabolism	Acyl CoA binding protein	Uncharacterized protein {ECO:0000313|EnsemblMetazoa:NV15620-PA} OS=Nasonia vitripennis (Parasitic wasp) PE=4 SV=1	I	Lipid transport and metabolism	PREDICTED: acyl-CoA-binding protein-like [Aplysia californica]	--	--
c21619.graph_c0	12	1.42	0	0	0	0	0	0	10	0.81	0.000230038	#NAME?	down	--	--	--	--	--	--	Protein of unknown function, DUF538	Putative uncharacterized protein {ECO:0000313|EMBL:AEO32391.1} (Fragment) OS=Amblyomma maculatum (Gulf Coast tick) PE=2 SV=1	S	Function unknown	--	--	--
c21647.graph_c0	3	0.37	0	0	0	0	0	0	15	1.22	0.0424827	#NAME?	down	--	--	--	--	[B]	Chromatin structure and dynamics	--	Apoptotic chromatin condensation inducer in the nucleus {ECO:0000313|EMBL:JAC02785.1} OS=Ceratitis capitata (Mediterranean fruit fly) PE=2 SV=1	B	Chromatin structure and dynamics	PREDICTED: apoptotic chromatin condensation inducer in the nucleus-like isoform X2 [Ceratitis capitata]	--	--
c21655.graph_c0	6	0.6	0	0	0	0	0	0	6	0.41	0.0150753	#NAME?	down	--	--	--	--	--	--	--	--	S	Function unknown	--	--	--
c21674.graph_c0	5	1.01	0	0	0	0	0	0	6	0.82	0.024319	#NAME?	down	--	--	--	--	--	--	Domain of unknown function (DUF3511)	--	S	Function unknown	--	--	--
c21700.graph_c0	5	0.48	0	0	0	0	0	0	10	0.65	0.00407041	#NAME?	down	--	--	--	--	--	--	--	--	R	General function prediction only	--	--	--
c21703.graph_c0	12	0.85	0	0	0	0	0	0	7	0.34	0.0054799	#NAME?	down	--	--	Molecular Function: catalytic activity (GO:0003824);;	K12868|1.28177e-23|nvi:100115513|pre-mRNA-splicing factor Syf2-like; K12868 pre-mRNA-splicing factor SYF2 (A)	[DA]	--	SYF2 splicing factor	Putative cyclophilin {ECO:0000313|EMBL:KFG63526.1} OS=Toxoplasma gondii RUB PE=4 SV=1	A	RNA processing and modification	putative cyclophilin [Toxoplasma gondii RUB]	molecular function: catalytic activity (GO:0003824);; biological process: metabolic process (GO:0008152)	Spliceosome (ko03040)
c21704.graph_c0	11	0.81	0	0	0	0	0	0	8	0.4	0.000720838	#NAME?	down	--	--	--	--	[O]	Posttranslational modification, protein turnover, chaperones	Ring finger domain;; RING-H2 zinc finger;; Zinc finger, C3HC4 type (RING finger);; Zinc finger, C3HC4 type (RING finger);; Zinc finger, C3HC4 type (RING finger)	Uncharacterized protein {ECO:0000313|EMBL:EFA81554.1} OS=Polysphondylium pallidum (Cellular slime mold) PE=4 SV=1	O	Posttranslational modification, protein turnover, chaperones	hypothetical protein PPL_05543 [Polysphondylium pallidum PN500]	--	--
c21730.graph_c0	6	0.8	0	0	0	0	0	0	9	0.82	0.00398376	#NAME?	down	--	--	Cellular Component: nucleus (GO:0005634);; Biological Process: DNA replication (GO:0006260);;	K03505|3.54242e-10|pss:102443947|POLD4; polymerase (DNA-directed), delta 4, accessory subunit; K03505 DNA polymerase delta subunit 4 (A)	--	--	DNA polymerase delta, subunit 4	Uncharacterized protein {ECO:0000313|EnsemblMetazoa:PAC:15725021} OS=Amphimedon queenslandica (Sponge) PE=4 SV=1	L	Replication, recombination and repair	DNA polymerase delta subunit 4, putative [Eimeria acervulina]	cellular component: cell (GO:0005623);; cellular component: organelle (GO:0043226);; cellular component: cell part (GO:0044464);; biological process: metabolic process (GO:0008152);; biological process: cellular process (GO:0009987)	Purine metabolism (ko00230);; Pyrimidine metabolism (ko00240);; DNA replication (ko03030);; Base excision repair (ko03410);; Nucleotide excision repair (ko03420);; Mismatch repair (ko03430);; Homologous recombination (ko03440)
c21751.graph_c0	8	0.94	0	0	0	0	0	0	5	0.4	0.00920412	#NAME?	down	--	--	Biological Process: inter-male aggressive behavior (GO:0002121);; Cellular Component: extracellular region (GO:0005576);; Cellular Component: cytosol (GO:0005829);; Cellular Component: actin filament (GO:0005884);; Biological Process: phagocytosis (GO:0006909);; Biological Process: spermatid development (GO:0007286);; Biological Process: photoreceptor cell morphogenesis (GO:0008594);; Biological …	K05768|9.11052e-31|dwi:Dwil_GK22516|GK22516 gene product from transcript GK22516-RA; K05768 gelsolin (A)	[Z]	Cytoskeleton	Gelsolin repeat	Villin {ECO:0000313|EMBL:EFW45931.2} OS=Capsaspora owczarzaki (strain ATCC 30864) PE=4 SV=2	Z	Cytoskeleton	villin [Capsaspora owczarzaki ATCC 30864]	biological process: response to stimulus (GO:0050896);; biological process: multi-organism process (GO:0051704);; cellular component: extracellular region (GO:0005576);; cellular component: cell (GO:0005623);; cellular component: cell part (GO:0044464);; cellular component: macromolecular complex (GO:0032991);; cellular component: organelle (GO:0043226);; cellular component: organelle part (GO:00…	--
c21755.graph_c0	6	0.7	0	0	0	0	0	0	8	0.63	0.00614617	#NAME?	down	--	--	--	--	--	--	--	--	S	Function unknown	--	--	--
c21757.graph_c0	6	0.59	0	0	0	0	0	0	8	0.53	0.00614617	#NAME?	down	[O]	Posttranslational modification, protein turnover, chaperones	Molecular Function: ATP binding (GO:0005524);; Cellular Component: cytoplasm (GO:0005737);; Biological Process: protein folding (GO:0006457);; Molecular Function: unfolded protein binding (GO:0051082);;	K09493|8.42013e-116|xla:394309|tcp1, cct-alpha, ccta, tcp1-a; t-complex 1; K09493 T-complex protein 1 subunit alpha (A)	[O]	Posttranslational modification, protein turnover, chaperones	TCP-1/cpn60 chaperonin family	T-complex protein 1 subunit alpha {ECO:0000256|RuleBase:RU004191} OS=Capsaspora owczarzaki (strain ATCC 30864) PE=3 SV=2	O	Posttranslational modification, protein turnover, chaperones	T-complex protein 1 subunit alpha [Capsaspora owczarzaki ATCC 30864]	molecular function: binding (GO:0005488);; cellular component: cell (GO:0005623);; cellular component: cell part (GO:0044464);; biological process: metabolic process (GO:0008152);; biological process: cellular process (GO:0009987)	--
c21767.graph_c0	10	0.76	0	0	0	0	0	0	11	0.57	0.00033977	#NAME?	down	--	--	--	K00510|4.222e-07|nvi:100115195|Ho; heme oxygenase (EC:1.4.9.1); K00510 heme oxygenase [EC:1.14.99.3] (A)	[P]	Inorganic ion transport and metabolism	Heme oxygenase	--	P	Inorganic ion transport and metabolism	heme oxygenase [Nasonia vitripennis]	--	Porphyrin and chlorophyll metabolism (ko00860)
c21791.graph_c0	3	0.27	0	0	0	0	0	0	12	0.74	0.0159247	#NAME?	down	--	--	--	--	--	--	--	--	S	Function unknown	--	--	--
c21800.graph_c0	4	0.67	0	0	0	0	0	0	7	0.8	0.0248506	#NAME?	down	--	--	--	--	--	--	CP12 domain	--	R	General function prediction only	--	--	--
c21832.graph_c0	5	0.77	0	0	0	0	0	0	7	0.73	0.0154068	#NAME?	down	--	--	Molecular Function: peptidase activity (GO:0008233);;	K01369|2.74576e-42|isc:IscW_ISCW024575|asparaginyl peptidase, putative; K01369 legumain [EC:3.4.22.34] (A)	[O]	Posttranslational modification, protein turnover, chaperones	Peptidase C13 family	Asparaginyl peptidase, putative {ECO:0000313|EMBL:EEC12535.1} (Fragment) OS=Ixodes scapularis (Black-legged tick) PE=4 SV=1	O	Posttranslational modification, protein turnover, chaperones	asparaginyl peptidase, putative [Ixodes scapularis]	molecular function: catalytic activity (GO:0003824);; biological process: metabolic process (GO:0008152)	Lysosome (ko04142)
c21846.graph_c0	7	0.99	0	0	0	0	0	0	7	0.68	0.00603335	#NAME?	down	[EG]	--	Molecular Function: catalytic activity (GO:0003824);; Biological Process: single-organism metabolic process (GO:0044710);;	K01687|1.15076e-47|aqu:100635086|dihydroxy-acid dehydratase-like; K01687 dihydroxy-acid dehydratase [EC:4.2.1.9] (A)	[E]	Amino acid transport and metabolism	Dehydratase family	Uncharacterized protein {ECO:0000313|EnsemblMetazoa:PAC:15706126} OS=Amphimedon queenslandica (Sponge) PE=3 SV=1	E	Amino acid transport and metabolism	PREDICTED: dihydroxy-acid dehydratase-like [Amphimedon queenslandica]	molecular function: catalytic activity (GO:0003824);; biological process: metabolic process (GO:0008152);; biological process: single-organism process (GO:0044699)	Valine, leucine and isoleucine biosynthesis (ko00290);; Pantothenate and CoA biosynthesis (ko00770);; 2-Oxocarboxylic acid metabolism (ko01210);; Biosynthesis of amino acids (ko01230)
c21857.graph_c0	3	0.37	0	0	0	0	0	0	11	0.92	0.00933372	#NAME?	down	--	--	--	--	--	--	--	--	--	--	--	--	--
c21872.graph_c0	10	1.02	0	0	0	0	0	0	9	0.62	0.000732243	#NAME?	down	--	--	--	--	--	--	Plant protein of unknown function (DUF869)	--	S	Function unknown	--	--	--
c21874.graph_c0	9	0.87	0	0	0	0	0	0	19	1.26	3.06e-05	#NAME?	down	[T]	Signal transduction mechanisms	Molecular Function: protein serine/threonine phosphatase activity (GO:0004722);; Biological Process: protein dephosphorylation (GO:0006470);;	K17499|9.80259e-61|der:Dere_GG10863|GG10863 gene product from transcript GG10863-RA; K17499 protein phosphatase 1G [EC:3.1.3.16] (A)	[T]	Signal transduction mechanisms	Protein phosphatase 2C;; Stage II sporulation protein E (SpoIIE)	Protein phosphatase 1g {ECO:0000313|EMBL:JAB59467.1} OS=Corethrella appendiculata PE=2 SV=1	T	Signal transduction mechanisms	PREDICTED: probable protein phosphatase CG10417-like [Aplysia californica]	molecular function: catalytic activity (GO:0003824);; biological process: metabolic process (GO:0008152);; biological process: cellular process (GO:0009987)	--
c21882.graph_c0	4	1.72	0	0	0	0	0	0	8	1.21	0.0157777	#NAME?	down	[C]	Energy production and conversion	--	K01900|1.99588e-26|tru:101075271|succinyl-CoA ligase [ADP-forming] subunit beta, mitochondrial-like; K01900 succinyl-CoA synthetase beta subunit [EC:6.2.1.4 6.2.1.5] (A)	[C]	Energy production and conversion	ATP-grasp domain	Succinyl-CoA ligase subunit beta {ECO:0000256|RuleBase:RU361258} OS=Dictyostelium fasciculatum (strain SH3) PE=3 SV=1	C	Energy production and conversion	hypothetical protein SAMD00019534_091250 [Acytostelium subglobosum LB1]	--	Citrate cycle (TCA cycle) (ko00020);; Propanoate metabolism (ko00640);; Carbon metabolism (ko01200)
c21884.graph_c0	5	0.96	0	0	0	0	0	0	5	0.66	0.0390048	#NAME?	down	--	--	--	--	--	--	--	--	--	--	--	--	--
c21886.graph_c0	2	0.26	0	0	0	0	0	0	8	0.7	0.0425913	#NAME?	down	--	--	--	--	--	--	--	--	R	General function prediction only	PREDICTED: 3-oxo-Delta(4,5)-steroid 5-beta-reductase-like [Ceratitis capitata]	--	--
c21898.graph_c0	7	0.85	0	0	0	0	0	0	7	0.58	0.00603335	#NAME?	down	--	--	--	--	[S]	Function unknown	Lung seven transmembrane receptor	Predicted protein {ECO:0000313|EMBL:EDO42448.1} OS=Nematostella vectensis (Starlet sea anemone) PE=4 SV=1	S	Function unknown	predicted protein [Nematostella vectensis]	--	--
c21912.graph_c0	6	0.7	0	0	0	0	0	0	9	0.71	0.00398376	#NAME?	down	--	--	--	K15692|9.6937e-10|xma:102228106|E3 ubiquitin-protein ligase RNF13-like; K15692 E3 ubiquitin-protein ligase RNF13 [EC:6.3.2.19] (A)	[O]	Posttranslational modification, protein turnover, chaperones	Ring finger domain;; RING-H2 zinc finger;; zinc-RING finger domain;; Zinc finger, C3HC4 type (RING finger);; Anaphase-promoting complex subunit 11 RING-H2 finger	Putative uncharacterized protein {ECO:0000313|EMBL:EFO98157.1} OS=Caenorhabditis remanei (Caenorhabditis vulgaris) PE=4 SV=1	O	Posttranslational modification, protein turnover, chaperones	hypothetical protein CRE_15419 [Caenorhabditis remanei]	--	--
c21926.graph_c0	3	0.36	0	0	0	0	0	0	11	0.89	0.00933372	#NAME?	down	--	--	--	--	--	--	--	--	--	--	--	--	--
c21956.graph_c0	8	1.32	0	0	0	0	0	0	8	0.9	0.00252877	#NAME?	down	--	--	--	--	[O]	Posttranslational modification, protein turnover, chaperones	--	--	O	Posttranslational modification, protein turnover, chaperones	--	--	--
c21969.graph_c0	12	0.69	0	0	0	0	0	0	13	0.51	7.94e-05	#NAME?	down	[O]	Posttranslational modification, protein turnover, chaperones	--	K10609|9.35236e-76|ssc:100513454|CUL4B; cullin 4B; K10609 cullin 4 (A)	[D]	Cell cycle control, cell division, chromosome partitioning	Cullin family;; Cullin protein neddylation domain	Cullin-3, putative {ECO:0000313|EMBL:EER06470.1} OS=Perkinsus marinus (strain ATCC 50983 / TXsc) PE=3 SV=1	D	Cell cycle control, cell division, chromosome partitioning	Cullin-3, putative [Perkinsus marinus ATCC 50983]	--	Nucleotide excision repair (ko03420);; Ubiquitin mediated proteolysis (ko04120)
c21999.graph_c0	6	1.18	0	0	0	0	0	0	7	0.94	0.00953759	#NAME?	down	--	--	--	--	--	--	--	--	--	--	--	--	--
c22054.graph_c0	6	0.83	0	0	0	0	0	0	6	0.56	0.0150753	#NAME?	down	[A]	RNA processing and modification	Molecular Function: ubiquitin-protein transferase activity (GO:0004842);; Molecular Function: zinc ion binding (GO:0008270);; Biological Process: protein ubiquitination (GO:0016567);;	K12828|5.19166e-76|nve:NEMVE_v1g241911|hypothetical protein; K12828 splicing factor 3B subunit 1 (A)	[A]	RNA processing and modification	--	Predicted protein {ECO:0000313|EMBL:EDO42951.1} OS=Nematostella vectensis (Starlet sea anemone) PE=4 SV=1	A	RNA processing and modification	predicted protein [Nematostella vectensis]	molecular function: catalytic activity (GO:0003824);; biological process: metabolic process (GO:0008152);; biological process: cellular process (GO:0009987);; molecular function: binding (GO:0005488)	Spliceosome (ko03040)
c22068.graph_c0	5	0.43	0	0	0	0	0	0	6	0.35	0.024319	#NAME?	down	--	--	--	--	--	--	--	--	--	--	--	--	--
c22075.graph_c0	5	0.49	0	0	0	0	0	0	8	0.53	0.00977984	#NAME?	down	[T]	Signal transduction mechanisms	Molecular Function: phosphoprotein phosphatase activity (GO:0004721);;	K06269|4.56809e-160|dre:327301|ppp1cab, Ppp1ca, fb18b03, fd20h04, wu:fb18b03, wu:fd20h04, wu:fl22a03, zgc:55744, zgc:76940; protein phosphatase 1, catalytic subunit, alpha isozyme b (EC:3.1.3.16); K06269 serine/threonine-protein phosphatase PP1 catalytic subunit [EC:3.1.3.16] (A)	[TR]	--	Calcineurin-like phosphoesterase	Serine/threonine-protein phosphatase {ECO:0000256|RuleBase:RU004273} OS=Tetranychus urticae (Two-spotted spider mite) PE=3 SV=1	T	Signal transduction mechanisms	predicted protein [Nematostella vectensis]	molecular function: catalytic activity (GO:0003824);; biological process: metabolic process (GO:0008152);; biological process: cellular process (GO:0009987)	mRNA surveillance pathway (ko03015);; Oocyte meiosis (ko04114);; Adrenergic signaling in cardiomyocytes (ko04261);; Vascular smooth muscle contraction (ko04270);; Focal adhesion (ko04510);; Regulation of actin cytoskeleton (ko04810);; Insulin signaling pathway (ko04910);; Herpes simplex infection (ko05168)
c22120.graph_c0	3	0.33	0	0	0	0	0	0	13	0.97	0.024319	#NAME?	down	[K]	Transcription	--	--	--	--	Sigma-70 region 3;; Sigma-70 region 2	Type II alternative RNA polymerase sigma factor, sigma-70 family protein {ECO:0000313|EMBL:ACB42890.1} OS=Paulinella chromatophora PE=4 SV=1	K	Transcription	PREDICTED: RNA polymerase sigma factor RpoD-like [Ceratitis capitata]	--	--
c22141.graph_c0	3	0.53	0	0	0	0	0	0	7	0.85	0.0411864	#NAME?	down	--	--	--	--	--	--	--	--	S	Function unknown	--	--	--
c22150.graph_c0	7	0.56	0	0	0	0	0	0	5	0.27	0.0147313	#NAME?	down	[O]	Posttranslational modification, protein turnover, chaperones	Molecular Function: ubiquitin-protein transferase activity (GO:0004842);; Cellular Component: nucleus (GO:0005634);; Cellular Component: cytoplasm (GO:0005737);; Molecular Function: transferase activity (GO:0016740);; Biological Process: protein ubiquitination involved in ubiquitin-dependent protein catabolic process (GO:0042787);;	K10592|5.37864e-89|lgi:LOTGIDRAFT_206850|hypothetical protein; K10592 E3 ubiquitin-protein ligase HUWE1 [EC:6.3.2.19] (A)	[OK]	--	HECT-domain (ubiquitin-transferase)	Putative uncharacterized protein {ECO:0000313|EMBL:EGC31458.1} OS=Dictyostelium purpureum (Slime mold) PE=4 SV=1	O	Posttranslational modification, protein turnover, chaperones	hypothetical protein DICPUDRAFT_39910 [Dictyostelium purpureum]	molecular function: catalytic activity (GO:0003824);; biological process: metabolic process (GO:0008152);; biological process: cellular process (GO:0009987);; cellular component: cell (GO:0005623);; cellular component: organelle (GO:0043226);; cellular component: cell part (GO:0044464)	Ubiquitin mediated proteolysis (ko04120)
c22164.graph_c0	8	0.85	0	0	0	0	0	0	6	0.43	0.0059149	#NAME?	down	--	--	Cellular Component: endoplasmic reticulum (GO:0005783);; Molecular Function: oxidoreductase activity, acting on paired donors, with incorporation or reduction of molecular oxygen (GO:0016705);; Molecular Function: dioxygenase activity (GO:0051213);;	K00472|2.27293e-26|dgr:Dgri_GH14106|GH14106 gene product from transcript GH14106-RA; K00472 prolyl 4-hydroxylase [EC:1.14.11.2] (A)	[E]	Amino acid transport and metabolism	2OG-Fe(II) oxygenase superfamily;; 2OG-Fe(II) oxygenase superfamily	GH14106 {ECO:0000313|EMBL:EDV90576.1} OS=Drosophila grimshawi (Fruit fly) PE=4 SV=1	E	Amino acid transport and metabolism	GH14106 [Drosophila grimshawi]	cellular component: cell (GO:0005623);; cellular component: organelle (GO:0043226);; cellular component: cell part (GO:0044464);; molecular function: catalytic activity (GO:0003824);; biological process: metabolic process (GO:0008152);; biological process: single-organism process (GO:0044699)	Arginine and proline metabolism (ko00330)
c22213.graph_c0	12	0.65	0	0	0	0	0	0	20	0.73	8.12e-06	#NAME?	down	--	--	--	--	[DZ]	--	Microtubule associated protein (MAP65/ASE1 family)	--	Z	Cytoskeleton	--	--	--
c22239.graph_c0	11	0.82	0	0	0	0	0	0	8	0.41	0.000720838	#NAME?	down	[S]	Function unknown	--	--	[R]	General function prediction only	Domain of unknown function DUF221	Predicted protein {ECO:0000313|EMBL:EDO34124.1} (Fragment) OS=Nematostella vectensis (Starlet sea anemone) PE=4 SV=1	S	Function unknown	predicted protein [Nematostella vectensis]	--	--
c22241.graph_c0	8	0.52	0	0	0	0	0	0	13	0.58	0.000349834	#NAME?	down	--	--	--	--	[S]	Function unknown	Predicted membrane protein	--	S	Function unknown	--	--	--
c22280.graph_c0	4	0.44	0	0	0	0	0	0	10	0.75	0.00644924	#NAME?	down	--	--	--	--	[T]	Signal transduction mechanisms	--	--	T	Signal transduction mechanisms	--	--	--
c22298.graph_c0	4	0.55	0	0	0	0	0	0	8	0.75	0.0157777	#NAME?	down	[T]	Signal transduction mechanisms	Molecular Function: phosphoprotein phosphatase activity (GO:0004721);;	K04382|9.78117e-134|tru:101068850|serine/threonine-protein phosphatase 2A catalytic subunit alpha isoform-like; K04382 serine/threonine-protein phosphatase 2A catalytic subunit [EC:3.1.3.16] (A)	[T]	Signal transduction mechanisms	Calcineurin-like phosphoesterase	Serine/threonine-protein phosphatase {ECO:0000256|RuleBase:RU004273} OS=Oxytricha trifallax PE=3 SV=1	T	Signal transduction mechanisms	Serine/threonine-protein phosphatase 2A catalytic subunit alpha isoform [Oxytricha trifallax]	molecular function: catalytic activity (GO:0003824);; biological process: metabolic process (GO:0008152);; biological process: cellular process (GO:0009987)	mRNA surveillance pathway (ko03015);; Oocyte meiosis (ko04114);; Adrenergic signaling in cardiomyocytes (ko04261);; TGF-beta signaling pathway (ko04350);; Tight junction (ko04530)
c22333.graph_c0	7	0.68	0	0	0	0	0	0	11	0.72	0.00113737	#NAME?	down	[C]	Energy production and conversion	Biological Process: nematode larval development (GO:0002119);; Molecular Function: dihydrolipoyl dehydrogenase activity (GO:0004148);; Biological Process: determination of adult lifespan (GO:0008340);; Biological Process: embryo development ending in birth or egg hatching (GO:0009792);; Biological Process: growth (GO:0040007);; Biological Process: locomotion (GO:0040011);; Biological Process: eng…	--	[C]	Energy production and conversion	Pyridine nucleotide-disulphide oxidoreductase, dimerisation domain;; Pyridine nucleotide-disulphide oxidoreductase	Dihydrolipoyl dehydrogenase {ECO:0000256|RuleBase:RU003692} OS=Fonticula alba PE=3 SV=1	C	Energy production and conversion	dihydrolipoyl dehydrogenase 1, mitochondrial [Fonticula alba]	biological process: multicellular organismal process (GO:0032501);; biological process: developmental process (GO:0032502);; biological process: single-organism process (GO:0044699);; molecular function: catalytic activity (GO:0003824);; biological process: metabolic process (GO:0008152);; biological process: growth (GO:0040007);; biological process: locomotion (GO:0040011);; biological process: …	--
c22347.graph_c0	6	0.75	0	0	0	0	0	0	5	0.43	0.0237005	#NAME?	down	--	--	--	--	[U]	Intracellular trafficking, secretion, and vesicular transport	--	--	S	Function unknown	--	--	--
c22365.graph_c0	4	0.37	0	0	0	0	0	0	8	0.51	0.0157777	#NAME?	down	--	--	--	--	--	--	Basic leucine-zipper C terminal	--	K	Transcription	--	--	--
c22366.graph_c0	5	0.59	0	0	0	0	0	0	8	0.64	0.00977984	#NAME?	down	--	--	--	K03122|1.76734e-07|cmk:103186778|gtf2a1; general transcription factor IIA, 1, 19/37kDa; K03122 transcription initiation factor TFIIA large subunit (A)	[K]	Transcription	Transcription factor IIA, alpha/beta subunit	Uncharacterized protein {ECO:0000313|Ensembl:ENSCINP00000003684} OS=Ciona intestinalis (Transparent sea squirt) PE=4 SV=2	K	Transcription	PREDICTED: transcription initiation factor IIA subunit 1-like [Saccoglossus kowalevskii]	--	Basal transcription factors (ko03022)
c22423.graph_c0	6	0.78	0	0	0	0	0	0	5	0.44	0.0237005	#NAME?	down	[R]	General function prediction only	Molecular Function: binding (GO:0005488);; Cellular Component: nucleus (GO:0005634);; Molecular Function: histone-lysine N-methyltransferase activity (GO:0018024);; Biological Process: histone lysine methylation (GO:0034968);;	K09186|1.24123e-26|lgi:LOTGIDRAFT_209271|hypothetical protein; K09186 histone-lysine N-methyltransferase MLL1 [EC:2.1.1.43] (A)	[BK]	--	SET domain	Mixed lineage leukemia protein mll {ECO:0000313|EMBL:CDI97283.1} OS=Echinococcus multilocularis (Fox tapeworm) PE=4 SV=1	K	Transcription	PREDICTED: uncharacterized protein LOC101846617 [Aplysia californica]	molecular function: binding (GO:0005488);; cellular component: cell (GO:0005623);; cellular component: organelle (GO:0043226);; cellular component: cell part (GO:0044464);; molecular function: catalytic activity (GO:0003824);; biological process: metabolic process (GO:0008152);; biological process: cellular process (GO:0009987);; biological process: single-organism process (GO:0044699);; biologic…	Lysine degradation (ko00310)
c22431.graph_c0	8	0.68	0	0	0	0	0	0	12	0.7	0.000510412	#NAME?	down	[J]	Translation, ribosomal structure and biogenesis	Cellular Component: ribosome (GO:0005840);;	K02937|2.34792e-98|ola:100049522|rpl7; ribosomal protein L7; K02937 large subunit ribosomal protein L7e (A)	[J]	Translation, ribosomal structure and biogenesis	Ribosomal L30 N-terminal domain;; Ribosomal protein L30p/L7e	Putative uncharacterized protein {ECO:0000313|EMBL:AEO32354.1} (Fragment) OS=Amblyomma maculatum (Gulf Coast tick) PE=2 SV=1	J	Translation, ribosomal structure and biogenesis	predicted protein [Nematostella vectensis]	cellular component: cell (GO:0005623);; cellular component: macromolecular complex (GO:0032991);; cellular component: organelle (GO:0043226);; cellular component: cell part (GO:0044464)	Ribosome (ko03010)
c22451.graph_c0	6	0.7	0	0	0	0	0	0	5	0.4	0.0237005	#NAME?	down	--	--	--	K14611|1.17376e-19|bfo:BRAFLDRAFT_83451|hypothetical protein; K14611 solute carrier family 23 (nucleobase transporter), member 1/2 (A)	[F]	Nucleotide transport and metabolism	Permease family	Putative uncharacterized protein {ECO:0000313|EMBL:EEN56722.1} OS=Branchiostoma floridae (Florida lancelet) PE=4 SV=1	F	Nucleotide transport and metabolism	hypothetical protein BRAFLDRAFT_83451 [Branchiostoma floridae]	--	--
c22455.graph_c0	8	0.51	0	0	1	0.04	0	0	13	0.56	0.00179342	-5.53855	down	[RTKL]	--	Molecular Function: nucleotide binding (GO:0000166);; Molecular Function: protein kinase activity (GO:0004672);; Molecular Function: phospholipid binding (GO:0005543);; Biological Process: phosphorylation (GO:0016310);;	K16309|4.21032e-39|mmu:67121|Mastl, 2700091H24Rik, C88295, GW, GWL, MAST-L, THC2; microtubule associated serine/threonine kinase-like (EC:2.7.11.1); K16309 serine/threonine-protein kinase greatwall [EC:2.7.11.1] (A)	[TR]	--	Protein kinase domain;; Protein tyrosine kinase	Protein serine/threonine kinase {ECO:0000313|EMBL:EFA80964.1} OS=Polysphondylium pallidum (Cellular slime mold) PE=4 SV=1	T	Signal transduction mechanisms	PkgA, partial [Dictyostelium discoideum AX3]	molecular function: binding (GO:0005488);; molecular function: catalytic activity (GO:0003824);; biological process: metabolic process (GO:0008152);; biological process: cellular process (GO:0009987)	--
c22520.graph_c0	4	0.45	0	0	0	0	0	0	11	0.84	0.00417373	#NAME?	down	[R]	General function prediction only	--	K12606|1.91343e-74|tca:662846|cell differentiation protein RCD1 homolog; K12606 CCR4-NOT transcription complex subunit 9 (A)	[R]	General function prediction only	Cell differentiation family, Rcd1-like	Cell differentiation protein rcd1 {ECO:0000313|EMBL:KFG34280.1} (Fragment) OS=Toxoplasma gondii FOU PE=4 SV=1	R	General function prediction only	cell differentiation protein rcd1, partial [Toxoplasma gondii FOU]	--	RNA degradation (ko03018)
c22539.graph_c0	8	1.37	0	0	0	0	0	0	6	0.7	0.0059149	#NAME?	down	[F]	Nucleotide transport and metabolism	--	--	[TZ]	--	--	--	Z	Cytoskeleton	phosphoribulokinase, partial [Chlorarachnion reptans]	--	--
c22541.graph_c0	5	0.65	0	0	0	0	0	0	7	0.62	0.0154068	#NAME?	down	--	--	--	K16897|3.88006e-16|nve:NEMVE_v1g131049|hypothetical protein; K16897 two pore calcium channel protein 3 (A)	[PT]	--	Ion transport protein	Predicted protein {ECO:0000313|EMBL:EDO33014.1} (Fragment) OS=Nematostella vectensis (Starlet sea anemone) PE=4 SV=1	P	Inorganic ion transport and metabolism	predicted protein [Nematostella vectensis]	--	--
c22553.graph_c0	10	0.83	0	0	0	0	0	0	7	0.4	0.00160825	#NAME?	down	[C]	Energy production and conversion	--	--	--	--	FAD binding domain	Predicted protein {ECO:0000313|EMBL:EFC39487.1} OS=Naegleria gruberi (Amoeba) PE=4 SV=1	R	General function prediction only	predicted protein [Naegleria gruberi]	--	--
c22561.graph_c0	4	0.46	0	0	0	0	0	0	11	0.86	0.00417373	#NAME?	down	--	--	--	--	--	--	B-box zinc finger	--	S	Function unknown	--	--	--
c22601.graph_c0	6	1.13	0	0	0	0	0	0	5	0.64	0.0237005	#NAME?	down	--	--	--	--	[R]	General function prediction only	Zinc finger, C2H2 type	--	R	General function prediction only	--	--	--
c22606.graph_c0	14	1.66	0	0	0	0	0	0	20	1.62	4.29e-06	#NAME?	down	--	--	--	--	--	--	--	--	--	--	--	--	--
c22629.graph_c0	6	0.6	0	0	0	0	0	0	5	0.34	0.0237005	#NAME?	down	--	--	--	--	[K]	Transcription	Homeobox KN domain;; Homeobox domain	--	K	Transcription	--	--	--
c22635.graph_c0	6	0.75	0	0	0	0	0	0	5	0.43	0.0237005	#NAME?	down	--	--	--	--	--	--	--	--	S	Function unknown	--	--	--
c22636.graph_c0	4	0.51	0	0	0	0	0	0	6	0.52	0.0400197	#NAME?	down	--	--	--	--	--	--	Caleosin related protein	Putative uncharacterized protein {ECO:0000313|EMBL:AEO32378.1} (Fragment) OS=Amblyomma maculatum (Gulf Coast tick) PE=2 SV=1	R	General function prediction only	hypothetical protein CAOG_07136 [Capsaspora owczarzaki ATCC 30864]	--	--
c22646.graph_c0	9	0.65	0	0	0	0	0	0	5	0.25	0.0163629	#NAME?	down	--	--	Molecular Function: dicarboxylic acid transmembrane transporter activity (GO:0005310);; Biological Process: dicarboxylic acid transport (GO:0006835);; Cellular Component: membrane (GO:0016020);; Biological Process: single-organism cellular process (GO:0044763);;	K15104|4.23673e-64|pss:102454106|SLC25A11; solute carrier family 25 (mitochondrial carrier; oxoglutarate carrier), member 11; K15104 solute carrier family 25 (mitochondrial oxoglutarate transporter), member 11 (A)	[C]	Energy production and conversion	Mitochondrial carrier protein	Putative uncharacterized protein {ECO:0000313|EMBL:EER01662.1} OS=Perkinsus marinus (strain ATCC 50983 / TXsc) PE=3 SV=1	C	Energy production and conversion	conserved hypothetical protein [Perkinsus marinus ATCC 50983]	molecular function: transporter activity (GO:0005215);; biological process: cellular process (GO:0009987);; biological process: single-organism process (GO:0044699);; biological process: localization (GO:0051179);; cellular component: membrane (GO:0016020)	--
c22682.graph_c1	12	0.75	0	0	0	0	0	0	13	0.55	7.94e-05	#NAME?	down	[R]	General function prediction only	--	K13189|1.49069e-07|tru:101079487|uncharacterized LOC101079487; K13189 RNA-binding protein 14 (A)	[A]	RNA processing and modification	RNA recognition motif. (a.k.a. RRM, RBD, or RNP domain);; RNA recognition motif. (a.k.a. RRM, RBD, or RNP domain);; RNA recognition motif (a.k.a. RRM, RBD, or RNP domain)	RNA recognition motif domain containing protein {ECO:0000313|EMBL:ELR23455.1} OS=Acanthamoeba castellanii str. Neff PE=4 SV=1	A	RNA processing and modification	RNA recognition motif domain containing protein [Acanthamoeba castellanii str. Neff]	--	--
c22687.graph_c0	7	0.84	0	0	0	0	0	0	6	0.49	0.00933372	#NAME?	down	--	--	--	--	--	--	Glycosyl hydrolases family 16	--	R	General function prediction only	--	--	--
c22688.graph_c0	11	1.21	0	0	0	0	0	0	11	0.82	0.000232315	#NAME?	down	[MG]	--	--	--	[G]	Carbohydrate transport and metabolism	--	NAD-dependent epimerase/dehydratase family protein {ECO:0000313|EMBL:EAS00061.1} OS=Tetrahymena thermophila (strain SB210) PE=4 SV=1	G	Carbohydrate transport and metabolism	hypothetical protein TTHERM_00890150 [Tetrahymena thermophila]	--	--
c22704.graph_c0	4	0.32	0	0	0	0	0	0	14	0.77	0.00327814	#NAME?	down	--	--	--	--	[TZ]	--	Uncharacterized conserved protein (DUF2358)	Uncharacterized protein {ECO:0000313|EnsemblMetazoa:GB46534-PA} OS=Apis mellifera (Honeybee) PE=4 SV=1	Z	Cytoskeleton	PREDICTED: hypothetical protein LOC100743558 [Bombus impatiens]	--	--
c22734.graph_c0	2	0.28	0	0	0	0	0	0	8	0.75	0.0425913	#NAME?	down	--	--	--	--	--	--	Plastocyanin-like domain	Putative uncharacterized protein {ECO:0000313|EMBL:AEO36703.1} OS=Amblyomma maculatum (Gulf Coast tick) PE=2 SV=1	R	General function prediction only	--	--	--
c22751.graph_c0	7	1.05	0	0	0	0	0	0	4	0.41	0.0231388	#NAME?	down	[J]	Translation, ribosomal structure and biogenesis	--	--	--	--	Anticodon binding domain	Threonyl-tRNA synthetase, class IIa {ECO:0000313|EMBL:ACB43284.1} OS=Paulinella chromatophora PE=3 SV=1	J	Translation, ribosomal structure and biogenesis	threonyl-tRNA synthetase [Bigelowiella natans]	--	--
c22753.graph_c0	6	0.4	0	0	0	0	0	0	12	0.54	0.00115797	#NAME?	down	[EH]	--	Molecular Function: transferase activity (GO:0016740);;	--	[E]	Amino acid transport and metabolism	Aminotransferase class IV	Class IV aminotransferase {ECO:0000313|EMBL:EAR99524.2} OS=Tetrahymena thermophila (strain SB210) PE=3 SV=2	E	Amino acid transport and metabolism	class IV aminotransferase [Tetrahymena thermophila SB210]	molecular function: catalytic activity (GO:0003824);; biological process: metabolic process (GO:0008152)	--
c22758.graph_c0	2	0.32	0	0	0	0	0	0	8	0.86	0.0425913	#NAME?	down	--	--	--	--	--	--	--	--	S	Function unknown	--	--	--
c22787.graph_c0	7	0.61	0	0	0	0	0	0	7	0.41	0.00603335	#NAME?	down	--	--	--	--	[S]	Function unknown	Protein of unknown function (DUF1301)	Predicted protein {ECO:0000313|EMBL:EDO34911.1} (Fragment) OS=Nematostella vectensis (Starlet sea anemone) PE=4 SV=1	S	Function unknown	PREDICTED: transmembrane protein 70 homolog, mitochondrial-like [Hydra vulgaris]	--	--
c22799.graph_c0	6	0.61	0	0	0	0	0	0	12	0.83	0.00115797	#NAME?	down	--	--	--	--	--	--	AP2 domain	--	K	Transcription	--	--	--
c22820.graph_c0	3	1.44	0	0	0	0	0	0	8	0.87	0.0256344	#NAME?	down	--	--	--	--	[R]	General function prediction only	--	--	R	General function prediction only	--	--	--
c22845.graph_c0	6	0.6	0	0	0	0	0	0	7	0.47	0.00953759	#NAME?	down	[P]	Inorganic ion transport and metabolism	Biological Process: sulfate assimilation (GO:0000103);; Molecular Function: nucleotide binding (GO:0000166);; Molecular Function: adenylylsulfate kinase activity (GO:0004020);; Molecular Function: sulfate adenylyltransferase (ATP) activity (GO:0004781);;	--	[P]	Inorganic ion transport and metabolism	Adenylylsulphate kinase	Adenylyl-sulfate kinase {ECO:0000256|RuleBase:RU004347} (Fragment) OS=Triops granarius PE=2 SV=2	P	Inorganic ion transport and metabolism	adenosine-5&apos; phosphosulfate kinase, partial [Triops granarius]	biological process: metabolic process (GO:0008152);; biological process: cellular process (GO:0009987);; molecular function: binding (GO:0005488);; molecular function: catalytic activity (GO:0003824)	--
c22850.graph_c0	6	0.84	0	0	0	0	0	0	9	0.86	0.00398376	#NAME?	down	[HE]	--	Molecular Function: transaminase activity (GO:0008483);; Biological Process: cellular amino acid biosynthetic process (GO:0008652);;	--	[HE]	--	Aminotransferase class-V	Phosphoserine aminotransferase, putative {ECO:0000313|EMBL:EER19913.1} OS=Perkinsus marinus (strain ATCC 50983 / TXsc) PE=3 SV=1	E	Amino acid transport and metabolism	phosphoserine aminotransferase, putative [Perkinsus marinus ATCC 50983]	molecular function: catalytic activity (GO:0003824);; biological process: metabolic process (GO:0008152);; biological process: cellular process (GO:0009987);; biological process: single-organism process (GO:0044699)	--
c22870.graph_c0	9	0.49	0	0	0	0	0	0	16	0.6	8.21e-05	#NAME?	down	--	--	Biological Process: transport (GO:0006810);; Cellular Component: membrane (GO:0016020);;	--	[U]	Intracellular trafficking, secretion, and vesicular transport	Adaptor complexes medium subunit family	Predicted protein {ECO:0000313|EMBL:EDO33668.1} OS=Nematostella vectensis (Starlet sea anemone) PE=4 SV=1	U	Intracellular trafficking, secretion, and vesicular transport	predicted protein [Nematostella vectensis]	biological process: localization (GO:0051179);; cellular component: membrane (GO:0016020)	--
c22875.graph_c0	2	0.47	0	0	0	0	0	0	8	1.29	0.0425913	#NAME?	down	--	--	--	--	[K]	Transcription	SWIB/MDM2 domain	--	K	Transcription	--	--	--
c22909.graph_c0	7	1.27	0	0	0	0	0	0	4	0.5	0.0231388	#NAME?	down	--	--	--	--	[R]	General function prediction only	--	--	R	General function prediction only	--	--	--
c22947.graph_c0	4	0.61	0	0	0	0	0	0	8	0.83	0.0157777	#NAME?	down	--	--	--	--	[K]	Transcription	--	--	K	Transcription	--	--	--
c23007.graph_c0	3	0.27	0	0	0	0	0	0	10	0.6	0.0104068	#NAME?	down	--	--	--	--	--	--	--	--	I	Lipid transport and metabolism	--	--	--
c23024.graph_c0	6	0.95	0	0	0	0	0	0	7	0.76	0.00953759	#NAME?	down	[I]	Lipid transport and metabolism	Biological Process: metabolic process (GO:0008152);; Molecular Function: ligase activity (GO:0016874);;	--	[I]	Lipid transport and metabolism	AMP-binding enzyme C-terminal domain	Acetyl-coenzyme A synthetase {ECO:0000313|EMBL:EGD79744.1} OS=Salpingoeca rosetta (strain ATCC 50818 / BSB-021) PE=4 SV=1	I	Lipid transport and metabolism	acetyl-coenzyme A synthetase [Salpingoeca rosetta]	biological process: metabolic process (GO:0008152);; molecular function: catalytic activity (GO:0003824)	--
c23052.graph_c0	10	0.94	0	0	0	0	0	0	7	0.45	0.00160825	#NAME?	down	[C]	Energy production and conversion	Molecular Function: pyruvate dehydrogenase (acetyl-transferring) activity (GO:0004739);; Cellular Component: mitochondrion (GO:0005739);; Cellular Component: lipid particle (GO:0005811);; Cellular Component: microtubule associated complex (GO:0005875);; Biological Process: acetyl-CoA biosynthetic process from pyruvate (GO:0006086);; Biological Process: cytoplasmic microtubule organization (GO:003…	K00162|1.84477e-122|der:Dere_GG11642|GG11642 gene product from transcript GG11642-RA; K00162 pyruvate dehydrogenase E1 component beta subunit [EC:1.2.4.1] (A)	[C]	Energy production and conversion	Transketolase, pyrimidine binding domain;; Transketolase, C-terminal domain	GG11642 {ECO:0000313|EMBL:EDV53265.1} OS=Drosophila erecta (Fruit fly) PE=4 SV=1	C	Energy production and conversion	GG11642 [Drosophila erecta]	molecular function: catalytic activity (GO:0003824);; biological process: metabolic process (GO:0008152);; biological process: single-organism process (GO:0044699);; cellular component: cell (GO:0005623);; cellular component: organelle (GO:0043226);; cellular component: cell part (GO:0044464);; cellular component: macromolecular complex (GO:0032991);; cellular component: organelle part (GO:004442…	Glycolysis / Gluconeogenesis (ko00010);; Citrate cycle (TCA cycle) (ko00020);; Pyruvate metabolism (ko00620);; Carbon metabolism (ko01200)
c23099.graph_c1	7	0.9	0	0	0	0	0	0	5	0.44	0.0147313	#NAME?	down	--	--	--	--	[O]	Posttranslational modification, protein turnover, chaperones	--	Putative uncharacterized protein {ECO:0000313|EMBL:AEO33866.1} OS=Amblyomma maculatum (Gulf Coast tick) PE=2 SV=1	O	Posttranslational modification, protein turnover, chaperones	--	--	--
c23110.graph_c0	6	0.93	0	0	0	0	0	0	7	0.74	0.00953759	#NAME?	down	--	--	--	--	[T]	Signal transduction mechanisms	--	--	T	Signal transduction mechanisms	--	--	--
c23136.graph_c0	8	1.32	0	0	0	0	0	0	6	0.67	0.0059149	#NAME?	down	--	--	--	--	--	--	--	--	--	--	--	--	--
c23144.graph_c0	4	0.8	0	0	0	0	0	0	6	0.82	0.0400197	#NAME?	down	--	--	--	K15706|2.17289e-16|xla:447421|rnf167; ring finger protein 167; K15706 E3 ubiquitin-protein ligase RNF167 [EC:6.3.2.19] (A)	[O]	Posttranslational modification, protein turnover, chaperones	Ring finger domain;; RING-H2 zinc finger;; Zinc finger, C3HC4 type (RING finger);; Zinc finger, C3HC4 type (RING finger);; Zinc finger, C3HC4 type (RING finger);; Anaphase-promoting complex subunit 11 RING-H2 finger	Putative uncharacterized protein {ECO:0000313|EMBL:EFX72514.1} (Fragment) OS=Daphnia pulex (Water flea) PE=4 SV=1	O	Posttranslational modification, protein turnover, chaperones	hypothetical protein DAPPUDRAFT_6903 [Daphnia pulex]	--	--
c23145.graph_c0	3	0.79	0	0	0	0	0	0	7	1.26	0.0411864	#NAME?	down	--	--	--	--	--	--	Transmembrane Fragile-X-F protein	--	O	Posttranslational modification, protein turnover, chaperones	--	--	--
c23164.graph_c0	4	0.24	0	0	0	0	0	0	12	0.48	0.00274183	#NAME?	down	[I]	Lipid transport and metabolism	--	--	[V]	Defense mechanisms	alpha/beta hydrolase fold;; Alpha/beta hydrolase family;; Carboxylesterase family	Abhydrolase 3 domain containing protein {ECO:0000313|EMBL:CDW59598.1} OS=Trichuris trichiura (Whipworm) PE=4 SV=1	T	Signal transduction mechanisms	PREDICTED: gibberellin receptor GID1A-like, partial [Saccoglossus kowalevskii]	--	--
c23195.graph_c0	5	0.44	0	0	0	0	0	0	14	0.85	0.00079841	#NAME?	down	[S]	Function unknown	--	--	--	--	Protein of unknown function (DUF1517)	Putative uncharacterized protein {ECO:0000313|EMBL:ACB42587.1} OS=Paulinella chromatophora PE=4 SV=1	S	Function unknown	--	--	--
c23227.graph_c0	11	0.91	0	0	0	0	0	0	8	0.45	0.000720838	#NAME?	down	--	--	Molecular Function: structural molecule activity (GO:0005198);; Biological Process: intracellular protein transport (GO:0006886);; Biological Process: vesicle-mediated transport (GO:0016192);; Cellular Component: clathrin coat of trans-Golgi network vesicle (GO:0030130);; Cellular Component: clathrin coat of coated pit (GO:0030132);;	--	[U]	Intracellular trafficking, secretion, and vesicular transport	Region in Clathrin and VPS	Putative vesicle coat protein clathrin heavy chain {ECO:0000313|EMBL:JAC22414.1} (Fragment) OS=Amblyomma cajennense (Cayenne tick) PE=2 SV=1	U	Intracellular trafficking, secretion, and vesicular transport	clathrin, partial [Locusta migratoria]	molecular function: structural molecule activity (GO:0005198);; biological process: localization (GO:0051179);; cellular component: cell (GO:0005623);; cellular component: membrane (GO:0016020);; cellular component: macromolecular complex (GO:0032991);; cellular component: organelle (GO:0043226);; cellular component: organelle part (GO:0044422);; cellular component: membrane part (GO:0044425);; c…	--
c23232.graph_c0	4	0.36	0	0	0	0	0	0	9	0.56	0.0100633	#NAME?	down	--	--	--	--	--	--	--	--	S	Function unknown	--	--	--
c23234.graph_c0	3	0.48	0	0	0	0	0	0	11	1.19	0.00933372	#NAME?	down	--	--	--	--	--	--	Senescence-associated protein	--	S	Function unknown	--	--	--
c23237.graph_c0	5	0.78	0	0	0	0	0	0	7	0.74	0.0154068	#NAME?	down	--	--	--	--	--	--	AP-5 complex subunit, vesicle trafficking	--	S	Function unknown	--	--	--
c23250.graph_c0	4	0.42	0	0	0	0	0	0	10	0.71	0.00644924	#NAME?	down	[O]	Posttranslational modification, protein turnover, chaperones	--	--	--	--	ACT domain	--	S	Function unknown	--	--	--
c23252.graph_c0	7	0.7	0	0	0	0	0	0	5	0.34	0.0147313	#NAME?	down	[K]	Transcription	Molecular Function: binding (GO:0005488);; Molecular Function: transferase activity (GO:0016740);;	K03011|2.40439e-11|bmy:Bm1_20845|DNA-directed RNA polymerase II 33 kDa polypeptide, putative; K03011 DNA-directed RNA polymerase II subunit RPB3 (A)	[K]	Transcription	RNA polymerase Rpb3/Rpb11 dimerisation domain	RNA polymerase II core subunit {ECO:0000313|EMBL:EGC32876.1} OS=Dictyostelium purpureum (Slime mold) PE=4 SV=1	K	Transcription	RNA polymerase II core subunit [Dictyostelium purpureum]	molecular function: binding (GO:0005488);; molecular function: catalytic activity (GO:0003824);; biological process: metabolic process (GO:0008152)	Purine metabolism (ko00230);; Pyrimidine metabolism (ko00240);; RNA polymerase (ko03020)
c23261.graph_c0	8	0.52	0	0	0	0	0	0	21	0.94	2.23e-05	#NAME?	down	--	--	--	--	--	--	Late embryogenesis abundant protein	--	S	Function unknown	--	--	--
c23276.graph_c0	6	1.71	0	0	0	0	0	0	9	0.49	0.00398376	#NAME?	down	[I]	Lipid transport and metabolism	Molecular Function: oxidoreductase activity, acting on the CH-CH group of donors (GO:0016627);; Biological Process: single-organism metabolic process (GO:0044710);;	K00232|8.85018e-84|aqu:100641682|Acox1; acyl-CoA oxidase 1, palmitoyl; K00232 acyl-CoA oxidase [EC:1.3.3.6] (A)	[I]	Lipid transport and metabolism	Acyl-coenzyme A oxidase N-terminal;; Acyl-CoA dehydrogenase, middle domain	Acyl-coenzyme A oxidase {ECO:0000256|PIRNR:PIRNR000168} OS=Acanthamoeba castellanii str. Neff PE=3 SV=1	I	Lipid transport and metabolism	AcylCoA oxidase [Acanthamoeba castellanii str. Neff]	molecular function: catalytic activity (GO:0003824);; biological process: metabolic process (GO:0008152);; biological process: single-organism process (GO:0044699)	Fatty acid degradation (ko00071);; alpha-Linolenic acid metabolism (ko00592);; Biosynthesis of unsaturated fatty acids (ko01040);; Fatty acid metabolism (ko01212);; Peroxisome (ko04146)
c23325.graph_c0	6	0.35	1	0.04	0	0	0	0	11	0.44	0.0077427	-5.03047	down	--	--	--	--	--	--	--	Uncharacterized protein {ECO:0000313|EMBL:CDW78445.1} OS=Stylonychia lemnae PE=4 SV=1	S	Function unknown	UNKNOWN [Stylonychia lemnae]	--	--
c23354.graph_c0	5	0.72	0	0	0	0	0	0	8	0.78	0.00977984	#NAME?	down	--	--	--	K18171|1.68333e-06|aqu:100634436|COX assembly mitochondrial protein homolog; K18171 COX assembly mitochondrial protein 1 (A)	[S]	Function unknown	Cytochrome c oxidase biogenesis protein Cmc1 like	Putative uncharacterized protein {ECO:0000313|EMBL:EGC28491.1} OS=Dictyostelium purpureum (Slime mold) PE=4 SV=1	S	Function unknown	hypothetical protein DICPUDRAFT_160085 [Dictyostelium purpureum]	--	--
c23382.graph_c0	10	0.95	0	0	0	0	0	0	7	0.45	0.00160825	#NAME?	down	[R]	General function prediction only	--	--	[QR]	--	2OG-Fe(II) oxygenase superfamily	2-oxoglutarate (2OG) and Fe(II)-dependent oxygenase superfamily protein, putative {ECO:0000313|EMBL:CAQ55508.1} OS=Trypanosoma brucei brucei (strain 927/4 GUTat10.1) PE=3 SV=1	Q	Secondary metabolites biosynthesis, transport and catabolism	2-oxoglutarate (2OG) and Fe(II)-dependent oxygenase superfamily protein, putative [Trypanosoma brucei brucei TREU927]	--	--
c23385.graph_c0	3	0.37	0	0	0	0	0	0	8	0.66	0.0256344	#NAME?	down	--	--	--	--	--	--	--	--	S	Function unknown	--	--	--
c23386.graph_c0	3	0.29	0	0	0	0	0	0	15	0.99	0.0424827	#NAME?	down	--	--	--	--	[T]	Signal transduction mechanisms	--	--	T	Signal transduction mechanisms	--	--	--
c23390.graph_c0	3	0.39	0	0	0	0	0	0	9	0.79	0.016257	#NAME?	down	[O]	Posttranslational modification, protein turnover, chaperones	--	K01304|6.86146e-11|nvi:100120114|pyroglutamyl-peptidase 1; K01304 pyroglutamyl-peptidase [EC:3.4.19.3] (A)	[O]	Posttranslational modification, protein turnover, chaperones	Pyroglutamyl peptidase	Putative uncharacterized protein {ECO:0000313|EMBL:AEO35560.1} OS=Amblyomma maculatum (Gulf Coast tick) PE=2 SV=1	O	Posttranslational modification, protein turnover, chaperones	hypothetical protein DDB_G0267498 [Dictyostelium discoideum AX4]	--	--
c23395.graph_c0	4	0.67	0	0	0	0	0	0	6	0.69	0.0400197	#NAME?	down	[G]	Carbohydrate transport and metabolism	--	--	[G]	Carbohydrate transport and metabolism	Fructose-bisphosphate aldolase class-II	Fructose-bisphosphate aldolase {ECO:0000313|EMBL:CDW60760.1} OS=Trichuris trichiura (Whipworm) PE=3 SV=1	G	Carbohydrate transport and metabolism	PREDICTED: putative fructose-bisphosphate aldolase-like, partial [Apis mellifera]	--	--
c23450.graph_c0	3	0.51	0	0	0	0	0	0	7	0.81	0.0411864	#NAME?	down	--	--	--	--	--	--	SWIM zinc finger	--	--	--	--	--	--
c23476.graph_c0	7	2.04	0	0	0	0	0	0	7	1.39	0.00603335	#NAME?	down	--	--	--	--	--	--	--	--	--	--	--	--	--
c23488.graph_c0	3	0.31	0	0	0	0	0	0	15	1.04	0.0424827	#NAME?	down	[O]	Posttranslational modification, protein turnover, chaperones	Molecular Function: ubiquitin-protein transferase activity (GO:0004842);; Biological Process: protein ubiquitination (GO:0016567);;	K10576|2.99679e-61|xma:102225991|ubiquitin-conjugating enzyme E2 H-like; K10576 ubiquitin-conjugating enzyme E2 H [EC:6.3.2.19] (A)	[O]	Posttranslational modification, protein turnover, chaperones	Ubiquitin-conjugating enzyme	Ubiquitin-protein ligase {ECO:0000313|EMBL:EFW46110.1} OS=Capsaspora owczarzaki (strain ATCC 30864) PE=3 SV=1	O	Posttranslational modification, protein turnover, chaperones	ubiquitin-protein ligase [Capsaspora owczarzaki ATCC 30864]	molecular function: catalytic activity (GO:0003824);; biological process: metabolic process (GO:0008152);; biological process: cellular process (GO:0009987)	Ubiquitin mediated proteolysis (ko04120)
c23493.graph_c0	11	0.84	0	0	0	0	0	0	13	0.68	0.000113664	#NAME?	down	--	--	--	--	[K]	Transcription	CCT motif	--	K	Transcription	--	--	--
c23500.graph_c0	3	0.53	0	0	0	0	0	0	7	0.85	0.0411864	#NAME?	down	--	--	--	--	[O]	Posttranslational modification, protein turnover, chaperones	--	--	O	Posttranslational modification, protein turnover, chaperones	--	--	--
c23530.graph_c0	9	1.5	0	0	0	0	0	0	5	0.57	0.0163629	#NAME?	down	--	--	--	--	--	--	--	--	--	--	--	--	--
c23543.graph_c0	9	0.66	0	0	0	0	0	0	10	0.5	0.000742415	#NAME?	down	--	--	--	K17263|5.0535e-58|bmy:Bm1_12185|hypothetical protein; K17263 cullin-associated NEDD8-dissociated protein 1 (A)	[R]	General function prediction only	TATA-binding protein interacting (TIP20);; HEAT-like repeat;; non-SMC mitotic condensation complex subunit 1	Uncharacterized protein {ECO:0000313|EMBL:EJW85545.1} (Fragment) OS=Wuchereria bancrofti PE=4 SV=1	R	General function prediction only	hypothetical protein WUBG_03546, partial [Wuchereria bancrofti]	--	--
c23548.graph_c0	3	0.35	0	0	0	0	0	0	7	0.55	0.0411864	#NAME?	down	[R]	General function prediction only	--	K11805|2.54539e-75|nvi:100122422|DDB1- and CUL4-associated factor 7; K11805 WD repeat-containing protein 68 (A)	[S]	Function unknown	WD domain, G-beta repeat	WD40 repeat protein {ECO:0000313|EMBL:ELR17145.1} OS=Acanthamoeba castellanii str. Neff PE=4 SV=1	R	General function prediction only	WD40 repeat protein [Acanthamoeba castellanii str. Neff]	--	--
c23595.graph_c0	3	0.34	0	0	0	0	0	0	12	0.93	0.0159247	#NAME?	down	--	--	--	K13711|6.04425e-20|loa:LOAG_07991|phosphatidylinositol 3; K13711 phosphatidylinositol 4-kinase type 2 [EC:2.7.1.67] (A)	[T]	Signal transduction mechanisms	Phosphatidylinositol 3- and 4-kinase	Phosphatidylinositol 3-and 4-kinase family protein, putative {ECO:0000313|EMBL:CDR96840.1} OS=Babesia bigemina PE=4 SV=1	T	Signal transduction mechanisms	phosphatidylinositol 3-and 4-kinase family protein, putative [Babesia bigemina]	--	Inositol phosphate metabolism (ko00562);; Phosphatidylinositol signaling system (ko04070)
c23598.graph_c0	8	0.95	0	0	0	0	0	0	10	0.81	0.00112091	#NAME?	down	[K]	Transcription	Cellular Component: nucleus (GO:0005634);; Biological Process: transcription, DNA-templated (GO:0006351);;	K03123|1.46244e-32|lgi:LOTGIDRAFT_238741|hypothetical protein; K03123 transcription initiation factor TFIIA small subunit (A)	[K]	Transcription	Transcription initiation factor IIA, gamma subunit;; Transcription initiation factor IIA, gamma subunit, helical domain	Transcription initiation factor IIA subunit 2 {ECO:0000256|PIRNR:PIRNR009415} OS=Polysphondylium pallidum (Cellular slime mold) PE=3 SV=1	K	Transcription	transcription initiation factor IIA gamma chain [Polysphondylium pallidum PN500]	cellular component: cell (GO:0005623);; cellular component: organelle (GO:0043226);; cellular component: cell part (GO:0044464);; biological process: metabolic process (GO:0008152);; biological process: cellular process (GO:0009987)	Basal transcription factors (ko03022)
c23606.graph_c0	6	0.86	0	0	0	0	0	0	15	1.46	0.000360352	#NAME?	down	--	--	--	--	[T]	Signal transduction mechanisms	Protein tyrosine kinase	--	T	Signal transduction mechanisms	--	--	--
c23610.graph_c0	6	0.83	0	0	0	0	0	0	7	0.66	0.00953759	#NAME?	down	--	--	--	--	[A]	RNA processing and modification	Complex 1 protein (LYR family);; Complex1_LYR-like	Putative uncharacterized protein {ECO:0000313|EMBL:EGD81528.1} OS=Salpingoeca rosetta (strain ATCC 50818 / BSB-021) PE=4 SV=1	A	RNA processing and modification	hypothetical protein PTSG_02247 [Salpingoeca rosetta]	--	--
c23617.graph_c0	3	0.6	0	0	0	0	0	0	15	2.04	0.0424827	#NAME?	down	--	--	--	--	[S]	Function unknown	TLC domain	--	S	Function unknown	--	--	--
c23642.graph_c0	6	0.7	0	0	0	0	0	0	7	0.56	0.00953759	#NAME?	down	[I]	Lipid transport and metabolism	Molecular Function: transferase activity (GO:0016740);;	K13506|6.88475e-64|lve:103084832|AGPAT9; 1-acylglycerol-3-phosphate O-acyltransferase 9; K13506 glycerol-3-phosphate O-acyltransferase 3/4 [EC:2.3.1.15] (A)	[I]	Lipid transport and metabolism	Acyltransferase	Putative lysophosphatidic acid acyltransferase {ECO:0000313|EMBL:EGG17459.1} OS=Dictyostelium fasciculatum (strain SH3) PE=4 SV=1	I	Lipid transport and metabolism	hypothetical protein SAMD00019534_034560, partial [Acytostelium subglobosum LB1]	molecular function: catalytic activity (GO:0003824);; biological process: metabolic process (GO:0008152)	Glycerolipid metabolism (ko00561);; Glycerophospholipid metabolism (ko00564)
c23668.graph_c0	9	0.63	0	0	0	0	0	0	13	0.62	0.000238229	#NAME?	down	[RTKL]	--	Molecular Function: protein serine/threonine kinase activity (GO:0004674);; Molecular Function: ATP binding (GO:0005524);; Biological Process: protein phosphorylation (GO:0006468);;	K08959|3.6775e-94|umr:103665830|CSNK1D; casein kinase 1, delta; K08959 casein kinase 1, delta [EC:2.7.11.1] (A)	[T]	Signal transduction mechanisms	Protein kinase domain	Casein kinase I, putative {ECO:0000313|EMBL:EER11171.1} OS=Perkinsus marinus (strain ATCC 50983 / TXsc) PE=3 SV=1	T	Signal transduction mechanisms	Casein kinase I, putative [Perkinsus marinus ATCC 50983]	molecular function: catalytic activity (GO:0003824);; biological process: metabolic process (GO:0008152);; biological process: cellular process (GO:0009987);; molecular function: binding (GO:0005488)	Hedgehog signaling pathway (ko04340);; Hippo signaling pathway (ko04390);; Gap junction (ko04540);; Circadian rhythm (ko04710)
c23698.graph_c0	10	0.73	1	0.05	2	0.08	0	0	10	0.5	0.0166686	-3.88215	down	--	--	--	--	--	--	--	--	--	--	--	--	--
c23721.graph_c0	3	0.83	0	0	0	0	0	0	7	1.32	0.0411864	#NAME?	down	[IQ]	--	--	--	[I]	Lipid transport and metabolism	AMP-binding enzyme	Uncharacterized protein {ECO:0000313|EMBL:ELT92060.1, ECO:0000313|EnsemblMetazoa:CapteP25649} (Fragment) OS=Capitella teleta (Polychaete worm) PE=4 SV=1	I	Lipid transport and metabolism	hypothetical protein CAPTEDRAFT_25649, partial [Capitella teleta]	--	--
c23745.graph_c0	6	0.62	0	0	0	0	0	0	11	0.77	0.00173844	#NAME?	down	--	--	--	--	--	--	GH3 auxin-responsive promoter	Putative uncharacterized protein {ECO:0000313|EMBL:EEN67732.1} OS=Branchiostoma floridae (Florida lancelet) PE=4 SV=1	R	General function prediction only	hypothetical protein BRAFLDRAFT_63587 [Branchiostoma floridae]	--	--
c23756.graph_c0	7	1.37	0	0	0	0	0	0	4	0.53	0.0231388	#NAME?	down	[O]	Posttranslational modification, protein turnover, chaperones	Molecular Function: ATP binding (GO:0005524);; Biological Process: protein folding (GO:0006457);; Biological Process: proteolysis (GO:0006508);; Molecular Function: peptidase activity (GO:0008233);; Molecular Function: zinc ion binding (GO:0008270);; Molecular Function: nucleoside-triphosphatase activity (GO:0017111);; Molecular Function: protein dimerization activity (GO:0046983);; Molecular Fun…	--	[O]	Posttranslational modification, protein turnover, chaperones	C-terminal, D2-small domain, of ClpB protein	Uncharacterized protein {ECO:0000313|EnsemblMetazoa:PAC:15708557} OS=Amphimedon queenslandica (Sponge) PE=3 SV=1	O	Posttranslational modification, protein turnover, chaperones	PREDICTED: ATP-dependent Clp protease ATP-binding subunit ClpX 2-like [Amphimedon queenslandica]	molecular function: binding (GO:0005488);; biological process: metabolic process (GO:0008152);; biological process: cellular process (GO:0009987);; molecular function: catalytic activity (GO:0003824)	--
c23766.graph_c0	10	0.83	0	0	0	0	0	0	10	0.57	0.000497172	#NAME?	down	--	--	--	--	--	--	--	Haem lyase {ECO:0000313|EMBL:AAG13718.1} OS=Malawimonas jakobiformis (Flagellated protozoan) PE=4 SV=1	S	Function unknown	heme lyase (mitochondrion) [Malawimonas californiana]	--	--
c23771.graph_c0	8	0.59	0	0	1	0.04	0	0	12	0.6	0.00256512	-5.47864	down	[R]	General function prediction only	--	K10752|5.44573e-27|spu:579451|RBBP4; retinoblastoma binding protein 4; K10752 histone-binding protein RBBP4 (A)	[B]	Chromatin structure and dynamics	Histone-binding protein RBBP4 or subunit C of CAF1 complex;; WD domain, G-beta repeat	WD-40 repeat-containing protein MSI4 {ECO:0000313|EMBL:EJY70946.1} OS=Oxytricha trifallax PE=4 SV=1	B	Chromatin structure and dynamics	WD-40 repeat-containing protein MSI4 [Oxytricha trifallax]	--	--
c23789.graph_c0	5	1.13	0	0	0	0	0	0	8	1.23	0.00977984	#NAME?	down	--	--	--	--	[K]	Transcription	--	--	K	Transcription	--	--	--
c23804.graph_c0	8	0.82	0	0	0	0	0	0	10	0.7	0.00112091	#NAME?	down	[O]	Posttranslational modification, protein turnover, chaperones	Molecular Function: binding (GO:0005488);;	K09525|2.26694e-12|nve:NEMVE_v1g29324|hypothetical protein; K09525 DnaJ homolog subfamily C member 5 (A)	[O]	Posttranslational modification, protein turnover, chaperones	DnaJ domain	Predicted protein {ECO:0000313|EMBL:EDO37841.1} (Fragment) OS=Nematostella vectensis (Starlet sea anemone) PE=4 SV=1	O	Posttranslational modification, protein turnover, chaperones	predicted protein [Nematostella vectensis]	molecular function: binding (GO:0005488)	Protein processing in endoplasmic reticulum (ko04141)
c23865.graph_c0	4	0.46	0	0	0	0	0	0	6	0.47	0.0400197	#NAME?	down	--	--	--	--	--	--	Late embryogenesis abundant protein	--	--	--	--	--	--
c23877.graph_c0	5	0.7	0	0	0	0	0	0	9	0.86	0.00627002	#NAME?	down	[S]	Function unknown	--	--	[S]	Function unknown	Integral membrane protein DUF92	Integral membrane family protein {ECO:0000313|EMBL:ELR19830.1} OS=Acanthamoeba castellanii str. Neff PE=4 SV=1	S	Function unknown	integral membrane family protein [Acanthamoeba castellanii str. Neff]	--	--
c23886.graph_c0	4	0.77	0	0	0	0	0	0	9	1.19	0.0100633	#NAME?	down	--	--	--	--	--	--	FAD binding domain	--	R	General function prediction only	--	--	--
c23893.graph_c0	7	1.44	0	0	0	0	0	0	5	0.7	0.0147313	#NAME?	down	[C]	Energy production and conversion	Molecular Function: catalytic activity (GO:0003824);;	--	[CR]	--	NADH:flavin oxidoreductase / NADH oxidase family	Predicted protein {ECO:0000313|EMBL:EFC40355.1} OS=Naegleria gruberi (Amoeba) PE=4 SV=1	C	Energy production and conversion	predicted protein [Naegleria gruberi]	molecular function: catalytic activity (GO:0003824);; biological process: metabolic process (GO:0008152)	--
c23896.graph_c0	9	0.99	0	0	0	0	0	0	7	0.52	0.00249298	#NAME?	down	--	--	--	--	--	--	--	--	S	Function unknown	--	--	--
c23902.graph_c0	2	0.34	0	0	0	0	0	0	8	0.94	0.0425913	#NAME?	down	--	--	--	--	--	--	--	--	S	Function unknown	--	--	--
c23908.graph_c0	8	0.62	0	0	0	0	0	0	6	0.32	0.0059149	#NAME?	down	[O]	Posttranslational modification, protein turnover, chaperones	--	K00799|5.96072e-17|nve:NEMVE_v1g83876|hypothetical protein; K00799 glutathione S-transferase [EC:2.5.1.18] (A)	[O]	Posttranslational modification, protein turnover, chaperones	Glutathione S-transferase, C-terminal domain;; Glutathione S-transferase, C-terminal domain;; Glutathione S-transferase, N-terminal domain;; Glutathione S-transferase, N-terminal domain	Predicted protein {ECO:0000313|EMBL:EDO48375.1} OS=Nematostella vectensis (Starlet sea anemone) PE=3 SV=1	O	Posttranslational modification, protein turnover, chaperones	PREDICTED: probable glutathione S-transferase-like [Aplysia californica]	--	Glutathione metabolism (ko00480);; Metabolism of xenobiotics by cytochrome P450 (ko00980);; Drug metabolism - cytochrome P450 (ko00982)
c23935.graph_c0	5	0.71	0	0	0	0	0	0	16	1.54	0.000679265	#NAME?	down	--	--	--	--	--	--	--	--	S	Function unknown	--	--	--
c23951.graph_c0	4	0.64	0	0	0	0	0	0	6	0.66	0.0400197	#NAME?	down	--	--	--	--	--	--	zinc-finger	--	O	Posttranslational modification, protein turnover, chaperones	--	--	--
c23971.graph_c0	14	1.02	0	0	0	0	0	0	15	0.74	2.09e-05	#NAME?	down	--	--	--	--	--	--	Cyclin-dependent kinase inhibitor	--	T	Signal transduction mechanisms	--	--	--
c23991.graph_c0	7	1.17	0	0	0	0	0	0	5	0.57	0.0147313	#NAME?	down	[C]	Energy production and conversion	Molecular Function: catalytic activity (GO:0003824);;	K11517|1.52123e-53|ame:552771|GB13505; hydroxyacid oxidase 1-like; K11517 (S)-2-hydroxy-acid oxidase [EC:1.1.3.15] (A)	[C]	Energy production and conversion	FMN-dependent dehydrogenase;; IMP dehydrogenase / GMP reductase domain;; Thiazole biosynthesis protein ThiG;; Nitronate monooxygenase;; Conserved region in glutamate synthase	Putative uncharacterized protein {ECO:0000313|EMBL:AEO33330.1} (Fragment) OS=Amblyomma maculatum (Gulf Coast tick) PE=2 SV=1	C	Energy production and conversion	PREDICTED: hydroxyacid oxidase 1-like isoform X3 [Apis mellifera]	molecular function: catalytic activity (GO:0003824);; biological process: metabolic process (GO:0008152)	Glyoxylate and dicarboxylate metabolism (ko00630);; Peroxisome (ko04146)
c24004.graph_c0	213	26.47	234	19.02	32	2.28	39	3.23	353	29.87	0.0356673	-1.8626	down	[B]	Chromatin structure and dynamics	Cellular Component: nucleosome (GO:0000786);; Molecular Function: DNA binding (GO:0003677);; Cellular Component: nucleus (GO:0005634);; Cellular Component: lipid particle (GO:0005811);; Biological Process: nucleosome assembly (GO:0006334);; Molecular Function: protein heterodimerization activity (GO:0046982);; Biological Process: centrosome duplication (GO:0051298);;	K11254|1.33061e-47|dse:Dsec_GM19606|GM19606 gene product from transcript GM19606-RA; K11254 histone H4 (A)	[B]	Chromatin structure and dynamics	Core histone H2A/H2B/H3/H4;; TATA box binding protein associated factor (TAF)	Histone H4 {ECO:0000256|RuleBase:RU000528} (Fragment) OS=Anopheles aquasalis (Malaria mosquito) PE=2 SV=1	B	Chromatin structure and dynamics	GM19606 [Drosophila sechellia]	cellular component: cell (GO:0005623);; cellular component: macromolecular complex (GO:0032991);; cellular component: organelle (GO:0043226);; cellular component: organelle part (GO:0044422);; cellular component: cell part (GO:0044464);; molecular function: binding (GO:0005488);; biological process: metabolic process (GO:0008152);; biological process: cellular process (GO:0009987);; biological pr…	--
c24016.graph_c0	4	0.52	0	0	0	0	0	0	8	0.71	0.0157777	#NAME?	down	[O]	Posttranslational modification, protein turnover, chaperones	--	K03676|4.97441e-10|hro:HELRODRAFT_74975|hypothetical protein; K03676 glutaredoxin 3 (A)	[O]	Posttranslational modification, protein turnover, chaperones	Glutaredoxin	Glutaredoxin 2 {ECO:0000313|EMBL:AFC37790.1} (Fragment) OS=Aphelenchoides fragariae PE=2 SV=1	O	Posttranslational modification, protein turnover, chaperones	glutaredoxin 2, partial [Aphelenchoides fragariae]	--	--
c24018.graph_c0	3	0.36	0	0	0	0	0	0	11	0.9	0.00933372	#NAME?	down	--	--	--	--	[U]	Intracellular trafficking, secretion, and vesicular transport	MSP (Major sperm protein) domain	--	U	Intracellular trafficking, secretion, and vesicular transport	--	--	--
c24019.graph_c0	7	0.5	0	0	0	0	0	0	9	0.44	0.00256512	#NAME?	down	[G]	Carbohydrate transport and metabolism	--	K01810|1.92009e-40|bom:102278570|GPI; glucose-6-phosphate isomerase; K01810 glucose-6-phosphate isomerase [EC:5.3.1.9] (A)	[G]	Carbohydrate transport and metabolism	Phosphoglucose isomerase	Glucose-6-phosphate isomerase {ECO:0000256|RuleBase:RU000612} OS=Paulinella chromatophora PE=3 SV=1	G	Carbohydrate transport and metabolism	glucose-6-phosphate isomerase family protein [Trichomonas vaginalis G3]	--	Glycolysis / Gluconeogenesis (ko00010);; Pentose phosphate pathway (ko00030);; Starch and sucrose metabolism (ko00500);; Amino sugar and nucleotide sugar metabolism (ko00520);; Carbon metabolism (ko01200)
c24044.graph_c0	5	0.87	0	0	0	0	0	0	5	0.6	0.0390048	#NAME?	down	--	--	--	--	--	--	GAGA binding protein-like family	--	K	Transcription	--	--	--
c24048.graph_c0	5	0.57	0	0	0	0	0	0	8	0.63	0.00977984	#NAME?	down	--	--	--	--	--	--	--	--	--	--	--	--	--
c24091.graph_c0	7	1.05	0	0	0	0	0	0	5	0.51	0.0147313	#NAME?	down	--	--	--	--	--	--	Transcriptional regulator DELLA protein N terminal	--	K	Transcription	--	--	--
c24095.graph_c0	6	0.84	0	0	0	0	0	0	7	0.66	0.00953759	#NAME?	down	--	--	--	--	--	--	--	--	S	Function unknown	--	--	--
c24121.graph_c0	13	1.04	0	0	0	0	0	0	22	1.2	3.21e-06	#NAME?	down	--	--	--	--	--	--	Glycosyl hydrolases family 28	Predicted protein {ECO:0000313|EMBL:EDQ89542.1} OS=Monosiga brevicollis (Choanoflagellate) PE=3 SV=1	R	General function prediction only	hypothetical protein [Monosiga brevicollis MX1]	--	--
c24128.graph_c0	3	0.6	0	0	0	0	0	0	8	1.1	0.0256344	#NAME?	down	--	--	--	--	--	--	--	--	S	Function unknown	--	--	--
c24146.graph_c0	8	0.98	0	0	0	0	0	0	11	0.92	0.000756272	#NAME?	down	--	--	--	--	--	--	--	--	--	--	--	--	--
c24152.graph_c0	3	0.36	0	0	0	0	0	0	10	0.82	0.0104068	#NAME?	down	--	--	Cellular Component: membrane (GO:0016020);;	K12385|4.63518e-35|oas:101120716|niemann-Pick C1 protein-like; K12385 Niemann-Pick C1 protein (A)	[I]	Lipid transport and metabolism	Patched family	Uncharacterized protein {ECO:0000313|EMBL:ESP03417.1} OS=Lottia gigantea (Giant owl limpet) PE=4 SV=1	I	Lipid transport and metabolism	hypothetical protein LOTGIDRAFT_199271 [Lottia gigantea]	cellular component: membrane (GO:0016020)	Lysosome (ko04142)
c24174.graph_c0	3	0.28	0	0	0	0	0	0	15	0.94	0.0424827	#NAME?	down	[F]	Nucleotide transport and metabolism	--	--	[F]	Nucleotide transport and metabolism	Glutamine amidotransferase class-I;; Peptidase C26	Glutamine amidotransferase {ECO:0000313|EMBL:EGG24474.1} OS=Dictyostelium fasciculatum (strain SH3) PE=4 SV=1	F	Nucleotide transport and metabolism	glutamine amidotransferase [Dictyostelium fasciculatum]	--	--
c24190.graph_c0	4	0.92	0	0	0	0	0	0	7	1.25	0.0248506	#NAME?	down	--	--	--	--	--	--	NmrA-like family;; NADH(P)-binding;; NAD dependent epimerase/dehydratase family;; 3-beta hydroxysteroid dehydrogenase/isomerase family	--	R	General function prediction only	--	--	--
c24212.graph_c0	6	0.69	0	0	0	0	0	0	17	1.33	0.000173959	#NAME?	down	[TZDR]	--	--	K02183|7.82304e-29|oaa:100083509|neo-calmodulin; K02183 calmodulin (A)	[T]	Signal transduction mechanisms	EF hand;; EF-hand domain pair;; EF-hand domain;; EF hand;; EF-hand domain pair;; Secreted protein acidic and rich in cysteine Ca binding region;; Cytoskeletal-regulatory complex EF hand	Predicted protein {ECO:0000313|EMBL:EDO30674.1} OS=Nematostella vectensis (Starlet sea anemone) PE=4 SV=1	T	Signal transduction mechanisms	predicted protein [Nematostella vectensis]	--	Ras signaling pathway (ko04014);; Rap1 signaling pathway (ko04015);; Calcium signaling pathway (ko04020);; cGMP-PKG signaling pathway (ko04022);; cAMP signaling pathway (ko04024);; Phosphatidylinositol signaling system (ko04070);; Oocyte meiosis (ko04114);; Adrenergic signaling in cardiomyocytes (ko04261);; Vascular smooth muscle contraction (ko04270);; Circadian entrainment (ko04713);; Long-term…
c24224.graph_c0	5	1.1	0	0	0	0	0	0	5	0.75	0.0390048	#NAME?	down	--	--	--	--	--	--	Domain of unknown function (DUF3406)	--	R	General function prediction only	--	--	--
c24239.graph_c0	7	0.98	0	0	0	0	0	0	6	0.57	0.00933372	#NAME?	down	--	--	--	--	--	--	--	--	R	General function prediction only	--	--	--
c24249.graph_c0	4	0.7	0	0	0	0	0	0	14	1.66	0.00327814	#NAME?	down	[K]	Transcription	Molecular Function: nucleic acid binding (GO:0003676);;	--	[J]	Translation, ribosomal structure and biogenesis	'Cold-shock' DNA-binding domain;; Ribonuclease B OB domain	Cold shock RNA binding domain of the OB fold {ECO:0000313|EMBL:EAK89694.1} (Fragment) OS=Cryptosporidium parvum (strain Iowa II) PE=4 SV=1	J	Translation, ribosomal structure and biogenesis	cold shock RNA binding domain of the OB fold [Cryptosporidium parvum Iowa II]	molecular function: binding (GO:0005488)	--
c24255.graph_c0	7	0.92	0	0	0	0	0	0	10	0.89	0.00170013	#NAME?	down	--	--	--	--	--	--	--	--	S	Function unknown	--	--	--
c24259.graph_c0	10	0.59	0	0	0	0	0	0	24	0.97	4.49e-06	#NAME?	down	--	--	--	--	--	--	Pectinesterase	Pectinesterase {ECO:0000256|RuleBase:RU000589} (Fragment) OS=Dendroctonus ponderosae (Mountain pine beetle) PE=3 SV=1	G	Carbohydrate transport and metabolism	hypothetical protein YQE_03004, partial [Dendroctonus ponderosae]	--	--
c24262.graph_c0	4	0.89	0	0	0	0	0	0	8	1.22	0.0157777	#NAME?	down	[RTKL]	--	Molecular Function: nucleotide binding (GO:0000166);; Molecular Function: protein kinase activity (GO:0004672);; Biological Process: phosphorylation (GO:0016310);;	K16311|1.59917e-40|tad:TRIADDRAFT_23373|hypothetical protein; K19008 serine/threonine-protein kinase SIK1 [EC:2.7.11.1] (A)	[T]	Signal transduction mechanisms	Protein kinase domain;; Protein tyrosine kinase	Genomic scaffold, scaffold_46 {ECO:0000313|EMBL:CCW65392.1} OS=Phytomonas sp. isolate EM1 PE=4 SV=1	T	Signal transduction mechanisms	unnamed protein product [Phytomonas sp. isolate EM1]	molecular function: binding (GO:0005488);; molecular function: catalytic activity (GO:0003824);; biological process: metabolic process (GO:0008152);; biological process: cellular process (GO:0009987)	--
c24270.graph_c0	10	0.9	0	0	0	0	0	0	11	0.67	0.00033977	#NAME?	down	--	--	--	--	--	--	Pollen allergen;; Rare lipoprotein A (RlpA)-like double-psi beta-barrel	--	R	General function prediction only	--	--	--
c24274.graph_c0	12	1.19	0	0	0	0	0	0	14	0.95	5.68e-05	#NAME?	down	--	--	--	K09560|4.54671e-08|spu:578234|hsc70-interacting protein-like; K09560 suppressor of tumorigenicity protein 13 (A)	[OT]	--	--	Hsc70-interacting protein {ECO:0000313|EMBL:EGI64208.1} OS=Acromyrmex echinatior (Panamanian leafcutter ant) PE=4 SV=1	T	Signal transduction mechanisms	Tic40 [Bigelowiella natans]	--	--
c24281.graph_c0	11	1.05	0	0	0	0	0	0	5	0.33	0.0436349	#NAME?	down	--	--	--	--	--	--	Protein of unknown function (DUF793)	--	S	Function unknown	--	--	--
c24296.graph_c0	4	0.31	0	0	0	0	0	0	12	0.64	0.00274183	#NAME?	down	--	--	--	--	[A]	RNA processing and modification	Type II intron maturase;; Reverse transcriptase (RNA-dependent DNA polymerase)	--	A	RNA processing and modification	--	--	--
c24299.graph_c0	5	0.57	0	0	0	0	0	0	5	0.39	0.0390048	#NAME?	down	--	--	--	--	--	--	--	--	--	--	--	--	--
c24305.graph_c0	4	0.63	0	0	0	0	0	0	7	0.75	0.0248506	#NAME?	down	[I]	Lipid transport and metabolism	--	--	--	--	Diacylglycerol acyltransferase	--	I	Lipid transport and metabolism	--	--	--
c24307.graph_c0	6	0.87	0	0	0	0	0	0	10	0.98	0.00261407	#NAME?	down	--	--	--	--	--	--	Replication factor A protein 3	--	L	Replication, recombination and repair	--	--	--
c24340.graph_c0	7	0.57	0	0	0	0	0	0	11	0.61	0.00113737	#NAME?	down	--	--	--	K16302|1.38745e-08|bfo:BRAFLDRAFT_123615|hypothetical protein; K16302 metal transporter CNNM (A)	[S]	Function unknown	CBS domain	CBS domain-containing protein {ECO:0000313|EMBL:EFW40881.2} OS=Capsaspora owczarzaki (strain ATCC 30864) PE=4 SV=2	S	Function unknown	CBS domain-containing protein [Capsaspora owczarzaki ATCC 30864]	--	--
c24351.graph_c0	6	0.42	0	0	0	0	0	0	14	0.67	0.000529298	#NAME?	down	--	--	--	--	[R]	General function prediction only	Endoribonuclease XendoU	Uncharacterized protein {ECO:0000313|EnsemblMetazoa:SPU_008319-tr} OS=Strongylocentrotus purpuratus (Purple sea urchin) PE=4 SV=1	R	General function prediction only	PREDICTED: poly(U)-specific endoribonuclease-A-like isoform 2 [Strongylocentrotus purpuratus]	--	--
c24371.graph_c0	9	0.68	0	0	0	0	0	0	7	0.36	0.00249298	#NAME?	down	--	--	Biological Process: long-term memory (GO:0007616);; Biological Process: olfactory learning (GO:0008355);; Biological Process: behavioral response to ethanol (GO:0048149);; Biological Process: regulation of response to DNA damage stimulus (GO:2001020);;	--	[O]	Posttranslational modification, protein turnover, chaperones	Ring finger domain;; Zinc finger, C3HC4 type (RING finger);; Zinc finger, C3HC4 type (RING finger)	RING finger protein 44 {ECO:0000313|EMBL:JAC46762.1} (Fragment) OS=Bactrocera dorsalis (Oriental fruit fly) PE=4 SV=1	O	Posttranslational modification, protein turnover, chaperones	PREDICTED: probable serine/threonine-protein kinase DDB_G0282963 isoform X1 [Bactrocera cucurbitae]	biological process: multicellular organismal process (GO:0032501);; biological process: single-organism process (GO:0044699);; biological process: response to stimulus (GO:0050896);; biological process: biological regulation (GO:0065007)	--
c24391.graph_c0	13	0.94	0	0	0	0	0	0	21	1.03	4.33e-06	#NAME?	down	--	--	--	--	--	--	Tim17/Tim22/Tim23/Pmp24 family;; SAM domain (Sterile alpha motif)	--	R	General function prediction only	--	--	--
c24424.graph_c0	6	0.93	0	0	0	0	0	0	4	0.42	0.0381233	#NAME?	down	--	--	--	--	[K]	Transcription	--	--	K	Transcription	--	--	--
c24426.graph_c0	13	0.99	0	0	0	0	0	0	13	0.71	5.63e-05	#NAME?	down	--	--	--	--	--	--	Methyl-CpG binding domain	--	K	Transcription	--	--	--
c24440.graph_c0	9	0.73	0	0	0	0	0	0	17	0.94	5.86e-05	#NAME?	down	[GEPR]	--	Molecular Function: trehalose transmembrane transporter activity (GO:0015574);; Biological Process: lactose transport (GO:0015767);; Biological Process: maltose transport (GO:0015768);; Biological Process: sucrose transport (GO:0015770);; Biological Process: trehalose transport (GO:0015771);; Cellular Component: plasma membrane part (GO:0044459);;	K14258|3.38225e-27|api:100159441|facilitated trehalose transporter Tret1-like; K14258 facilitated trehalose transporter (A)	[R]	General function prediction only	Sugar (and other) transporter	Uncharacterized protein {ECO:0000313|EnsemblMetazoa:ACYPI009720-PA} OS=Acyrthosiphon pisum (Pea aphid) PE=3 SV=1	R	General function prediction only	PREDICTED: facilitated trehalose transporter Tret1-like isoform X3 [Acyrthosiphon pisum]	molecular function: transporter activity (GO:0005215);; biological process: cellular process (GO:0009987);; biological process: single-organism process (GO:0044699);; biological process: localization (GO:0051179);; cellular component: cell (GO:0005623);; cellular component: membrane (GO:0016020);; cellular component: membrane part (GO:0044425);; cellular component: cell part (GO:0044464)	--
c24454.graph_c0	6	1.13	0	0	0	0	0	0	6	0.77	0.0150753	#NAME?	down	--	--	--	--	--	--	Heavy-metal-associated domain	--	S	Function unknown	--	--	--
c24455.graph_c0	3	0.51	0	0	0	0	0	0	7	0.81	0.0411864	#NAME?	down	--	--	Molecular Function: alpha-galactosidase activity (GO:0004557);; Cellular Component: cytoplasm (GO:0005737);; Biological Process: oligosaccharide metabolic process (GO:0009311);; Biological Process: glycoside catabolic process (GO:0016139);; Biological Process: glycosylceramide catabolic process (GO:0046477);;	K07407|1.42607e-44|aqu:100641521|alpha-galactosidase-like; K07407 alpha-galactosidase [EC:3.2.1.22] (A)	[G]	Carbohydrate transport and metabolism	--	Alpha-galactosidase {ECO:0000256|RuleBase:RU361168} OS=Capsaspora owczarzaki (strain ATCC 30864) PE=3 SV=1	G	Carbohydrate transport and metabolism	alpha-galactosidase [Capsaspora owczarzaki ATCC 30864]	molecular function: catalytic activity (GO:0003824);; biological process: metabolic process (GO:0008152);; cellular component: cell (GO:0005623);; cellular component: cell part (GO:0044464);; biological process: single-organism process (GO:0044699);; biological process: cellular process (GO:0009987)	Galactose metabolism (ko00052);; Glycerolipid metabolism (ko00561);; Sphingolipid metabolism (ko00600);; Glycosphingolipid biosynthesis - globo series (ko00603)
c24542.graph_c0	4	0.86	0	0	0	0	0	0	6	0.87	0.0400197	#NAME?	down	[MJ]	--	Biological Process: biosynthetic process (GO:0009058);; Molecular Function: nucleotidyltransferase activity (GO:0016779);;	K03241|9.50079e-13|aqu:100638778|translation initiation factor eIF-2B subunit gamma-like; K03241 translation initiation factor eIF-2B subunit gamma (A)	[J]	Translation, ribosomal structure and biogenesis	Bacterial transferase hexapeptide (six repeats)	Uncharacterized protein {ECO:0000313|EnsemblMetazoa:PAC:15714043} (Fragment) OS=Amphimedon queenslandica (Sponge) PE=4 SV=1	J	Translation, ribosomal structure and biogenesis	PREDICTED: translation initiation factor eIF-2B subunit gamma-like [Amphimedon queenslandica]	biological process: metabolic process (GO:0008152);; molecular function: catalytic activity (GO:0003824)	RNA transport (ko03013)
c24543.graph_c0	3	0.67	0	0	0	0	0	0	7	1.07	0.0411864	#NAME?	down	[R]	General function prediction only	Biological Process: mRNA splicing, via spliceosome (GO:0000398);; Cellular Component: nucleus (GO:0005634);;	K12855|8.91317e-62|aag:AaeL_AAEL010387|pre-mrna splicing factor; K12855 pre-mRNA-processing factor 6 (A)	[A]	RNA processing and modification	Tetratricopeptide repeat;; Tetratricopeptide repeat	Pre-mRNA-processing factor 6 {ECO:0000313|EMBL:KFM80330.1} (Fragment) OS=Stegodyphus mimosarum PE=4 SV=1	A	RNA processing and modification	Pre-mRNA-processing factor 6, partial [Stegodyphus mimosarum]	biological process: metabolic process (GO:0008152);; biological process: cellular process (GO:0009987);; cellular component: cell (GO:0005623);; cellular component: organelle (GO:0043226);; cellular component: cell part (GO:0044464)	Spliceosome (ko03040)
c24569.graph_c0	6	0.55	0	0	0	0	0	0	18	2.5	0.000140885	#NAME?	down	--	--	--	--	--	--	Cupin;; Cupin domain	Spherulin, putative {ECO:0000313|EMBL:ELR20855.1} OS=Acanthamoeba castellanii str. Neff PE=4 SV=1	R	General function prediction only	spherulin, putative [Acanthamoeba castellanii str. Neff]	--	--
c24574.graph_c0	8	1.45	0	0	0	0	0	0	8	0.99	0.00252877	#NAME?	down	[J]	Translation, ribosomal structure and biogenesis	Biological Process: pseudouridine synthesis (GO:0001522);; Molecular Function: nucleic acid binding (GO:0003676);; Cellular Component: box H/ACA snoRNP complex (GO:0031429);; Biological Process: ribosome biogenesis (GO:0042254);;	K11128|8.65683e-39|aqu:100634429|H/ACA ribonucleoprotein complex subunit 1-like; K11128 H/ACA ribonucleoprotein complex subunit 1 (A)	[J]	Translation, ribosomal structure and biogenesis	Gar1/Naf1 RNA binding region	Uncharacterized protein {ECO:0000313|EMBL:ESO85805.1} OS=Lottia gigantea (Giant owl limpet) PE=4 SV=1	J	Translation, ribosomal structure and biogenesis	PREDICTED: H/ACA ribonucleoprotein complex subunit 1-like [Amphimedon queenslandica]	biological process: metabolic process (GO:0008152);; biological process: cellular process (GO:0009987);; molecular function: binding (GO:0005488);; cellular component: cell (GO:0005623);; cellular component: membrane-enclosed lumen (GO:0031974);; cellular component: macromolecular complex (GO:0032991);; cellular component: organelle (GO:0043226);; cellular component: organelle part (GO:0044422);;…	Ribosome biogenesis in eukaryotes (ko03008)
c24616.graph_c0	6	0.7	0	0	0	0	0	0	8	0.64	0.00614617	#NAME?	down	--	--	--	K15178|1.0287e-11|tad:TRIADDRAFT_61226|hypothetical protein; K15178 RNA polymerase-associated protein RTF1 (A)	[K]	Transcription	Plus-3 domain	Uncharacterized protein {ECO:0000313|EnsemblMetazoa:tetur03g04750.1} OS=Tetranychus urticae (Two-spotted spider mite) PE=4 SV=1	K	Transcription	hypothetical protein TRIADDRAFT_61226 [Trichoplax adhaerens]	--	--
c24617.graph_c0	4	0.41	0	0	0	0	0	0	6	0.42	0.0400197	#NAME?	down	[J]	Translation, ribosomal structure and biogenesis	Biological Process: pseudouridine synthesis (GO:0001522);; Molecular Function: RNA binding (GO:0003723);; Molecular Function: 3',5'-cyclic-nucleotide phosphodiesterase activity (GO:0004114);; Biological Process: RNA processing (GO:0006396);; Biological Process: signal transduction (GO:0007165);; Molecular Function: pseudouridine synthase activity (GO:0009982);; Cellular Component: ribonucleoprote…	K11131|1.08128e-122|nve:NEMVE_v1g92827|hypothetical protein; K11131 H/ACA ribonucleoprotein complex subunit 4 [EC:5.4.99.-] (A)	[J]	Translation, ribosomal structure and biogenesis	PUA domain	Predicted protein {ECO:0000313|EMBL:EDO45197.1} (Fragment) OS=Nematostella vectensis (Starlet sea anemone) PE=4 SV=1	J	Translation, ribosomal structure and biogenesis	predicted protein [Nematostella vectensis]	biological process: metabolic process (GO:0008152);; biological process: cellular process (GO:0009987);; molecular function: binding (GO:0005488);; molecular function: catalytic activity (GO:0003824);; biological process: signaling (GO:0023052);; biological process: single-organism process (GO:0044699);; biological process: response to stimulus (GO:0050896);; biological process: biological regula…	Ribosome biogenesis in eukaryotes (ko03008)
c24624.graph_c0	29	7.2	0	0	0	0	0	0	25	4.23	1.34e-08	#NAME?	down	--	--	--	--	--	--	--	--	--	--	--	--	--
c24633.graph_c0	3	0.3	0	0	0	0	0	0	9	0.61	0.016257	#NAME?	down	[S]	Function unknown	--	--	[T]	Signal transduction mechanisms	NB-ARC domain;; Leucine Rich repeats (2 copies);; Leucine Rich Repeat	Putative uncharacterized protein {ECO:0000313|EMBL:EDV22407.1} OS=Trichoplax adhaerens (Trichoplax reptans) PE=4 SV=1	T	Signal transduction mechanisms	hypothetical protein TRIADDRAFT_28844 [Trichoplax adhaerens]	--	--
c24649.graph_c0	9	0.54	0	0	0	0	0	0	15	0.62	0.0001159	#NAME?	down	--	--	--	--	--	--	Mlo family	--	S	Function unknown	--	--	--
c24714.graph_c0	3	0.31	0	0	0	0	0	0	11	0.76	0.00933372	#NAME?	down	--	--	Molecular Function: hydrolase activity (GO:0016787);;	--	[O]	Posttranslational modification, protein turnover, chaperones	Papain family cysteine protease	Cysteine proteinase {ECO:0000313|EMBL:EGD76060.1} OS=Salpingoeca rosetta (strain ATCC 50818 / BSB-021) PE=3 SV=1	O	Posttranslational modification, protein turnover, chaperones	cysteine proteinase [Salpingoeca rosetta]	molecular function: catalytic activity (GO:0003824);; biological process: metabolic process (GO:0008152)	--
c24723.graph_c0	4	0.63	0	0	0	0	0	0	7	0.75	0.0248506	#NAME?	down	--	--	--	K05402|4.11244e-07|cin:100178902|toll-interacting protein B; K05402 toll-interacting protein (A)	[R]	General function prediction only	C2 domain	C2 domain containing protein {ECO:0000313|EMBL:EJY65992.1} OS=Oxytricha trifallax PE=4 SV=1	R	General function prediction only	C2 domain containing protein [Oxytricha trifallax]	--	--
c24724.graph_c0	6	0.5	0	0	0	0	0	0	7	0.4	0.00953759	#NAME?	down	[MG]	--	--	--	[G]	Carbohydrate transport and metabolism	Complex I intermediate-associated protein 30 (CIA30);; NADH(P)-binding;; NmrA-like family;; NAD dependent epimerase/dehydratase family	Whole genome shotgun assembly, reference scaffold set, scaffold scaffold_11 {ECO:0000313|EMBL:CBY18519.1} OS=Oikopleura dioica (Tunicate) PE=4 SV=1	G	Carbohydrate transport and metabolism	unnamed protein product [Oikopleura dioica]	--	--
c24767.graph_c0	6	0.5	0	0	0	0	0	0	8	0.46	0.00614617	#NAME?	down	[RTKL]	--	--	K04733|4.94624e-36|cfa:486601|IRAK4; interleukin-1 receptor-associated kinase 4; K04733 interleukin-1 receptor-associated kinase 4 [EC:2.7.11.1] (A)	--	--	Protein tyrosine kinase;; Protein kinase domain	Uncharacterized protein {ECO:0000313|EnsemblMetazoa:PAC:15713880} OS=Amphimedon queenslandica (Sponge) PE=4 SV=1	T	Signal transduction mechanisms	PREDICTED: serine/threonine-protein kinase At3g07070-like [Amphimedon queenslandica]	--	NF-kappa B signaling pathway (ko04064);; Apoptosis (ko04210);; Toll-like receptor signaling pathway (ko04620);; Neurotrophin signaling pathway (ko04722);; Pertussis (ko05133);; Leishmaniasis (ko05140);; Chagas disease (American trypanosomiasis) (ko05142);; Toxoplasmosis (ko05145);; Tuberculosis (ko05152);; Measles (ko05162);; Influenza A (ko05164)
c24796.graph_c0	4	0.56	0	0	0	0	0	0	6	0.57	0.0400197	#NAME?	down	[F]	Nucleotide transport and metabolism	Biological Process: biosynthetic process (GO:0009058);; Molecular Function: transferase activity, transferring one-carbon groups (GO:0016741);; Molecular Function: ligase activity (GO:0016874);;	--	[F]	Nucleotide transport and metabolism	AIR synthase related protein, C-terminal domain	Putative glycinamide ribonucleotide synthetase gars/aminoimidazole ribonucleotide synthetase airs {ECO:0000313|EMBL:JAC34972.1} OS=Amblyomma triste PE=2 SV=1	F	Nucleotide transport and metabolism	PREDICTED: phosphoribosylformylglycinamidine cyclo-ligase, chloroplastic/mitochondrial-like [Acyrthosiphon pisum]	biological process: metabolic process (GO:0008152);; molecular function: catalytic activity (GO:0003824)	--
c24797.graph_c0	4	0.52	0	0	0	0	0	0	8	0.71	0.0157777	#NAME?	down	--	--	--	--	[KDR]	--	--	--	K	Transcription	--	--	--
c24802.graph_c0	15	0.95	0	0	1	0.04	0	0	16	0.69	6.89e-05	-6.15615	down	[ER]	--	Molecular Function: glutamate synthase (NADPH) activity (GO:0004355);; Biological Process: nitrogen compound metabolic process (GO:0006807);; Molecular Function: ribonucleotide binding (GO:0032553);; Molecular Function: anion binding (GO:0043168);; Biological Process: single-organism metabolic process (GO:0044710);; Molecular Function: coenzyme binding (GO:0050662);;	K00264|9.31121e-76|dpe:Dper_GL16189|GL16189 gene product from transcript GL16189-RA; K00264 glutamate synthase (NADPH/NADH) [EC:1.4.1.13 1.4.1.14] (A)	[E]	Amino acid transport and metabolism	Pyridine nucleotide-disulphide oxidoreductase	LP11387p {ECO:0000313|EMBL:AAO24979.1} OS=Drosophila melanogaster (Fruit fly) PE=2 SV=1	E	Amino acid transport and metabolism	LP11387p [Drosophila melanogaster]	molecular function: catalytic activity (GO:0003824);; biological process: metabolic process (GO:0008152);; biological process: single-organism process (GO:0044699);; molecular function: binding (GO:0005488)	Alanine, aspartate and glutamate metabolism (ko00250);; Nitrogen metabolism (ko00910);; Biosynthesis of amino acids (ko01230)
c24804.graph_c0	6	0.38	0	0	0	0	0	0	16	0.7	0.000247852	#NAME?	down	--	--	Biological Process: translational initiation (GO:0006413);; Cellular Component: translation preinitiation complex (GO:0070993);;	K03251|2.88019e-103|api:100159381|eukaryotic translation initiation factor 3 subunit D; K03251 translation initiation factor 3 subunit D (A)	[J]	Translation, ribosomal structure and biogenesis	Eukaryotic translation initiation factor 3 subunit 7 (eIF-3)	Eukaryotic translation initiation factor 3 subunit D {ECO:0000256|HAMAP-Rule:MF_03003} OS=Acyrthosiphon pisum (Pea aphid) PE=3 SV=1	J	Translation, ribosomal structure and biogenesis	PREDICTED: eukaryotic translation initiation factor 3 subunit D [Acyrthosiphon pisum]	biological process: metabolic process (GO:0008152);; biological process: cellular process (GO:0009987);; cellular component: cell (GO:0005623);; cellular component: macromolecular complex (GO:0032991);; cellular component: cell part (GO:0044464)	RNA transport (ko03013)
c24810.graph_c0	5	0.44	0	0	0	0	0	0	10	0.6	0.00407041	#NAME?	down	--	--	--	--	--	--	PB1 domain	--	K	Transcription	--	--	--
c24820.graph_c0	5	0.97	0	0	0	0	0	0	9	1.18	0.00627002	#NAME?	down	[C]	Energy production and conversion	Molecular Function: cytochrome-c oxidase activity (GO:0004129);; Molecular Function: copper ion binding (GO:0005507);; Cellular Component: mitochondrial inner membrane (GO:0005743);; Cellular Component: integral component of membrane (GO:0016021);; Biological Process: electron transport chain (GO:0022900);; Cellular Component: respiratory chain (GO:0070469);;	K02261|4.02404e-66|xla:2642081|COX2; cytochrome c oxidase subunit II; K02261 cytochrome c oxidase subunit 2 (A)	[C]	Energy production and conversion	Cytochrome C oxidase subunit II, periplasmic domain	Cytochrome c oxidase subunit 2 {ECO:0000256|RuleBase:RU000457} OS=Andalucia godoyi (Flagellate) PE=3 SV=1	C	Energy production and conversion	cytochrome c oxidase subunit II (mitochondrion) [Andalucia godoyi]	molecular function: catalytic activity (GO:0003824);; molecular function: transporter activity (GO:0005215);; molecular function: electron carrier activity (GO:0009055);; biological process: metabolic process (GO:0008152);; biological process: cellular process (GO:0009987);; biological process: single-organism process (GO:0044699);; biological process: localization (GO:0051179);; molecular functi…	Oxidative phosphorylation (ko00190);; Cardiac muscle contraction (ko04260)
c24846.graph_c0	4	0.44	0	0	0	0	0	0	10	0.74	0.00644924	#NAME?	down	--	--	--	--	[R]	General function prediction only	--	--	R	General function prediction only	--	--	--
c24872.graph_c0	11	1.6	0	0	0	0	0	0	7	0.69	0.00242667	#NAME?	down	--	--	--	--	--	--	--	--	S	Function unknown	--	--	--
c24876.graph_c0	6	0.8	0	0	0	0	0	0	10	0.91	0.00261407	#NAME?	down	[EF]	--	--	--	[R]	General function prediction only	MGS-like domain	Carbamoyl-phosphate synthase, large subunit {ECO:0000313|EMBL:ACB43225.1} OS=Paulinella chromatophora PE=3 SV=1	R	General function prediction only	hypothetical protein D910_00241 [Dendroctonus ponderosae]	--	--
c24878.graph_c0	35	4.97	0	0	0	0	0	0	46	4.45	1.93e-11	#NAME?	down	--	--	--	--	--	--	--	--	--	--	--	--	--
c24909.graph_c0	4	0.66	0	0	0	0	0	0	10	1.12	0.00644924	#NAME?	down	--	--	--	--	--	--	--	--	--	--	--	--	--
c24919.graph_c0	5	0.97	0	0	0	0	0	0	8	1.05	0.00977984	#NAME?	down	--	--	--	--	--	--	Protein of unknown function (DUF2741)	--	R	General function prediction only	--	--	--
c24962.graph_c0	3	0.53	0	0	0	0	0	0	11	1.31	0.00933372	#NAME?	down	--	--	--	--	[T]	Signal transduction mechanisms	--	--	T	Signal transduction mechanisms	--	--	--
c24970.graph_c0	3	0.53	0	0	0	0	0	0	12	1.43	0.0159247	#NAME?	down	--	--	--	--	[R]	General function prediction only	Zn-finger in Ran binding protein and others	Ran binding protein {ECO:0000313|EMBL:BAM40685.1} OS=Theileria orientalis strain Shintoku PE=4 SV=1	R	General function prediction only	Ran binding protein [Theileria orientalis strain Shintoku]	--	--
c24997.graph_c0	3	1.31	0	0	0	0	0	0	10	1.97	0.0104068	#NAME?	down	--	--	--	--	--	--	--	--	S	Function unknown	--	--	--
c24998.graph_c0	10	0.94	0	0	0	0	0	0	6	0.38	0.00624073	#NAME?	down	--	--	--	--	--	--	--	--	S	Function unknown	--	--	--
c25006.graph_c0	4	0.6	0	0	0	0	0	0	7	0.72	0.0248506	#NAME?	down	--	--	--	K08059|2.40483e-13|aqu:100633646|gamma-interferon-inducible lysosomal thiol reductase-like; K08059 interferon, gamma-inducible protein 30 (A)	[O]	Posttranslational modification, protein turnover, chaperones	--	Interferon-gamma-inducible lysosomal thiol reductase {ECO:0000313|EMBL:ACX30641.1} OS=Pinctada fucata (Pearl oyster) PE=2 SV=1	O	Posttranslational modification, protein turnover, chaperones	interferon-gamma-inducible lysosomal thiol reductase [Pinctada fucata]	--	--
c25017.graph_c0	9	1.41	0	0	0	0	0	0	6	0.64	0.00373832	#NAME?	down	--	--	--	--	[O]	Posttranslational modification, protein turnover, chaperones	Cathepsin propeptide inhibitor domain (I29);; Papain family cysteine protease	Cathepsin L2 {ECO:0000313|EMBL:EFW46557.1} OS=Capsaspora owczarzaki (strain ATCC 30864) PE=3 SV=1	O	Posttranslational modification, protein turnover, chaperones	cathepsin L2 [Capsaspora owczarzaki ATCC 30864]	--	--
c25018.graph_c0	5	0.66	0	0	0	0	0	0	12	1.08	0.00177973	#NAME?	down	[R]	General function prediction only	Molecular Function: nucleotide binding (GO:0000166);;	K14538|2.70112e-72|spu:577855|guanine nucleotide-binding protein-like 3 homolog; K14538 nuclear GTP-binding protein (A)	[R]	General function prediction only	50S ribosome-binding GTPase;; Ferrous iron transport protein B;; Dynamin family	Uncharacterized protein {ECO:0000313|EnsemblMetazoa:SPU_010114-tr} OS=Strongylocentrotus purpuratus (Purple sea urchin) PE=4 SV=1	R	General function prediction only	PREDICTED: guanine nucleotide-binding protein-like 3 homolog [Strongylocentrotus purpuratus]	molecular function: binding (GO:0005488)	Ribosome biogenesis in eukaryotes (ko03008)
c25024.graph_c0	6	0.78	0	0	0	0	0	0	8	0.71	0.00614617	#NAME?	down	--	--	--	--	[M]	Cell wall/membrane/envelope biogenesis	--	--	M	Cell wall/membrane/envelope biogenesis	--	--	--
c25048.graph_c0	7	1.06	0	0	0	0	0	0	5	0.51	0.0147313	#NAME?	down	--	--	Cellular Component: Ino80 complex (GO:0031011);;	K11673|1.11318e-14|dwi:Dwil_GK25163|GK25163 gene product from transcript GK25163-RA; K11673 actin-related protein 8 (A)	[Z]	Cytoskeleton	Actin	GK25163 {ECO:0000313|EMBL:EDW82366.1} OS=Drosophila willistoni (Fruit fly) PE=3 SV=1	Z	Cytoskeleton	GK25163 [Drosophila willistoni]	cellular component: cell (GO:0005623);; cellular component: membrane-enclosed lumen (GO:0031974);; cellular component: macromolecular complex (GO:0032991);; cellular component: organelle (GO:0043226);; cellular component: organelle part (GO:0044422);; cellular component: cell part (GO:0044464)	--
c25059.graph_c0	4	0.43	0	0	0	0	0	0	14	1.02	0.00327814	#NAME?	down	--	--	--	--	[T]	Signal transduction mechanisms	Phosphatidylinositol 3- and 4-kinase	Phosphatidylinositol 3-and 4-kinase family protein {ECO:0000313|EMBL:EAS04300.2} OS=Tetrahymena thermophila (strain SB210) PE=4 SV=2	O	Posttranslational modification, protein turnover, chaperones	hypothetical protein SAMD00019534_027950, partial [Acytostelium subglobosum LB1]	--	--
c25070.graph_c0	5	1.01	0	0	0	0	0	0	6	0.83	0.024319	#NAME?	down	--	--	--	K05864|1.8042e-13|nve:NEMVE_v1g103092|hypothetical protein; K05864 peptidyl-prolyl isomerase D [EC:5.2.1.8] (A)	[O]	Posttranslational modification, protein turnover, chaperones	TPR repeat;; Tetratricopeptide repeat;; Tetratricopeptide repeat;; Tetratricopeptide repeat;; Tetratricopeptide repeat;; Tetratricopeptide repeat	Peptidyl-prolyl cis-trans isomerase, putative {ECO:0000313|EMBL:EGR30370.1} OS=Ichthyophthirius multifiliis (strain G5) PE=4 SV=1	O	Posttranslational modification, protein turnover, chaperones	peptidyl-prolyl cis-trans isomerase, putative [Ichthyophthirius multifiliis]	--	--
c25078.graph_c0	4	0.44	0	0	0	0	0	0	8	0.6	0.0157777	#NAME?	down	--	--	--	--	--	--	BSD domain	Uncharacterized protein {ECO:0000313|EMBL:EFA81561.1} OS=Polysphondylium pallidum (Cellular slime mold) PE=4 SV=1	S	Function unknown	hypothetical protein SAMD00019534_055460 [Acytostelium subglobosum LB1]	--	--
c25105.graph_c0	8	0.7	0	0	0	0	0	0	9	0.53	0.00166674	#NAME?	down	[E]	Amino acid transport and metabolism	Molecular Function: transferase activity (GO:0016740);;	--	[E]	Amino acid transport and metabolism	Aminotransferase class-III	Acetylornithine transaminase {ECO:0000313|EMBL:EFA79342.1} OS=Polysphondylium pallidum (Cellular slime mold) PE=3 SV=1	E	Amino acid transport and metabolism	hypothetical protein SAMD00019534_041740, partial [Acytostelium subglobosum LB1]	molecular function: catalytic activity (GO:0003824);; biological process: metabolic process (GO:0008152)	--
c25127.graph_c0	7	0.82	0	0	0	0	0	0	7	0.56	0.00603335	#NAME?	down	--	--	--	K15285|3.06599e-19|pon:100447984|SLC35E3; solute carrier family 35, member E3; K15285 solute carrier family 35, member E3 (A)	[GE]	--	Triose-phosphate Transporter family;; EamA-like transporter family	Predicted protein {ECO:0000313|EMBL:EDQ87123.1} OS=Monosiga brevicollis (Choanoflagellate) PE=4 SV=1	G	Carbohydrate transport and metabolism	hypothetical protein [Monosiga brevicollis MX1]	--	--
c25130.graph_c0	7	0.93	0	0	0	0	0	0	6	0.54	0.00933372	#NAME?	down	--	--	--	--	--	--	--	--	S	Function unknown	--	--	--
c25176.graph_c0	8	0.73	0	0	0	0	0	0	13	0.8	0.000349834	#NAME?	down	--	--	--	--	--	--	--	--	S	Function unknown	--	--	--
c25210.graph_c0	7	0.52	0	0	0	0	0	0	19	0.96	5.99e-05	#NAME?	down	--	--	--	--	--	--	--	--	S	Function unknown	--	--	--
c25232.graph_c0	5	0.77	0	0	0	0	0	0	5	0.52	0.0390048	#NAME?	down	[S]	Function unknown	--	--	--	--	Cupin superfamily (DUF985)	Cupin superfamily protein {ECO:0000313|EMBL:ELR22955.1} OS=Acanthamoeba castellanii str. Neff PE=4 SV=1	S	Function unknown	cupin superfamily protein [Acanthamoeba castellanii str. Neff]	--	--
c25280.graph_c0	5	0.7	0	0	0	0	0	0	14	1.33	0.00079841	#NAME?	down	--	--	--	--	[R]	General function prediction only	--	--	R	General function prediction only	--	--	--
c25328.graph_c0	3	0.55	0	0	0	0	0	0	9	1.13	0.016257	#NAME?	down	[J]	Translation, ribosomal structure and biogenesis	Molecular Function: structural constituent of ribosome (GO:0003735);; Cellular Component: ribosome (GO:0005840);; Biological Process: translation (GO:0006412);;	K02930|1.82351e-55|hmg:100208996|60S ribosomal protein L4-1-like; K02930 large subunit ribosomal protein L4e (A)	[A]	RNA processing and modification	60S ribosomal protein L4 C-terminal domain;; Ribosomal protein L4/L1 family	Ribosomal protein L4 {ECO:0000313|EMBL:EFW40343.1} OS=Capsaspora owczarzaki (strain ATCC 30864) PE=4 SV=1	J	Translation, ribosomal structure and biogenesis	ribosomal protein L4 [Capsaspora owczarzaki ATCC 30864]	molecular function: structural molecule activity (GO:0005198);; cellular component: cell (GO:0005623);; cellular component: macromolecular complex (GO:0032991);; cellular component: organelle (GO:0043226);; cellular component: cell part (GO:0044464);; biological process: metabolic process (GO:0008152);; biological process: cellular process (GO:0009987)	Ribosome (ko03010)
c25365.graph_c0	2	0.34	0	0	0	0	0	0	8	0.94	0.0425913	#NAME?	down	--	--	--	--	[I]	Lipid transport and metabolism	--	--	I	Lipid transport and metabolism	--	--	--
c25412.graph_c0	25	2.94	0	0	0	0	0	0	42	2.79	5.68e-10	#NAME?	down	[R]	General function prediction only	--	--	[R]	General function prediction only	Zinc-binding dehydrogenase	Putative uncharacterized protein {ECO:0000313|EMBL:AEO32347.1} (Fragment) OS=Amblyomma maculatum (Gulf Coast tick) PE=2 SV=1	R	General function prediction only	PREDICTED: prostaglandin reductase 1-like [Strongylocentrotus purpuratus]	--	--
c25417.graph_c0	10	0.61	0	0	0	0	0	0	11	0.45	0.00033977	#NAME?	down	--	--	--	K14007|8.27397e-23|asn:102370176|SEC24B; SEC24 family member B; K14007 protein transport protein SEC24 (A)	[U]	Intracellular trafficking, secretion, and vesicular transport	Sec23/Sec24 helical domain	Sec23/Sec24 trunk domain containing protein {ECO:0000313|EMBL:ELR18809.1} OS=Acanthamoeba castellanii str. Neff PE=4 SV=1	U	Intracellular trafficking, secretion, and vesicular transport	Sec23/Sec24 trunk domain containing protein [Acanthamoeba castellanii str. Neff]	--	Protein processing in endoplasmic reticulum (ko04141)
c25421.graph_c0	11	1.19	1	0.07	0	0	5	0.36	17	1.22	0.0128755	-3.16215	down	--	--	--	--	--	--	--	--	--	--	--	--	--
c25423.graph_c0	422	53.4	2	0.17	0	0	1	0.08	676	58.13	6.19e-74	-9.46593	down	--	--	--	--	--	--	Dehydrin	--	R	General function prediction only	--	--	--
c25440.graph_c0	5	0.66	0	0	0	0	0	0	7	0.63	0.0154068	#NAME?	down	--	--	--	--	[T]	Signal transduction mechanisms	Aminotransferase class I and II	1-aminocyclopropane-1-carboxylate synthase-like protein 1 {ECO:0000313|EMBL:KFM73436.1} (Fragment) OS=Stegodyphus mimosarum PE=3 SV=1	E	Amino acid transport and metabolism	PREDICTED: 1-aminocyclopropane-1-carboxylate synthase-like protein 1-like, partial [Saccoglossus kowalevskii]	--	--
c25454.graph_c1	6	0.74	0	0	0	0	0	0	7	0.58	0.00953759	#NAME?	down	--	--	--	--	--	--	WRKY DNA -binding domain;; Plant zinc cluster domain	Putative uncharacterized protein wrky2 {ECO:0000313|EMBL:EGC38332.1} (Fragment) OS=Dictyostelium purpureum (Slime mold) PE=4 SV=1	K	Transcription	hypothetical protein DICPUDRAFT_13896 [Dictyostelium purpureum]	--	--
c25459.graph_c0	3	0.35	0	0	0	0	0	0	9	0.71	0.016257	#NAME?	down	--	--	--	--	--	--	--	--	K	Transcription	--	--	--
c25479.graph_c0	497	22.53	0	0	1	0.03	0	0	721	22.24	1.01e-82	-11.4114	down	[G]	Carbohydrate transport and metabolism	Cellular Component: phosphopyruvate hydratase complex (GO:0000015);; Molecular Function: magnesium ion binding (GO:0000287);; Molecular Function: phosphopyruvate hydratase activity (GO:0004634);; Biological Process: gluconeogenesis (GO:0006094);; Biological Process: glycolytic process (GO:0006096);;	K01689|0|aqu:100633963|enolase-like; K01689 enolase [EC:4.2.1.11] (A)	[G]	Carbohydrate transport and metabolism	Enolase, C-terminal TIM barrel domain;; Enolase, N-terminal domain;; Methylaspartate ammonia-lyase C-terminus	Alpha-enolase {ECO:0000313|EMBL:CDG71494.1} OS=Hydra vulgaris (Hydra) PE=2 SV=1	G	Carbohydrate transport and metabolism	Enolase, Cterminal TIM barrel domain containing protein [Acanthamoeba castellanii str. Neff]	cellular component: cell (GO:0005623);; cellular component: macromolecular complex (GO:0032991);; cellular component: cell part (GO:0044464);; molecular function: binding (GO:0005488);; molecular function: catalytic activity (GO:0003824);; biological process: metabolic process (GO:0008152);; biological process: single-organism process (GO:0044699);; biological process: cellular process (GO:000998…	Glycolysis / Gluconeogenesis (ko00010);; Carbon metabolism (ko01200);; Biosynthesis of amino acids (ko01230);; RNA degradation (ko03018)
c25493.graph_c0	8	0.93	0	0	0	0	0	0	6	0.47	0.0059149	#NAME?	down	--	--	--	K17659|7.08937e-11|lgi:LOTGIDRAFT_232120|hypothetical protein; K17659 pentatricopeptide repeat domain-containing protein 3 (A)	[R]	General function prediction only	PPR repeat family;; PPR repeat;; PPR repeat;; Pentatricopeptide repeat domain	Uncharacterized protein {ECO:0000313|EMBL:EAN31139.1} OS=Theileria parva (East coast fever infection agent) PE=4 SV=1	R	General function prediction only	hypothetical protein [Theileria parva strain Muguga]	--	--
c25522.graph_c0	5	0.78	0	0	0	0	0	0	6	0.63	0.024319	#NAME?	down	--	--	--	--	--	--	--	--	S	Function unknown	--	--	--
c25528.graph_c0	6	1.56	0	0	0	0	0	0	4	0.71	0.0381233	#NAME?	down	--	--	--	--	--	--	--	--	--	--	--	--	--
c25573.graph_c0	7	0.57	0	0	0	0	0	0	10	0.55	0.00170013	#NAME?	down	[K]	Transcription	Biological Process: cellular metabolic process (GO:0044237);; Biological Process: primary metabolic process (GO:0044238);; Biological Process: organic substance metabolic process (GO:0071704);;	K11292|2.77471e-37|phu:Phum_PHUM116720|transcription elongation factor SPT6, putative; K11292 transcription elongation factor SPT6 (A)	[A]	RNA processing and modification	SH2 domain;; Protein of unknown function (DUF2568)	Uncharacterized protein {ECO:0000313|EMBL:EJW75232.1} (Fragment) OS=Wuchereria bancrofti PE=4 SV=1	K	Transcription	hypothetical protein WUBG_13858, partial [Wuchereria bancrofti]	biological process: metabolic process (GO:0008152);; biological process: cellular process (GO:0009987)	--
c25604.graph_c0	0	0	17	0.81	9	0.38	9	0.44	0	0	0.0221441	Inf	up	--	--	--	--	--	--	--	--	--	--	--	--	--
c25619.graph_c0	16	1.61	0	0	0	0	0	0	33	2.25	5.96e-08	#NAME?	down	--	--	--	--	--	--	Late embryogenesis abundant protein	--	S	Function unknown	--	--	--
c25625.graph_c0	24	1.19	0	0	0	0	0	0	39	1.31	1.53e-09	#NAME?	down	[ER]	--	--	K00008|6.27746e-107|bmor:733025|sorbitol dehydrogenase (EC:1.1.1.14); K00008 L-iditol 2-dehydrogenase [EC:1.1.1.14] (A)	[Q]	Secondary metabolites biosynthesis, transport and catabolism	Alcohol dehydrogenase GroES-like domain;; Zinc-binding dehydrogenase;; Zinc-binding dehydrogenase	Putative sorbitol dehydrogenase {ECO:0000313|EMBL:JAC11361.1} OS=Aedes albopictus (Asian tiger mosquito) PE=2 SV=1	Q	Secondary metabolites biosynthesis, transport and catabolism	sorbitol dehydrogenase [Capsaspora owczarzaki ATCC 30864]	--	Pentose and glucuronate interconversions (ko00040);; Fructose and mannose metabolism (ko00051)
c25682.graph_c0	5	0.59	0	0	0	0	0	0	13	1.04	0.00117866	#NAME?	down	--	--	Biological Process: cell morphogenesis (GO:0000902);; Cellular Component: microtubule associated complex (GO:0005875);; Biological Process: phagocytosis (GO:0006909);; Biological Process: germarium-derived oocyte fate determination (GO:0007294);; Biological Process: regulation of lamellipodium assembly (GO:0010591);; Cellular Component: apical plasma membrane (GO:0016324);; Biological Process: ne…	K10364|1.2971e-22|dpo:Dpse_GA10384|GA10384 gene product from transcript GA10384-RA; K10364 capping protein (actin filament) muscle Z-line, alpha (A)	[Z]	Cytoskeleton	F-actin capping protein alpha subunit	GA10384 {ECO:0000313|EMBL:EAL26487.1} OS=Drosophila pseudoobscura pseudoobscura (Fruit fly) PE=4 SV=1	Z	Cytoskeleton	GA10384 [Drosophila pseudoobscura pseudoobscura]	biological process: cellular process (GO:0009987);; biological process: developmental process (GO:0032502);; biological process: single-organism process (GO:0044699);; biological process: cellular component organization or biogenesis (GO:0071840);; cellular component: cell (GO:0005623);; cellular component: macromolecular complex (GO:0032991);; cellular component: organelle (GO:0043226);; cellula…	--
c25712.graph_c0	3	0.32	0	0	0	0	0	0	11	0.79	0.00933372	#NAME?	down	[N]	Cell motility	--	K12192|4.31989e-34|tru:101069954|charged multivesicular body protein 2b-like; K12192 charged multivesicular body protein 2B (A)	[U]	Intracellular trafficking, secretion, and vesicular transport	Snf7	Uncharacterized protein {ECO:0000313|EMBL:EFW47843.1} OS=Capsaspora owczarzaki (strain ATCC 30864) PE=4 SV=1	U	Intracellular trafficking, secretion, and vesicular transport	hypothetical protein CAOG_05781 [Capsaspora owczarzaki ATCC 30864]	--	Endocytosis (ko04144)
c25715.graph_c0	5	0.38	0	0	0	0	0	0	13	0.67	0.00117866	#NAME?	down	--	--	--	--	--	--	Helix-loop-helix DNA-binding domain	--	K	Transcription	--	--	--
c25741.graph_c0	23	1.24	0	0	0	0	0	0	42	1.54	9.51e-10	#NAME?	down	[R]	General function prediction only	Molecular Function: GTP binding (GO:0005525);; Biological Process: small GTPase mediated signal transduction (GO:0007264);; Biological Process: protein transport (GO:0015031);;	K07904|7.066e-99|gga:415544|RAB11A; RAB11A, member RAS oncogene family; K07904 Ras-related protein Rab-11A (A)	[U]	Intracellular trafficking, secretion, and vesicular transport	Ras family;; Miro-like protein;; ADP-ribosylation factor family;; 50S ribosome-binding GTPase	Ras-like protein Rab-11B {ECO:0000313|EMBL:EFW44151.1} OS=Capsaspora owczarzaki (strain ATCC 30864) PE=3 SV=1	U	Intracellular trafficking, secretion, and vesicular transport	Ras-like protein Rab-11B [Capsaspora owczarzaki ATCC 30864]	molecular function: binding (GO:0005488);; biological process: cellular process (GO:0009987);; biological process: signaling (GO:0023052);; biological process: single-organism process (GO:0044699);; biological process: response to stimulus (GO:0050896);; biological process: biological regulation (GO:0065007);; biological process: localization (GO:0051179)	Endocytosis (ko04144)
c25742.graph_c0	9	1.72	0	0	1	0.11	0	0	6	0.78	0.0155152	-5.16923	down	--	--	--	--	--	--	--	--	--	--	--	--	--
c25747.graph_c0	6	0.55	0	0	0	0	0	0	8	0.5	0.00614617	#NAME?	down	[T]	Signal transduction mechanisms	Molecular Function: phosphoprotein phosphatase activity (GO:0004721);; Biological Process: dephosphorylation (GO:0016311);;	K14165|1.8773e-29|oaa:100087680|DUSP19; dual specificity phosphatase 19; K14165 atypical dual specificity phosphatase [EC:3.1.3.16 3.1.3.48] (A)	[V]	Defense mechanisms	Dual specificity phosphatase, catalytic domain;; Protein-tyrosine phosphatase	Uncharacterized protein {ECO:0000313|EMBL:EJY67741.1} OS=Oxytricha trifallax PE=4 SV=1	V	Defense mechanisms	putative protein-tyrosine phosphatase [Oxytricha trifallax]	molecular function: catalytic activity (GO:0003824);; biological process: metabolic process (GO:0008152);; biological process: cellular process (GO:0009987)	--
c25775.graph_c0	5	1.25	0	0	0	0	0	0	7	1.38	0.0154068	#NAME?	down	--	--	--	K09596|2.50914e-09|acs:100559221|sppl2a; signal peptide peptidase like 2A; K09596 signal peptide peptidase-like 2A [EC:3.4.23.-] (A)	[R]	General function prediction only	Signal peptide peptidase	CBN-IMP-2 protein {ECO:0000313|EMBL:EGT36255.1} OS=Caenorhabditis brenneri (Nematode worm) PE=4 SV=1	R	General function prediction only	CBN-IMP-2 protein [Caenorhabditis brenneri]	--	--
c25816.graph_c0	3	0.42	0	0	0	0	0	0	8	0.77	0.0256344	#NAME?	down	[MR]	--	--	--	--	--	Enolase C-terminal domain-like	--	S	Function unknown	--	--	--
c25818.graph_c0	24	1.61	0	0	0	0	0	0	51	2.33	8.87e-11	#NAME?	down	--	--	--	--	--	--	NADH(P)-binding	--	R	General function prediction only	PREDICTED: 3-oxo-Delta(4,5)-steroid 5-beta-reductase-like [Ceratitis capitata]	--	--
c25825.graph_c0	3	0.43	0	0	0	0	0	0	9	0.87	0.016257	#NAME?	down	[RTKL]	--	Molecular Function: kinase activity (GO:0016301);;	--	[T]	Signal transduction mechanisms	Protein kinase domain;; Protein tyrosine kinase;; Kinase-like	Predicted protein {ECO:0000313|EMBL:EDO47821.1} (Fragment) OS=Nematostella vectensis (Starlet sea anemone) PE=4 SV=1	T	Signal transduction mechanisms	predicted protein [Nematostella vectensis]	molecular function: catalytic activity (GO:0003824);; biological process: metabolic process (GO:0008152);; biological process: cellular process (GO:0009987)	--
c25840.graph_c0	14	1.9	0	0	0	0	0	0	21	1.94	3.17e-06	#NAME?	down	--	--	--	--	--	--	--	--	S	Function unknown	--	--	--
c25872.graph_c0	3	0.55	0	0	0	0	0	0	7	0.87	0.0411864	#NAME?	down	--	--	--	--	[K]	Transcription	--	--	K	Transcription	--	--	--
c25917.graph_c0	54	15.58	0	0	0	0	0	0	51	10.03	8.1e-14	#NAME?	down	--	--	--	--	--	--	--	--	--	--	--	--	--
c25939.graph_c0	6	0.51	0	0	0	0	0	0	6	0.35	0.0150753	#NAME?	down	--	--	--	K04498|1.47802e-15|xla:495689|crebbp-b, cbp, crebbp, kat3a, p300, rsts; CREB binding protein (EC:2.3.1.48); K04498 E1A/CREB-binding protein [EC:2.3.1.48] (A)	[K]	Transcription	TAZ zinc finger	Protein cbp-1 {ECO:0000313|EMBL:EZA49923.1} OS=Cerapachys biroi (Ant) PE=4 SV=1	K	Transcription	PREDICTED: CREB-binding protein isoform X4 [Solenopsis invicta]	--	FoxO signaling pathway (ko04068);; Cell cycle (ko04110);; Wnt signaling pathway (ko04310);; Notch signaling pathway (ko04330);; TGF-beta signaling pathway (ko04350);; Adherens junction (ko04520);; Jak-STAT signaling pathway (ko04630);; Melanogenesis (ko04916);; Herpes simplex infection (ko05168)
c25958.graph_c0	24	2.18	0	0	0	0	0	0	29	1.79	1.87e-08	#NAME?	down	[K]	Transcription	Biological Process: embryo development ending in birth or egg hatching (GO:0009792);; Biological Process: hermaphrodite genitalia development (GO:0040035);;	K03013|2.39222e-34|smm:Smp_126370|DNA-directed RNA polymerase II; K03013 DNA-directed RNA polymerases I, II, and III subunit RPABC1 (A)	[K]	Transcription	RNA polymerase Rpb5, C-terminal domain;; RNA polymerase Rpb5, N-terminal domain	RNA polymerase Rpb5, Cterminal domain containing protein {ECO:0000313|EMBL:ELR24265.1} OS=Acanthamoeba castellanii str. Neff PE=3 SV=1	K	Transcription	RNA polymerase Rpb5, Cterminal domain containing protein [Acanthamoeba castellanii str. Neff]	biological process: multicellular organismal process (GO:0032501);; biological process: developmental process (GO:0032502);; biological process: single-organism process (GO:0044699);; biological process: reproductive process (GO:0022414)	Purine metabolism (ko00230);; Pyrimidine metabolism (ko00240);; RNA polymerase (ko03020)
c25981.graph_c0	10	1.66	0	0	0	0	0	0	14	0.83	0.000114603	#NAME?	down	--	--	--	--	[U]	Intracellular trafficking, secretion, and vesicular transport	VHS domain;; GAT domain	Uncharacterized protein {ECO:0000313|EnsemblMetazoa:SMAR007497-PA} OS=Strigamia maritima (European centipede) PE=4 SV=1	U	Intracellular trafficking, secretion, and vesicular transport	hypothetical protein DICPUDRAFT_95247 [Dictyostelium purpureum]	--	--
c25986.graph_c0	6	0.68	0	0	0	0	0	0	5	0.39	0.0237005	#NAME?	down	--	--	--	--	--	--	--	--	R	General function prediction only	--	--	--
c25997.graph_c0	8	1.51	0	0	0	0	0	0	8	1.06	0.00252877	#NAME?	down	[Q]	Secondary metabolites biosynthesis, transport and catabolism	--	--	--	--	DSBA-like thioredoxin domain	Putative uncharacterized protein {ECO:0000313|EMBL:AEO36658.1} OS=Amblyomma maculatum (Gulf Coast tick) PE=2 SV=1	R	General function prediction only	DSBAlike thioredoxin domain containing protein [Acanthamoeba castellanii str. Neff]	--	--
c26056.graph_c0	13	2.44	0	0	0	0	0	0	10	1.28	0.000157757	#NAME?	down	--	--	--	--	--	--	--	--	--	--	--	--	--
c26073.graph_c0	10	0.72	0	0	0	0	0	0	12	0.58	0.000235304	#NAME?	down	--	--	--	--	[K]	Transcription	--	--	K	Transcription	--	--	--
c26087.graph_c0	5	0.63	0	0	0	0	0	0	5	0.43	0.0390048	#NAME?	down	--	--	--	--	--	--	Phloem protein 2	--	R	General function prediction only	--	--	--
c26114.graph_c0	27	3.8	0	0	0	0	0	0	44	4.22	2.1e-10	#NAME?	down	--	--	--	--	--	--	Wound-induced protein	--	S	Function unknown	--	--	--
c26120.graph_c0	6	0.73	0	0	0	0	0	0	4	0.33	0.0381233	#NAME?	down	--	--	--	--	--	--	--	--	S	Function unknown	--	--	--
c26133.graph_c0	4	0.57	0	0	0	0	0	0	6	0.58	0.0400197	#NAME?	down	--	--	--	--	[T]	Signal transduction mechanisms	Apoptosis inhibitory protein 5 (API5)	Apoptosis inhibitory 5 family protein {ECO:0000313|EMBL:EFC37395.1} OS=Naegleria gruberi (Amoeba) PE=4 SV=1	T	Signal transduction mechanisms	apoptosis inhibitory 5 family protein [Naegleria gruberi]	--	--
c26138.graph_c0	74	11.62	0	0	0	0	0	0	125	13.37	1.61e-21	#NAME?	down	--	--	--	--	--	--	--	--	S	Function unknown	--	--	--
c26188.graph_c0	55	4.89	0	0	0	0	0	0	102	6.17	4.07e-18	#NAME?	down	--	--	--	--	--	--	--	--	S	Function unknown	--	--	--
c26208.graph_c0	6	0.41	0	0	0	0	0	0	12	0.56	0.00115797	#NAME?	down	--	--	--	--	[A]	RNA processing and modification	--	--	A	RNA processing and modification	--	--	--
c26220.graph_c0	8	1.84	0	0	0	0	0	0	6	0.94	0.0059149	#NAME?	down	--	--	--	--	[O]	Posttranslational modification, protein turnover, chaperones	Xylanase inhibitor C-terminal;; Xylanase inhibitor N-terminal	--	O	Posttranslational modification, protein turnover, chaperones	--	--	--
c26264.graph_c0	26	17.31	0	0	0	0	2	0.87	36	16.36	8.83e-08	-5.90343	down	--	--	--	--	--	--	--	--	--	--	--	--	--
c26277.graph_c0	8	0.43	0	0	0	0	0	0	15	0.55	0.000168841	#NAME?	down	[I]	Lipid transport and metabolism	--	--	[I]	Lipid transport and metabolism	Lipase (class 3);; Protein of unknown function (DUF2974)	Lipase {ECO:0000313|EMBL:EFW43066.1} OS=Capsaspora owczarzaki (strain ATCC 30864) PE=4 SV=1	I	Lipid transport and metabolism	lipase [Capsaspora owczarzaki ATCC 30864]	--	--
c26299.graph_c0	8	0.55	0	0	0	0	0	0	7	0.33	0.00381835	#NAME?	down	[RTKL]	--	Molecular Function: protein kinase activity (GO:0004672);; Molecular Function: ion binding (GO:0043167);;	--	[T]	Signal transduction mechanisms	Protein kinase domain	Chromosome undetermined scaffold_36, whole genome shotgun sequence {ECO:0000313|EMBL:CAK77597.1} OS=Paramecium tetraurelia PE=4 SV=1	T	Signal transduction mechanisms	hypothetical protein [Paramecium tetraurelia strain d4-2]	molecular function: catalytic activity (GO:0003824);; biological process: metabolic process (GO:0008152);; biological process: cellular process (GO:0009987);; molecular function: binding (GO:0005488)	--
c26327.graph_c0	7	0.58	0	0	0	0	0	0	17	0.96	0.000119548	#NAME?	down	--	--	--	--	--	--	--	--	--	--	--	--	--
c26338.graph_c0	3	0.51	0	0	0	0	0	0	8	0.93	0.0256344	#NAME?	down	--	--	--	--	[T]	Signal transduction mechanisms	Leucine-zipper of ternary complex factor MIP1	--	T	Signal transduction mechanisms	--	--	--
c26358.graph_c0	6	1.24	0	0	0	0	0	0	5	0.7	0.0237005	#NAME?	down	--	--	--	--	--	--	--	--	S	Function unknown	--	--	--
c26390.graph_c0	3	0.32	0	0	0	0	0	0	7	0.51	0.0411864	#NAME?	down	[EH]	--	--	--	[EH]	--	Thiamine pyrophosphate enzyme, C-terminal TPP binding domain	Acetolactate synthase {ECO:0000256|RuleBase:RU003591} OS=Trichuris trichiura (Whipworm) PE=3 SV=1	E	Amino acid transport and metabolism	PREDICTED: acetolactate synthase isozyme 2 large subunit-like [Ceratitis capitata]	--	--
c26401.graph_c0	66	3.66	0	0	0	0	0	0	76	2.83	5.03e-17	#NAME?	down	--	--	Molecular Function: hydrolase activity (GO:0016787);;	K01363|1.64954e-87|shr:100920513|CTSB; cathepsin B; K01363 cathepsin B [EC:3.4.22.1] (A)	[O]	Posttranslational modification, protein turnover, chaperones	Papain family cysteine protease;; Peptidase family C1 propeptide	Uncharacterized protein {ECO:0000313|Ensembl:ENSCSAVP00000015291} (Fragment) OS=Ciona savignyi (Pacific transparent sea squirt) PE=3 SV=1	O	Posttranslational modification, protein turnover, chaperones	hypothetical protein IMG5_177790 [Ichthyophthirius multifiliis]	molecular function: catalytic activity (GO:0003824);; biological process: metabolic process (GO:0008152)	Lysosome (ko04142);; Antigen processing and presentation (ko04612)
c26434.graph_c0	5	0.73	0	0	0	0	0	0	5	0.5	0.0390048	#NAME?	down	[R]	General function prediction only	--	K13201|1.12506e-15|loa:LOAG_09365|hypothetical protein; K13201 nucleolysin TIA-1/TIAR (A)	[R]	General function prediction only	RNA recognition motif. (a.k.a. RRM, RBD, or RNP domain);; RNA recognition motif. (a.k.a. RRM, RBD, or RNP domain);; RNA recognition motif (a.k.a. RRM, RBD, or RNP domain);; RNA binding motif	RNA recognition motif domain containing protein {ECO:0000313|EMBL:ELR16465.1} OS=Acanthamoeba castellanii str. Neff PE=4 SV=1	A	RNA processing and modification	RNA recognition motif domain containing protein [Acanthamoeba castellanii str. Neff]	--	--
c26475.graph_c0	4	0.45	0	0	0	0	0	0	8	0.62	0.0157777	#NAME?	down	--	--	--	--	--	--	--	Uncharacterized protein {ECO:0000313|EMBL:EAL69639.1} OS=Dictyostelium discoideum (Slime mold) PE=4 SV=1	R	General function prediction only	hypothetical protein SAMD00019534_082210 [Acytostelium subglobosum LB1]	--	--
c26517.graph_c0	5	0.49	0	0	0	0	0	0	7	0.46	0.0154068	#NAME?	down	--	--	--	--	[O]	Posttranslational modification, protein turnover, chaperones	Ring finger domain;; RING-H2 zinc finger;; Zinc finger, C3HC4 type (RING finger);; Anaphase-promoting complex subunit 11 RING-H2 finger;; Zinc finger, C3HC4 type (RING finger)	Uncharacterized protein {ECO:0000313|EMBL:EAN80808.1} (Fragment) OS=Trypanosoma cruzi (strain CL Brener) PE=4 SV=1	O	Posttranslational modification, protein turnover, chaperones	putative E3 ubiquitin-protein ligase [Trypanosoma grayi]	--	--
c26521.graph_c0	6	0.91	0	0	0	0	0	0	6	0.62	0.0150753	#NAME?	down	[S]	Function unknown	--	--	--	--	Protein of unknown function (DUF952)	--	S	Function unknown	--	--	--
c26542.graph_c0	7	1.56	0	0	0	0	0	0	4	0.38	0.0231388	#NAME?	down	--	--	--	K12655|1.92647e-09|smm:Smp_093950|family C85 unassigned peptidase (C85 family); K12655 OTU domain-containing protein 5 [EC:3.4.19.12] (A)	[TO]	--	OTU-like cysteine protease	OTU domain-containing protein 6B {ECO:0000313|EMBL:EKC18810.1} OS=Crassostrea gigas (Pacific oyster) PE=4 SV=1	T	Signal transduction mechanisms	OTU domain-containing protein 6B [Crassostrea gigas]	--	--
c26567.graph_c0	4	0.46	0	0	0	0	0	0	7	0.55	0.0248506	#NAME?	down	--	--	--	--	[A]	RNA processing and modification	LUC7 N_terminus	Uncharacterized protein {ECO:0000313|EMBL:ELT88918.1, ECO:0000313|EnsemblMetazoa:CapteP219978} OS=Capitella teleta (Polychaete worm) PE=4 SV=1	A	RNA processing and modification	hypothetical protein CAPTEDRAFT_219978 [Capitella teleta]	--	--
c26622.graph_c0	5	0.34	0	0	0	0	0	0	13	0.6	0.00117866	#NAME?	down	--	--	--	--	[R]	General function prediction only	--	--	T	Signal transduction mechanisms	--	--	--
c26651.graph_c1	9	1.33	0	0	0	0	0	0	6	0.6	0.00373832	#NAME?	down	[R]	General function prediction only	--	K17725|1.62492e-44|cfr:102515553|ETHE1; ethylmalonic encephalopathy 1; K17725 sulfur dioxygenase [EC:1.13.11.18] (A)	[R]	General function prediction only	Metallo-beta-lactamase superfamily	Putative uncharacterized protein {ECO:0000313|EMBL:EEN51079.1} OS=Branchiostoma floridae (Florida lancelet) PE=4 SV=1	R	General function prediction only	hypothetical protein BRAFLDRAFT_90177 [Branchiostoma floridae]	--	Sulfur metabolism (ko00920)
c26670.graph_c0	4	0.33	1	0.05	0	0	0	0	10	0.56	0.0248506	-4.71236	down	[H]	Coenzyme transport and metabolism	--	--	--	--	CobN/Magnesium Chelatase	Cobaltochelatase {ECO:0000313|EMBL:ACB43221.1} OS=Paulinella chromatophora PE=4 SV=1	H	Coenzyme transport and metabolism	--	--	--
c26679.graph_c1	10	0.96	0	0	0	0	0	0	8	0.52	0.0010877	#NAME?	down	--	--	Molecular Function: DNA binding (GO:0003677);; Molecular Function: chromatin binding (GO:0003682);;	--	--	--	Myb-like DNA-binding domain	Predicted protein {ECO:0000313|EMBL:EFC44047.1} OS=Naegleria gruberi (Amoeba) PE=4 SV=1	K	Transcription	predicted protein [Naegleria gruberi]	molecular function: binding (GO:0005488)	--
c26686.graph_c0	24	3.26	0	0	0	0	0	0	23	2.13	9.05e-08	#NAME?	down	--	--	--	--	--	--	--	--	--	--	--	--	--
c26693.graph_c0	21	1.05	0	0	0	0	0	0	27	0.9	7.24e-08	#NAME?	down	[K]	Transcription	Molecular Function: DNA binding (GO:0003677);; Biological Process: regulation of transcription, DNA-templated (GO:0006355);;	--	[K]	Transcription	HSF-type DNA-binding	Predicted protein {ECO:0000313|EMBL:EDO47342.1} OS=Nematostella vectensis (Starlet sea anemone) PE=3 SV=1	K	Transcription	predicted protein [Nematostella vectensis]	molecular function: binding (GO:0005488);; biological process: biological regulation (GO:0065007)	--
c26694.graph_c0	31	2.5	0	0	0	0	0	0	42	2.3	1.25e-10	#NAME?	down	[R]	General function prediction only	Molecular Function: O-methyltransferase activity (GO:0008171);;	--	[Q]	Secondary metabolites biosynthesis, transport and catabolism	O-methyltransferase;; Methyltransferase domain	CatecholO-methyltransferase domain containing protein 1, putative {ECO:0000313|EMBL:ELR20880.1} OS=Acanthamoeba castellanii str. Neff PE=4 SV=1	Q	Secondary metabolites biosynthesis, transport and catabolism	CatecholO-methyltransferase domain containing protein 1, putative [Acanthamoeba castellanii str. Neff]	molecular function: catalytic activity (GO:0003824);; biological process: metabolic process (GO:0008152)	--
c26701.graph_c0	12	1.79	0	0	0	0	0	0	13	1.32	7.94e-05	#NAME?	down	[CR]	--	--	--	[CR]	--	Zinc-binding dehydrogenase;; Zinc-binding dehydrogenase	Uncharacterized protein {ECO:0000313|EnsemblMetazoa:PAC:15699139} (Fragment) OS=Amphimedon queenslandica (Sponge) PE=4 SV=1	Q	Secondary metabolites biosynthesis, transport and catabolism	PREDICTED: quinone oxidoreductase PIG3-like, partial [Amphimedon queenslandica]	--	--
c26707.graph_c0	7	0.65	0	0	1	0.05	0	0	15	0.94	0.00129552	-5.5706	down	[J]	Translation, ribosomal structure and biogenesis	Cellular Component: intracellular (GO:0005622);;	K02888|4.39106e-10|dya:Dyak_GE22516|GE22516 gene product from transcript GE22516-RA; K02888 large subunit ribosomal protein L21 (A)	[J]	Translation, ribosomal structure and biogenesis	Ribosomal prokaryotic L21 protein	Putative uncharacterized protein {ECO:0000313|EMBL:EGC39083.1} OS=Dictyostelium purpureum (Slime mold) PE=3 SV=1	J	Translation, ribosomal structure and biogenesis	ribosomal protein L21, mitochondrial [Dictyostelium discoideum AX4]	cellular component: cell (GO:0005623);; cellular component: cell part (GO:0044464)	Ribosome (ko03010)
c26726.graph_c0	7	0.83	0	0	0	0	0	0	8	0.64	0.00389595	#NAME?	down	[HC]	--	Molecular Function: oxidoreductase activity (GO:0016491);;	K00326|1.66514e-44|phd:102326151|NADH-cytochrome b5 reductase 1-like; K00326 cytochrome-b5 reductase [EC:1.6.2.2] (A)	[HC]	--	Oxidoreductase NAD-binding domain;; Ferric reductase NAD binding domain	NADH-cytochrome b5 reductase {ECO:0000256|RuleBase:RU361226} OS=Physarum polycephalum (Slime mold) PE=1 SV=1	H	Coenzyme transport and metabolism	Chain A, The Structure Of Physarum Polycephalum Cytochrome B5 Reductase	molecular function: catalytic activity (GO:0003824);; biological process: metabolic process (GO:0008152);; biological process: single-organism process (GO:0044699)	Amino sugar and nucleotide sugar metabolism (ko00520)
c26739.graph_c0	3	0.28	0	0	0	0	0	0	7	0.45	0.0411864	#NAME?	down	--	--	--	--	[S]	Function unknown	Protein of unknown function (DUF1649)	Uncharacterized protein {ECO:0000313|EMBL:ELR19523.1} OS=Acanthamoeba castellanii str. Neff PE=4 SV=1	S	Function unknown	hypothetical protein ACA1_269650 [Acanthamoeba castellanii str. Neff]	--	--
c26759.graph_c0	17	2.1	0	0	0	0	0	0	26	2.18	3.01e-07	#NAME?	down	[O]	Posttranslational modification, protein turnover, chaperones	Cellular Component: apicoplast (GO:0020011);;	K09512|2.12654e-17|cin:100175344|dnaJ homolog subfamily B member 6-like; K09512 DnaJ homolog subfamily B member 6 (A)	[O]	Posttranslational modification, protein turnover, chaperones	DnaJ domain	Putative uncharacterized protein {ECO:0000313|EMBL:AEO32959.1} (Fragment) OS=Amblyomma maculatum (Gulf Coast tick) PE=2 SV=1	O	Posttranslational modification, protein turnover, chaperones	PREDICTED: dnaJ homolog subfamily B member 6-like [Ciona intestinalis]	cellular component: cell (GO:0005623);; cellular component: organelle (GO:0043226);; cellular component: cell part (GO:0044464)	--
c26785.graph_c0	4	0.59	0	0	0	0	0	0	9	0.91	0.0100633	#NAME?	down	[G]	Carbohydrate transport and metabolism	--	K01809|1.33298e-18|isc:IscW_ISCW010706|mannose-6-phosphate isomerase, putative (EC:5.3.1.8); K01809 mannose-6-phosphate isomerase [EC:5.3.1.8] (A)	[G]	Carbohydrate transport and metabolism	Phosphomannose isomerase type I	Mannose-6-phosphate isomerase {ECO:0000313|EMBL:EFA76020.1} OS=Polysphondylium pallidum (Cellular slime mold) PE=3 SV=1	G	Carbohydrate transport and metabolism	hypothetical protein SAMD00019534_121660, partial [Acytostelium subglobosum LB1]	--	Fructose and mannose metabolism (ko00051);; Amino sugar and nucleotide sugar metabolism (ko00520)
c26786.graph_c0	6	0.6	0	0	0	0	0	0	5	0.34	0.0237005	#NAME?	down	--	--	--	--	--	--	Protein of unknown function (DUF1645)	--	S	Function unknown	--	--	--
c26797.graph_c0	6	0.61	0	0	0	0	0	0	14	0.98	0.000529298	#NAME?	down	[R]	General function prediction only	Molecular Function: GTPase activity (GO:0003924);; Molecular Function: GTP binding (GO:0005525);; Cellular Component: Golgi apparatus (GO:0005794);; Biological Process: protein ADP-ribosylation (GO:0006471);; Biological Process: Golgi organization (GO:0007030);; Biological Process: small GTPase mediated signal transduction (GO:0007264);; Biological Process: neurotransmitter secretion (GO:0007269)…	K07942|5.72481e-69|smm:Smp_086900|ADP-ribosylation factor arf; K07942 ADP-ribosylation factor-like protein 1 (A)	[U]	Intracellular trafficking, secretion, and vesicular transport	ADP-ribosylation factor family;; Ras family;; Gtr1/RagA G protein conserved region;; Signal recognition particle receptor beta subunit	ADP-ribosylation factor-like protein {ECO:0000313|EMBL:EFW39687.1} OS=Capsaspora owczarzaki (strain ATCC 30864) PE=3 SV=1	U	Intracellular trafficking, secretion, and vesicular transport	hypothetical protein SAMD00019534_111340, partial [Acytostelium subglobosum LB1]	molecular function: catalytic activity (GO:0003824);; biological process: metabolic process (GO:0008152);; biological process: cellular process (GO:0009987);; biological process: single-organism process (GO:0044699);; molecular function: binding (GO:0005488);; cellular component: cell (GO:0005623);; cellular component: organelle (GO:0043226);; cellular component: cell part (GO:0044464);; biologic…	--
c26805.graph_c0	4	0.38	0	0	0	0	0	0	11	0.72	0.00417373	#NAME?	down	--	--	--	K16297|1.89333e-26|bfo:BRAFLDRAFT_88575|hypothetical protein; K16297 serine carboxypeptidase-like clade II [EC:3.4.16.-] (A)	[OE]	--	Serine carboxypeptidase	Carboxypeptidase {ECO:0000256|RuleBase:RU361156} OS=Branchiostoma floridae (Florida lancelet) PE=3 SV=1	O	Posttranslational modification, protein turnover, chaperones	hypothetical protein BRAFLDRAFT_88575 [Branchiostoma floridae]	--	--
c26807.graph_c0	17	1.5	0	0	0	0	0	0	28	1.68	1.73e-07	#NAME?	down	--	--	--	--	--	--	--	--	S	Function unknown	--	--	--
c26839.graph_c0	5	0.65	0	0	0	0	0	0	15	1.34	0.000540061	#NAME?	down	--	--	--	--	--	--	--	--	S	Function unknown	--	--	--
c26852.graph_c0	6	0.68	0	0	0	0	0	0	5	0.39	0.0237005	#NAME?	down	--	--	--	--	--	--	Mitochondrial ATP synthase B chain precursor (ATP-synt_B)	--	C	Energy production and conversion	--	--	--
c26875.graph_c0	11	1.67	0	0	0	0	0	0	28	2.89	1.01e-06	#NAME?	down	--	--	--	--	--	--	Glycosyl hydrolases family 16	--	G	Carbohydrate transport and metabolism	--	--	--
c26875.graph_c1	14	2.63	0	0	0	0	0	0	10	1.1	0.000145219	#NAME?	down	--	--	--	--	--	--	Xyloglucan endo-transglycosylase (XET) C-terminus	--	G	Carbohydrate transport and metabolism	--	--	--
c26907.graph_c0	20	1.45	0	0	0	0	0	0	40	1.98	3.42e-09	#NAME?	down	--	--	--	--	[R]	General function prediction only	Mpv17 / PMP22 family	Pmp22 family protein {ECO:0000313|EMBL:EGG21327.1} OS=Dictyostelium fasciculatum (strain SH3) PE=4 SV=1	R	General function prediction only	pmp22 family protein [Dictyostelium fasciculatum]	--	--
c26909.graph_c0	6	0.83	0	0	0	0	0	0	5	0.47	0.0237005	#NAME?	down	[G]	Carbohydrate transport and metabolism	Molecular Function: transferase activity, transferring glycosyl groups (GO:0016757);;	K00688|6.44332e-39|hro:HELRODRAFT_106059|hypothetical protein; K00688 starch phosphorylase [EC:2.4.1.1] (A)	[G]	Carbohydrate transport and metabolism	Carbohydrate phosphorylase	Alpha-1,4 glucan phosphorylase {ECO:0000256|RuleBase:RU000587} OS=Tetrahymena thermophila (strain SB210) PE=3 SV=2	G	Carbohydrate transport and metabolism	glycogen/starch/alpha-glucan phosphorylase [Tetrahymena thermophila SB210]	molecular function: catalytic activity (GO:0003824);; biological process: metabolic process (GO:0008152)	Starch and sucrose metabolism (ko00500)
c26938.graph_c0	4	0.67	0	0	0	0	0	0	7	0.79	0.0248506	#NAME?	down	--	--	Molecular Function: binding (GO:0005488);; Molecular Function: transferase activity, transferring phosphorus-containing groups (GO:0016772);;	K04730|1.05063e-18|amj:102575313|IRAK1; interleukin-1 receptor-associated kinase 1; K04730 interleukin-1 receptor-associated kinase 1 [EC:2.7.11.1] (A)	[T]	Signal transduction mechanisms	Protein tyrosine kinase;; Protein kinase domain	Uncharacterized protein {ECO:0000313|EMBL:KFD63502.1} OS=Trichuris suis (pig whipworm) PE=4 SV=1	T	Signal transduction mechanisms	kinase domain protein [Trichuris suis]	molecular function: binding (GO:0005488);; molecular function: catalytic activity (GO:0003824);; biological process: metabolic process (GO:0008152)	Apoptosis (ko04210);; Toll-like receptor signaling pathway (ko04620)
c26941.graph_c0	6	0.49	0	0	0	0	0	0	7	0.39	0.00953759	#NAME?	down	[R]	General function prediction only	--	K11165|4.79191e-46|lgi:LOTGIDRAFT_218247|hypothetical protein; K11165 dehydrogenase/reductase SDR family member 7 [EC:1.1.-.-] (A)	[Q]	Secondary metabolites biosynthesis, transport and catabolism	short chain dehydrogenase;; Enoyl-(Acyl carrier protein) reductase;; KR domain;; NADH(P)-binding	Uncharacterized protein {ECO:0000313|EMBL:ESO90160.1} OS=Lottia gigantea (Giant owl limpet) PE=3 SV=1	Q	Secondary metabolites biosynthesis, transport and catabolism	PREDICTED: dehydrogenase/reductase SDR family member 7-like [Saccoglossus kowalevskii]	--	--
c26947.graph_c0	29	3.01	0	0	0	0	0	0	34	2.56	1.4e-09	#NAME?	down	[E]	Amino acid transport and metabolism	Molecular Function: carbon-sulfur lyase activity (GO:0016846);;	--	[E]	Amino acid transport and metabolism	Cys/Met metabolism PLP-dependent enzyme;; Aminotransferase class I and II;; Aminotransferase class-V	Chain A, Methionine Gamma-Lyase {ECO:0000313|EMBL:EAX96558.1} OS=Trichomonas vaginalis PE=1 SV=1	E	Amino acid transport and metabolism	Chain A, Methionine Gamma-Lyase [Trichomonas vaginalis G3]	molecular function: catalytic activity (GO:0003824);; biological process: metabolic process (GO:0008152)	--
c26953.graph_c0	37	2.27	0	0	0	0	0	0	59	2.46	7.32e-13	#NAME?	down	--	--	--	--	--	--	Glycosyl hydrolases family 16;; Xyloglucan endo-transglycosylase (XET) C-terminus	--	R	General function prediction only	--	--	--
c26957.graph_c0	7	0.64	0	0	0	0	0	0	12	0.75	0.000768358	#NAME?	down	[O]	Posttranslational modification, protein turnover, chaperones	--	--	--	--	Cytochrome C assembly protein	ABC transporter subunit C {ECO:0000313|EMBL:AAD11905.1} OS=Reclinomonas americana PE=4 SV=1	S	Function unknown	ABC transporter subunit C (mitochondrion) [Reclinomonas americana]	--	--
c26957.graph_c1	6	0.95	0	0	0	0	0	0	5	0.54	0.0237005	#NAME?	down	[L]	Replication, recombination and repair	Molecular Function: binding (GO:0005488);;	--	[R]	General function prediction only	--	Putative uncharacterized protein {ECO:0000313|EMBL:EGD81417.1} OS=Salpingoeca rosetta (strain ATCC 50818 / BSB-021) PE=4 SV=1	R	General function prediction only	hypothetical protein PTSG_11841 [Salpingoeca rosetta]	molecular function: binding (GO:0005488)	--
c26960.graph_c0	4	0.49	0	0	0	0	0	0	7	0.59	0.0248506	#NAME?	down	--	--	--	--	--	--	--	--	T	Signal transduction mechanisms	--	--	--
c27053.graph_c0	4	0.37	0	0	0	0	0	0	9	0.56	0.0100633	#NAME?	down	--	--	--	--	--	--	--	--	S	Function unknown	--	--	--
c27060.graph_c0	5	0.56	0	0	0	0	0	0	5	0.38	0.0390048	#NAME?	down	--	--	--	--	--	--	B3 DNA binding domain	--	K	Transcription	--	--	--
c27061.graph_c0	4	0.45	0	0	0	0	0	0	9	0.69	0.0100633	#NAME?	down	--	--	--	--	--	--	Pollen allergen;; Rare lipoprotein A (RlpA)-like double-psi beta-barrel	Betaexpansin 1, putative {ECO:0000313|EMBL:ELR15667.1} OS=Acanthamoeba castellanii str. Neff PE=3 SV=1	R	General function prediction only	betaexpansin 1 precursor, putative [Acanthamoeba castellanii str. Neff]	--	--
c27114.graph_c0	14	0.85	0	0	0	0	0	0	10	0.41	0.000145219	#NAME?	down	[D]	Cell cycle control, cell division, chromosome partitioning	Biological Process: cellular process (GO:0009987);;	--	--	--	Tubulin/FtsZ family, GTPase domain;; FtsZ family, C-terminal domain	Cell division protein FtsZ {ECO:0000313|EMBL:ACB42536.1} OS=Paulinella chromatophora PE=3 SV=1	R	General function prediction only	PREDICTED: cell division protein FtsZ-like [Apis florea]	biological process: cellular process (GO:0009987)	--
c27121.graph_c0	6	0.44	0	0	0	0	0	0	10	0.5	0.00261407	#NAME?	down	--	--	--	--	--	--	Glycosyl hydrolases family 17;; X8 domain	Glucan endo-1,3-beta-glucosidase {ECO:0000313|EMBL:JAB65170.1} (Fragment) OS=Anoplophora glabripennis (Asian longhorn beetle) PE=3 SV=1	R	General function prediction only	PREDICTED: glucan endo-1,3-beta-glucosidase-like [Hydra vulgaris]	--	--
c27132.graph_c0	7	2.3	0	0	0	0	0	0	10	2.38	0.00170013	#NAME?	down	--	--	--	--	--	--	--	--	--	--	--	--	--
c27137.graph_c0	3	0.46	0	0	0	0	0	0	7	0.72	0.0411864	#NAME?	down	--	--	--	--	[R]	General function prediction only	--	--	R	General function prediction only	--	--	--
c27145.graph_c0	8	0.62	0	0	0	0	0	0	8	0.42	0.00252877	#NAME?	down	--	--	--	--	--	--	Myb-like DNA-binding domain	Type-B response regulator {ECO:0000313|EMBL:EFC50140.1} OS=Naegleria gruberi (Amoeba) PE=4 SV=1	--	--	type-B response regulator [Naegleria gruberi]	--	--
c27157.graph_c0	11	3.05	0	0	0	0	0	0	23	4.39	4.43e-06	#NAME?	down	--	--	Molecular Function: oxidoreductase activity, acting on a sulfur group of donors, NAD(P) as acceptor (GO:0016668);;	K00384|4.42933e-08|phu:Phum_PHUM103080|thioredoxin reductase, putative (EC:1.8.1.7); K00384 thioredoxin reductase (NADPH) [EC:1.8.1.9] (A)	[O]	Posttranslational modification, protein turnover, chaperones	Glutaredoxin	Putative uncharacterized protein {ECO:0000313|EMBL:EGC30816.1} OS=Dictyostelium purpureum (Slime mold) PE=4 SV=1	O	Posttranslational modification, protein turnover, chaperones	hypothetical protein DICPUDRAFT_92898 [Dictyostelium purpureum]	molecular function: catalytic activity (GO:0003824);; biological process: metabolic process (GO:0008152);; biological process: single-organism process (GO:0044699)	Pyrimidine metabolism (ko00240);; Selenocompound metabolism (ko00450)
c27159.graph_c0	3	0.57	0	0	0	0	0	0	8	1.85	0.0256344	#NAME?	down	--	--	--	K04498|5.23034e-08|cin:778561|CREBBP, Ci-CBP, cbp; CREB-binding protein; K04498 E1A/CREB-binding protein [EC:2.3.1.48] (A)	[K]	Transcription	TAZ zinc finger	Uncharacterized protein {ECO:0000313|Ensembl:ENSCSAVP00000010882} (Fragment) OS=Ciona savignyi (Pacific transparent sea squirt) PE=4 SV=1	K	Transcription	PREDICTED: LOW QUALITY PROTEIN: CREB-binding protein [Ciona intestinalis]	--	FoxO signaling pathway (ko04068);; Wnt signaling pathway (ko04310);; Notch signaling pathway (ko04330);; TGF-beta signaling pathway (ko04350);; Jak-STAT signaling pathway (ko04630)
c27172.graph_c0	13	1.88	0	0	0	0	0	0	19	1.87	8.04e-06	#NAME?	down	--	--	--	--	--	--	Cysteine-rich TM module stress tolerance;; XYPPX repeat (two copies)	--	--	--	--	--	--
c27177.graph_c0	4	0.44	0	0	0	0	0	0	6	0.45	0.0400197	#NAME?	down	--	--	--	--	--	--	--	--	S	Function unknown	--	--	--
c27204.graph_c0	5	0.43	0	0	0	0	0	0	8	0.47	0.00977984	#NAME?	down	[U]	Intracellular trafficking, secretion, and vesicular transport	--	--	[OU]	--	60Kd inner membrane protein	Preprotein translocase subunit YidC {ECO:0000313|EMBL:GAA58055.1} (Fragment) OS=Clonorchis sinensis (Chinese liver fluke) PE=3 SV=1	U	Intracellular trafficking, secretion, and vesicular transport	plastid membrane protein albino 3 [Bigelowiella natans]	--	--
c27207.graph_c0	3	0.57	0	0	0	0	0	0	7	0.91	0.0411864	#NAME?	down	--	--	--	--	[H]	Coenzyme transport and metabolism	--	--	H	Coenzyme transport and metabolism	--	--	--
c27247.graph_c0	6	0.68	0	0	3	0.19	0	0	14	1.08	0.0172879	-3.83781	down	--	--	--	--	--	--	--	--	--	--	--	--	--
c27249.graph_c0	4	0.37	0	0	0	0	0	0	7	0.44	0.0248506	#NAME?	down	--	--	--	--	--	--	Peroxidase	Glutathione peroxidase-like protein {ECO:0000313|EMBL:ABP04046.1} (Fragment) OS=Crassostrea ariakensis (Suminoe oyster) PE=2 SV=1	G	Carbohydrate transport and metabolism	glutathione peroxidase-like protein [Crassostrea ariakensis]	--	--
c27277.graph_c0	4	1.06	0	0	0	0	0	0	6	1.08	0.0400197	#NAME?	down	--	--	--	--	--	--	--	--	S	Function unknown	--	--	--
c27300.graph_c0	4	0.53	0	0	0	0	0	0	8	0.72	0.0157777	#NAME?	down	--	--	--	--	--	--	--	--	S	Function unknown	--	--	--
c27312.graph_c0	26	1.52	0	0	0	0	0	0	44	1.75	2.71e-10	#NAME?	down	--	--	--	--	--	--	--	--	R	General function prediction only	--	--	--
c27345.graph_c0	6	1.42	0	0	0	0	0	0	4	0.67	0.0381233	#NAME?	down	--	--	--	--	[K]	Transcription	--	--	K	Transcription	--	--	--
c27347.graph_c0	4	0.61	0	0	0	0	0	0	7	0.73	0.0248506	#NAME?	down	--	--	--	K17844|1.30874e-16|fpg:101912749|PTBP3; polypyrimidine tract binding protein 3; K17844 polypyrimidine tract-binding protein 3 (A)	[A]	RNA processing and modification	RNA recognition motif. (a.k.a. RRM, RBD, or RNP domain);; RNA recognition motif. (a.k.a. RRM, RBD, or RNP domain);; RNA recognition motif (a.k.a. RRM, RBD, or RNP domain)	Predicted protein {ECO:0000313|EMBL:EDO26232.1} (Fragment) OS=Nematostella vectensis (Starlet sea anemone) PE=4 SV=1	A	RNA processing and modification	hypothetical protein NEMVEDRAFT_v1g154871 [Nematostella vectensis]	--	--
c27351.graph_c0	6	0.49	0	0	0	0	0	0	11	0.61	0.00173844	#NAME?	down	[E]	Amino acid transport and metabolism	Molecular Function: transferase activity (GO:0016740);;	K00611|1.58973e-84|lcm:102361796|OTC; ornithine carbamoyltransferase; K00611 ornithine carbamoyltransferase [EC:2.1.3.3] (A)	[E]	Amino acid transport and metabolism	Aspartate/ornithine carbamoyltransferase, Asp/Orn binding domain;; Aspartate/ornithine carbamoyltransferase, carbamoyl-P binding domain	Ornithine carbamoyltransferase {ECO:0000313|EMBL:EFW40829.1} OS=Capsaspora owczarzaki (strain ATCC 30864) PE=3 SV=1	E	Amino acid transport and metabolism	ornithine carbamoyltransferase [Capsaspora owczarzaki ATCC 30864]	molecular function: catalytic activity (GO:0003824);; biological process: metabolic process (GO:0008152)	Arginine and proline metabolism (ko00330);; Biosynthesis of amino acids (ko01230)
c27357.graph_c0	9	0.75	0	0	0	0	0	0	9	0.51	0.00110578	#NAME?	down	--	--	--	--	[S]	Function unknown	RWD domain	Uncharacterized protein {ECO:0000313|EnsemblMetazoa:ACYPI001492-PA} OS=Acyrthosiphon pisum (Pea aphid) PE=4 SV=1	S	Function unknown	PREDICTED: RWD domain-containing protein 1 isoform X2 [Acyrthosiphon pisum]	--	--
c27380.graph_c0	16	3.12	0	0	0	0	0	0	24	3.19	7.08e-07	#NAME?	down	--	--	--	--	--	--	Gibberellin regulated protein	--	R	General function prediction only	--	--	--
c27389.graph_c0	2	0.42	0	0	0	0	0	0	8	1.16	0.0425913	#NAME?	down	--	--	--	--	[R]	General function prediction only	Cell morphogenesis central region	--	R	General function prediction only	--	--	--
c27392.graph_c0	3	0.31	0	0	0	0	0	0	8	0.56	0.0256344	#NAME?	down	--	--	--	--	[T]	Signal transduction mechanisms	Apoptosis inhibitory protein 5 (API5)	Predicted protein {ECO:0000313|EMBL:EDO32347.1} OS=Nematostella vectensis (Starlet sea anemone) PE=4 SV=1	T	Signal transduction mechanisms	predicted protein [Nematostella vectensis]	--	--
c27394.graph_c0	5	0.73	0	0	0	0	0	0	7	0.7	0.0154068	#NAME?	down	--	--	--	--	[Z]	Cytoskeleton	--	--	Z	Cytoskeleton	--	--	--
c27400.graph_c0	5	0.76	0	0	0	0	0	0	6	0.62	0.024319	#NAME?	down	--	--	--	--	--	--	2'-5' RNA ligase superfamily	--	S	Function unknown	--	--	--
c27452.graph_c0	15	3.4	0	0	0	0	0	0	17	2.63	7.87e-06	#NAME?	down	--	--	--	--	--	--	--	--	--	--	--	--	--
c27460.graph_c0	0	0	12	2.12	12	1.86	22	3.95	1	0.18	0.0243102	4.7607	up	--	--	--	--	--	--	--	--	--	--	--	--	--
c27461.graph_c0	8	0.98	0	0	0	0	0	0	5	0.42	0.00920412	#NAME?	down	--	--	--	--	[J]	Translation, ribosomal structure and biogenesis	Ribosomal protein S6	--	J	Translation, ribosomal structure and biogenesis	--	--	--
c27487.graph_c0	14	1.25	0	0	0	0	0	0	32	1.94	1.39e-07	#NAME?	down	--	--	--	--	--	--	Dormancy/auxin associated protein	--	S	Function unknown	--	--	--
c27496.graph_c0	7	0.64	0	0	0	0	0	0	9	0.56	0.00256512	#NAME?	down	--	--	--	--	[U]	Intracellular trafficking, secretion, and vesicular transport	PRA1 family protein	--	U	Intracellular trafficking, secretion, and vesicular transport	--	--	--
c27528.graph_c0	8	2.13	0	0	0	0	0	0	13	2.36	0.000349834	#NAME?	down	--	--	--	--	--	--	--	--	S	Function unknown	--	--	--
c27560.graph_c0	5	0.47	0	0	0	0	0	0	5	0.32	0.0390048	#NAME?	down	[T]	Signal transduction mechanisms	--	K14803|5.48327e-33|ame:551020|GB10931; probable protein phosphatase 2C T23F11.1-like; K14803 protein phosphatase 2C homolog 2/3 [EC:3.1.3.16] (A)	[T]	Signal transduction mechanisms	Protein phosphatase 2C	Protein phosphatase 2C domain containing protein {ECO:0000313|EMBL:ELR20221.1} OS=Acanthamoeba castellanii str. Neff PE=3 SV=1	T	Signal transduction mechanisms	PREDICTED: probable protein phosphatase 2C T23F11.1-like [Megachile rotundata]	--	--
c27596.graph_c0	7	0.99	0	0	1	0.08	0	0	14	1.35	0.00182086	-5.51203	down	--	--	--	--	--	--	Gibberellin regulated protein	--	W	Extracellular structures	--	--	--
c27600.graph_c0	8	0.74	0	0	0	0	0	0	8	0.5	0.00252877	#NAME?	down	--	--	--	--	--	--	--	--	S	Function unknown	--	--	--
c27624.graph_c0	18	2.74	0	0	0	0	0	0	32	3.31	4.48e-08	#NAME?	down	--	--	--	--	[R]	General function prediction only	Cytochrome b5-like Heme/Steroid binding domain	Putative uncharacterized protein {ECO:0000313|EMBL:AEO32917.1} (Fragment) OS=Amblyomma maculatum (Gulf Coast tick) PE=2 SV=1	R	General function prediction only	conserved hypothetical protein [Leishmania mexicana MHOM/GT/2001/U1103]	--	--
c27625.graph_c0	4	0.45	0	0	0	0	0	0	9	0.68	0.0100633	#NAME?	down	--	--	Biological Process: regulation of alternative mRNA splicing, via spliceosome (GO:0000381);; Cellular Component: nuclear chromatin (GO:0000790);; Molecular Function: protein binding (GO:0005515);; Cellular Component: endoplasmic reticulum (GO:0005783);; Biological Process: signal peptide processing (GO:0006465);; Biological Process: open tracheal system development (GO:0007424);; Cellular Componen…	K09595|2.2149e-42|nve:NEMVE_v1g228311|hypothetical protein; K09595 minor histocompatibility antigen H13 [EC:3.4.23.-] (A)	[S]	Function unknown	Signal peptide peptidase;; Protein of unknown function (DUF1119)	Predicted protein {ECO:0000313|EMBL:EDO47550.1} OS=Nematostella vectensis (Starlet sea anemone) PE=4 SV=1	S	Function unknown	predicted protein [Nematostella vectensis]	biological process: biological regulation (GO:0065007);; cellular component: cell (GO:0005623);; cellular component: membrane-enclosed lumen (GO:0031974);; cellular component: macromolecular complex (GO:0032991);; cellular component: organelle (GO:0043226);; cellular component: organelle part (GO:0044422);; cellular component: cell part (GO:0044464);; molecular function: binding (GO:0005488);; bi…	--
c27637.graph_c0	34	3.38	0	0	0	0	0	0	57	3.86	2.24e-12	#NAME?	down	--	--	--	--	[T]	Signal transduction mechanisms	EF-hand domain pair;; EF hand;; EF-hand domain;; EF hand	Uncharacterized protein {ECO:0000313|EMBL:ESP03403.1} OS=Lottia gigantea (Giant owl limpet) PE=4 SV=1	T	Signal transduction mechanisms	PREDICTED: peflin-like [Saccoglossus kowalevskii]	--	--
c27660.graph_c0	13	3.01	0	0	0	0	0	0	13	2.05	5.63e-05	#NAME?	down	--	--	--	--	--	--	--	--	--	--	--	--	--
c27665.graph_c0	2	0.31	0	0	0	0	0	0	8	0.83	0.0425913	#NAME?	down	[R]	General function prediction only	Molecular Function: nucleotide binding (GO:0000166);; Biological Process: immune response-regulating cell surface receptor signaling pathway involved in phagocytosis (GO:0002433);; Molecular Function: GTPase activity (GO:0003924);; Biological Process: JNK cascade (GO:0007254);; Biological Process: Rho protein signal transduction (GO:0007266);; Biological Process: germ-band shortening (GO:0007390)…	K04392|2.23575e-24|bfo:BRAFLDRAFT_128400|hypothetical protein; K04392 Ras-related C3 botulinum toxin substrate 1 (A)	[R]	General function prediction only	Ras family	Putative uncharacterized protein {ECO:0000313|EMBL:AEO32195.1} (Fragment) OS=Amblyomma maculatum (Gulf Coast tick) PE=2 SV=1	R	General function prediction only	Ras family protein [Acanthamoeba castellanii str. Neff]	molecular function: binding (GO:0005488);; biological process: immune system process (GO:0002376);; biological process: single-organism process (GO:0044699);; biological process: localization (GO:0051179);; molecular function: catalytic activity (GO:0003824);; biological process: metabolic process (GO:0008152);; biological process: cellular process (GO:0009987);; biological process: signaling (GO…	Phagosome (ko04145);; Wnt signaling pathway (ko04310)
c27681.graph_c0	58	2.65	1	0.03	0	0	0	0	75	2.37	4.43e-15	-8.04395	down	[K]	Transcription	Biological Process: transcription, DNA-templated (GO:0006351);;	--	[K]	Transcription	HSF-type DNA-binding	Predicted protein {ECO:0000313|EMBL:EDO47342.1} OS=Nematostella vectensis (Starlet sea anemone) PE=3 SV=1	K	Transcription	predicted protein [Nematostella vectensis]	biological process: metabolic process (GO:0008152);; biological process: cellular process (GO:0009987)	--
c27696.graph_c0	4	0.45	0	0	0	0	0	0	8	0.61	0.0157777	#NAME?	down	--	--	--	--	--	--	--	--	S	Function unknown	--	--	--
c27699.graph_c0	6	0.53	0	0	0	0	0	0	11	0.66	0.00173844	#NAME?	down	--	--	--	K05745|1.6967e-27|pale:102893093|DIAPH3; diaphanous-related formin 3; K05745 diaphanous 3 (A)	[TZ]	--	Formin Homology 2 Domain	Actin binding protein {ECO:0000313|EMBL:EFA84011.1} OS=Polysphondylium pallidum (Cellular slime mold) PE=4 SV=1	Z	Cytoskeleton	hypothetical protein SAMD00019534_107720 [Acytostelium subglobosum LB1]	--	Regulation of actin cytoskeleton (ko04810)
c27711.graph_c0	4	0.47	0	0	0	0	0	0	8	0.64	0.0157777	#NAME?	down	--	--	--	--	--	--	--	--	S	Function unknown	--	--	--
c27719.graph_c0	3	0.41	0	0	0	0	0	0	9	0.85	0.016257	#NAME?	down	--	--	--	--	--	--	Whirly transcription factor	--	K	Transcription	--	--	--
c27743.graph_c0	3	0.31	0	0	0	0	0	0	7	0.49	0.0411864	#NAME?	down	[R]	General function prediction only	--	--	[P]	Inorganic ion transport and metabolism	Sodium Bile acid symporter family;; SBF-like CPA transporter family (DUF4137)	Putative uncharacterized protein {ECO:0000313|EMBL:EEN65768.1} OS=Branchiostoma floridae (Florida lancelet) PE=4 SV=1	P	Inorganic ion transport and metabolism	PREDICTED: uncharacterized sodium-dependent transporter YocS-like [Ceratitis capitata]	--	--
c27785.graph_c0	7	0.84	0	0	0	0	0	0	6	0.49	0.00933372	#NAME?	down	[T]	Signal transduction mechanisms	Biological Process: signal transduction (GO:0007165);; Molecular Function: kinase activity (GO:0016301);; Molecular Function: hydrolase activity, acting on ester bonds (GO:0016788);; Biological Process: cellular metabolic process (GO:0044237);;	--	[K]	Transcription	Response regulator receiver domain	Chromosome undetermined scaffold_30, whole genome shotgun sequence {ECO:0000313|EMBL:CAK75589.1} OS=Paramecium tetraurelia PE=4 SV=1	K	Transcription	hypothetical protein [Paramecium tetraurelia strain d4-2]	biological process: cellular process (GO:0009987);; biological process: signaling (GO:0023052);; biological process: single-organism process (GO:0044699);; biological process: response to stimulus (GO:0050896);; biological process: biological regulation (GO:0065007);; molecular function: catalytic activity (GO:0003824);; biological process: metabolic process (GO:0008152)	--
c27806.graph_c0	8	1.13	0	0	0	0	0	0	14	1.35	0.000241913	#NAME?	down	--	--	--	--	--	--	ATP synthase subunit C	ATP synthase subunit 9, mitochondrial {ECO:0000256|RuleBase:RU003575} OS=Andalucia godoyi (Flagellate) PE=3 SV=1	C	Energy production and conversion	ATP synthase F0 subunit c (mitochondrion) [Andalucia godoyi]	--	--
c27853.graph_c1	4	0.66	0	0	0	0	0	0	6	0.68	0.0400197	#NAME?	down	[E]	Amino acid transport and metabolism	--	--	[OE]	--	Serine carboxypeptidase	CPase I A {ECO:0000313|EMBL:EGD81946.1} OS=Salpingoeca rosetta (strain ATCC 50818 / BSB-021) PE=4 SV=1	O	Posttranslational modification, protein turnover, chaperones	CPase I A [Salpingoeca rosetta]	--	--
c27862.graph_c0	7	2.25	0	0	0	0	0	0	10	2.2	0.00170013	#NAME?	down	[J]	Translation, ribosomal structure and biogenesis	Molecular Function: structural constituent of ribosome (GO:0003735);; Cellular Component: ribosome (GO:0005840);; Biological Process: translation (GO:0006412);;	K02894|2.12116e-57|tru:101075003|60S ribosomal protein L23-like; K02894 large subunit ribosomal protein L23e (A)	[J]	Translation, ribosomal structure and biogenesis	Ribosomal protein L14p/L23e	60S ribosomal protein L23 {ECO:0000313|EMBL:AGH70171.1} OS=Placozoa sp. H4 PE=2 SV=1	J	Translation, ribosomal structure and biogenesis	PREDICTED: 60S ribosomal protein L23-like [Saccoglossus kowalevskii]	molecular function: structural molecule activity (GO:0005198);; cellular component: cell (GO:0005623);; cellular component: macromolecular complex (GO:0032991);; cellular component: organelle (GO:0043226);; cellular component: cell part (GO:0044464);; biological process: metabolic process (GO:0008152);; biological process: cellular process (GO:0009987)	Ribosome (ko03010)
c27878.graph_c0	4	0.57	0	0	0	0	0	0	6	0.58	0.0400197	#NAME?	down	[TZDR]	--	Cellular Component: spindle pole (GO:0000922);; Molecular Function: calmodulin-dependent protein kinase activity (GO:0004683);; Molecular Function: calcium ion binding (GO:0005509);; Biological Process: detection of calcium ion (GO:0005513);; Molecular Function: calmodulin binding (GO:0005516);; Molecular Function: ATP binding (GO:0005524);; Cellular Component: centriole (GO:0005814);; Cellular C…	K02183|9.94812e-85|cin:445635|cam, Ci-CaM; calmodulin homologue (EC:2.7.11.19); K02183 calmodulin (A)	[T]	Signal transduction mechanisms	EF hand;; EF-hand domain pair;; EF-hand domain pair;; EF-hand domain;; EF hand;; EF-hand domain;; Secreted protein acidic and rich in cysteine Ca binding region;; Cytoskeletal-regulatory complex EF hand;; Uncharacterised protein family (UPF0154);; Ca2+ insensitive EF hand	Putative uncharacterized protein {ECO:0000313|EMBL:AEO32879.1} (Fragment) OS=Amblyomma maculatum (Gulf Coast tick) PE=2 SV=1	T	Signal transduction mechanisms	calmodulin [Procambarus clarkii]	cellular component: cell (GO:0005623);; cellular component: organelle (GO:0043226);; cellular component: organelle part (GO:0044422);; cellular component: cell part (GO:0044464);; molecular function: catalytic activity (GO:0003824);; biological process: metabolic process (GO:0008152);; biological process: cellular process (GO:0009987);; molecular function: binding (GO:0005488);; biological proces…	Phosphatidylinositol signaling system (ko04070)
c27895.graph_c0	18	0.99	4	0.1	8	0.18	2	0.05	19	0.5	0.041351	-2.51729	down	--	--	--	--	--	--	--	--	--	--	--	--	--
c27911.graph_c0	8	1.32	0	0	0	0	0	0	22	2.47	1.62e-05	#NAME?	down	--	--	Cellular Component: mitochondrion (GO:0005739);; Cellular Component: membrane (GO:0016020);; Biological Process: oxidation-reduction process (GO:0055114);;	K00416|1.21933e-06|tad:TRIADDRAFT_63457|expressed hypothetical protein; K00416 ubiquinol-cytochrome c reductase subunit 6 (A)	[C]	Energy production and conversion	Ubiquinol-cytochrome C reductase hinge protein	Ubiquinol:cytochrome c oxidoreductase 8 kDa subunit {ECO:0000313|EMBL:ELR19479.1} OS=Acanthamoeba castellanii str. Neff PE=4 SV=1	C	Energy production and conversion	ubiquinol:cytochrome c oxidoreductase 8 kDa subunit [Acanthamoeba castellanii str. Neff]	cellular component: cell (GO:0005623);; cellular component: organelle (GO:0043226);; cellular component: cell part (GO:0044464);; cellular component: membrane (GO:0016020);; biological process: metabolic process (GO:0008152);; biological process: single-organism process (GO:0044699)	Oxidative phosphorylation (ko00190)
c27912.graph_c0	4	0.55	0	0	0	0	0	0	6	0.56	0.0400197	#NAME?	down	--	--	--	K14713|2.07484e-11|dgr:Dgri_GH10891|GH10891 gene product from transcript GH10891-RA; K14713 solute carrier family 39 (zinc transporter), member 7 (A)	[P]	Inorganic ion transport and metabolism	ZIP Zinc transporter	Whole genome shotgun assembly, reference scaffold set, scaffold scaffold_16 {ECO:0000313|EMBL:CBY18994.1} OS=Oikopleura dioica (Tunicate) PE=4 SV=1	P	Inorganic ion transport and metabolism	PREDICTED: zinc transporter ZIP10-like [Diaphorina citri]	--	--
c27964.graph_c0	7	1.68	0	0	0	0	0	0	5	0.89	0.0147313	#NAME?	down	--	--	--	--	--	--	--	--	--	--	--	--	--
c27969.graph_c0	38	2.22	0	0	0	0	1	0.05	76	3.21	2.24e-13	-7.73455	down	[R]	General function prediction only	Molecular Function: binding (GO:0005488);; Molecular Function: oxidoreductase activity, acting on the CH-OH group of donors, NAD or NADP as acceptor (GO:0016616);;	--	[Q]	Secondary metabolites biosynthesis, transport and catabolism	Alcohol dehydrogenase GroES-like domain;; Zinc-binding dehydrogenase	NADP-dependent alcohol hydrogenase, putative {ECO:0000313|EMBL:EAN83165.1} (Fragment) OS=Trypanosoma cruzi (strain CL Brener) PE=4 SV=1	Q	Secondary metabolites biosynthesis, transport and catabolism	NADP-dependent alcohol hydrogenase [Trypanosoma cruzi strain CL Brener]	molecular function: binding (GO:0005488);; molecular function: catalytic activity (GO:0003824);; biological process: metabolic process (GO:0008152);; biological process: single-organism process (GO:0044699)	--
c28001.graph_c0	5	0.69	0	0	0	0	0	0	6	0.57	0.024319	#NAME?	down	--	--	--	--	--	--	XS domain;; XS zinc finger domain	--	S	Function unknown	--	--	--
c28030.graph_c0	38	1.5	0	0	0	0	0	0	42	1.12	2.28e-11	#NAME?	down	--	--	--	--	[O]	Posttranslational modification, protein turnover, chaperones	--	--	K	Transcription	--	--	--
c28031.graph_c0	9	1.23	0	0	0	0	0	0	16	1.1	8.21e-05	#NAME?	down	--	--	--	--	[V]	Defense mechanisms	Lanthionine synthetase C-like protein	Uncharacterized protein {ECO:0000313|EnsemblMetazoa:NV12231-PA} OS=Nasonia vitripennis (Parasitic wasp) PE=4 SV=1	V	Defense mechanisms	PREDICTED: lanC-like protein 2 isoform X2 [Nasonia vitripennis]	--	--
c28036.graph_c0	7	0.64	0	0	0	0	0	0	14	0.87	0.000354406	#NAME?	down	--	--	--	--	--	--	Legume lectin domain	--	R	General function prediction only	--	--	--
c28056.graph_c0	17	1.89	0	0	0	0	0	0	26	1.99	3.01e-07	#NAME?	down	--	--	Molecular Function: binding (GO:0005488);;	K08057|6.52082e-34|tsp:Tsp_03161|calreticulin family protein; K08057 calreticulin (A)	[O]	Posttranslational modification, protein turnover, chaperones	--	Calreticulin family protein {ECO:0000313|EMBL:EFV60863.1} OS=Trichinella spiralis (Trichina worm) PE=3 SV=1	O	Posttranslational modification, protein turnover, chaperones	calreticulin family protein [Trichinella spiralis]	molecular function: binding (GO:0005488)	Protein processing in endoplasmic reticulum (ko04141);; Phagosome (ko04145)
c28060.graph_c0	5	0.44	0	0	0	0	0	0	14	0.84	0.00079841	#NAME?	down	[U]	Intracellular trafficking, secretion, and vesicular transport	Molecular Function: structural molecule activity (GO:0005198);; Biological Process: intracellular protein transport (GO:0006886);; Biological Process: vesicle-mediated transport (GO:0016192);; Cellular Component: COPI vesicle coat (GO:0030126);;	K17301|1.88793e-109|spu:582249|coatomer subunit beta-like; K17301 coatomer, subunit beta (A)	[U]	Intracellular trafficking, secretion, and vesicular transport	Coatomer beta subunit appendage platform;; Coatomer beta C-terminal region	Coatomer subunit beta {ECO:0000256|PIRNR:PIRNR005727} OS=Salpingoeca rosetta (strain ATCC 50818 / BSB-021) PE=4 SV=1	U	Intracellular trafficking, secretion, and vesicular transport	coatomer beta subunit [Salpingoeca rosetta]	molecular function: structural molecule activity (GO:0005198);; biological process: localization (GO:0051179);; cellular component: cell (GO:0005623);; cellular component: membrane (GO:0016020);; cellular component: macromolecular complex (GO:0032991);; cellular component: organelle (GO:0043226);; cellular component: organelle part (GO:0044422);; cellular component: membrane part (GO:0044425);; c…	--
c28061.graph_c0	3	0.43	0	0	0	0	0	0	8	0.78	0.0256344	#NAME?	down	--	--	--	--	--	--	--	--	--	--	--	--	--
c28097.graph_c0	23	1.55	0	0	0	0	0	0	22	1.01	1.6e-07	#NAME?	down	[R]	General function prediction only	Biological Process: multicellular organismal development (GO:0007275);; Biological Process: single-organism cellular process (GO:0044763);; Biological Process: single-organism developmental process (GO:0044767);; Biological Process: cellular process involved in reproduction (GO:0048610);; Biological Process: anatomical structure development (GO:0048856);; Biological Process: regulation of cellula…	--	[R]	General function prediction only	Haloacid dehalogenase-like hydrolase;; haloacid dehalogenase-like hydrolase;; HAD-hyrolase-like	Uncharacterized protein {ECO:0000313|EMBL:ESP04369.1} OS=Lottia gigantea (Giant owl limpet) PE=4 SV=1	R	General function prediction only	hypothetical protein LOTGIDRAFT_136305 [Lottia gigantea]	biological process: multicellular organismal process (GO:0032501);; biological process: developmental process (GO:0032502);; biological process: single-organism process (GO:0044699);; biological process: cellular process (GO:0009987);; biological process: biological regulation (GO:0065007)	--
c28120.graph_c1	8	0.8	0	0	0	0	0	0	5	0.34	0.00920412	#NAME?	down	[R]	General function prediction only	Biological Process: establishment of mitotic spindle orientation (GO:0000132);; Biological Process: embryo development ending in birth or egg hatching (GO:0009792);; Biological Process: pronuclear migration (GO:0035046);; Biological Process: negative regulation of locomotion (GO:0040013);; Biological Process: regulation of oviposition (GO:0046662);;	K04536|2.06443e-36|cel:CELE_F13D12.7|gpb-1; Protein GPB-1, isoform B; K04536 guanine nucleotide-binding protein G(I)/G(S)/G(T) subunit beta-1 (A)	[R]	General function prediction only	WD domain, G-beta repeat	Guanine nucleotide-binding protein subunit beta {ECO:0000313|EMBL:KCV72476.1} OS=Fonticula alba PE=4 SV=1	T	Signal transduction mechanisms	guanine nucleotide-binding protein subunit beta [Fonticula alba]	biological process: cellular process (GO:0009987);; biological process: single-organism process (GO:0044699);; biological process: localization (GO:0051179);; biological process: cellular component organization or biogenesis (GO:0071840);; biological process: multicellular organismal process (GO:0032501);; biological process: developmental process (GO:0032502);; biological process: reproduction (…	--
c28126.graph_c0	3	0.54	0	0	0	0	0	0	11	1.26	0.00933372	#NAME?	down	--	--	--	--	--	--	--	--	--	--	--	--	--
c28127.graph_c0	5	0.55	0	0	0	0	0	0	7	0.52	0.0154068	#NAME?	down	--	--	--	--	--	--	--	--	--	--	--	--	--
c28144.graph_c0	7	1.51	0	0	0	0	0	0	13	1.85	0.000519441	#NAME?	down	--	--	--	--	--	--	--	--	S	Function unknown	--	--	--
c28153.graph_c0	5	1.18	0	0	0	0	0	0	6	0.96	0.024319	#NAME?	down	[J]	Translation, ribosomal structure and biogenesis	Cellular Component: ribonucleoprotein complex (GO:0030529);; Cellular Component: intracellular membrane-bounded organelle (GO:0043231);; Cellular Component: cytoplasmic part (GO:0044444);;	--	[J]	Translation, ribosomal structure and biogenesis	Ribosomal protein L6	Ribosomal protein L6, putative {ECO:0000313|EMBL:EMH73694.1} OS=Entamoeba histolytica HM-1:IMSS-B PE=3 SV=1	J	Translation, ribosomal structure and biogenesis	ribosomal protein L6, putative [Entamoeba histolytica HM-1:IMSS-B]	cellular component: cell (GO:0005623);; cellular component: macromolecular complex (GO:0032991);; cellular component: cell part (GO:0044464);; cellular component: organelle (GO:0043226)	--
c28156.graph_c0	7	0.92	0	0	0	0	0	0	11	0.98	0.00113737	#NAME?	down	[Q]	Secondary metabolites biosynthesis, transport and catabolism	--	--	--	--	Leucine carboxyl methyltransferase	Uncharacterized protein {ECO:0000313|EMBL:EFA76843.1} OS=Polysphondylium pallidum (Cellular slime mold) PE=4 SV=1	R	General function prediction only	hypothetical protein PPL_09595 [Polysphondylium pallidum PN500]	--	--
c28172.graph_c0	14	1.21	0	0	0	0	0	0	11	0.62	7.76e-05	#NAME?	down	[C]	Energy production and conversion	--	--	--	--	Coenzyme F420 hydrogenase/dehydrogenase, beta subunit C terminus	Putative uncharacterized protein {ECO:0000313|EMBL:ACB43199.1} OS=Paulinella chromatophora PE=4 SV=1	G	Carbohydrate transport and metabolism	--	--	--
c28213.graph_c0	4	0.52	0	0	0	0	0	0	7	0.62	0.0248506	#NAME?	down	--	--	--	--	--	--	AUX/IAA family	--	K	Transcription	--	--	--
c28233.graph_c0	13	1.48	0	0	0	0	0	0	14	1.09	4.06e-05	#NAME?	down	[J]	Translation, ribosomal structure and biogenesis	--	--	--	--	Ribosomal protein S21	Putative uncharacterized protein {ECO:0000313|EMBL:AEO33608.1} (Fragment) OS=Amblyomma maculatum (Gulf Coast tick) PE=2 SV=1	S	Function unknown	--	--	--
c28247.graph_c0	7	0.64	0	0	0	0	0	0	4	0.25	0.0231388	#NAME?	down	--	--	--	K13343|7.82032e-12|tad:TRIADDRAFT_57725|hypothetical protein; K13343 peroxin-14 (A)	[MOU]	--	Peroxisomal membrane anchor protein (Pex14p) conserved region	Putative uncharacterized protein {ECO:0000313|EMBL:EDV24344.1} OS=Trichoplax adhaerens (Trichoplax reptans) PE=4 SV=1	S	Function unknown	hypothetical protein TRIADDRAFT_57725 [Trichoplax adhaerens]	--	Peroxisome (ko04146)
c28256.graph_c1	5	0.83	0	0	0	0	0	0	10	1.17	0.00407041	#NAME?	down	--	--	--	--	--	--	--	--	--	--	--	--	--
c28275.graph_c0	7	0.77	0	0	0	0	0	0	16	1.2	0.000171117	#NAME?	down	--	--	Molecular Function: catalytic activity (GO:0003824);;	--	--	--	--	R1 alpha-glucan water dikinase {ECO:0000313|EMBL:CDW81022.1} OS=Stylonychia lemnae PE=4 SV=1	R	General function prediction only	r1 alpha-glucan water dikinase [Stylonychia lemnae]	molecular function: catalytic activity (GO:0003824);; biological process: metabolic process (GO:0008152)	--
c28288.graph_c0	4	0.6	0	0	1	0.09	0	0	10	1.01	0.0248614	-4.90004	down	[R]	General function prediction only	--	K13165|1.06494e-13|aqu:100637518|uncharacterized LOC100637518; K13165 splicing factor, arginine/serine-rich 12 (A)	[R]	General function prediction only	RNA recognition motif. (a.k.a. RRM, RBD, or RNP domain);; RNA recognition motif (a.k.a. RRM, RBD, or RNP domain);; RNA recognition motif. (a.k.a. RRM, RBD, or RNP domain)	Predicted protein {ECO:0000313|EMBL:EFC42906.1} OS=Naegleria gruberi (Amoeba) PE=4 SV=1	R	General function prediction only	predicted protein [Naegleria gruberi]	--	--
c28305.graph_c0	7	0.85	0	0	0	0	0	0	8	0.66	0.00389595	#NAME?	down	--	--	--	K15720|1.81259e-07|cmk:103175864|n4bp2; NEDD4 binding protein 2; K15720 NEDD4-binding protein 2 [EC:3.-.-.-] (A)	[L]	Replication, recombination and repair	Smr domain;; Domain of unknown function (DUF1771)	--	L	Replication, recombination and repair	--	--	--
c28306.graph_c0	10	1.27	0	0	0	0	0	0	7	0.6	0.00160825	#NAME?	down	[U]	Intracellular trafficking, secretion, and vesicular transport	Biological Process: embryo development ending in birth or egg hatching (GO:0009792);;	--	[S]	Function unknown	Yip1 domain	Protein YIPF {ECO:0000256|RuleBase:RU361264} OS=Trichuris suis (pig whipworm) PE=3 SV=1	S	Function unknown	hypothetical protein M513_02951 [Trichuris suis]	biological process: multicellular organismal process (GO:0032501);; biological process: developmental process (GO:0032502);; biological process: single-organism process (GO:0044699)	--
c28314.graph_c0	12	1.01	0	0	1	0.05	0	0	8	0.46	0.00358782	-5.58427	down	--	--	--	--	--	--	--	--	--	--	--	--	--
c28326.graph_c0	13	1.35	0	0	0	0	0	0	8	0.57	0.00238351	#NAME?	down	[H]	Coenzyme transport and metabolism	--	--	[H]	Coenzyme transport and metabolism	Polyprenyl synthetase	Geranylgeranyl pyrophosphate synthase {ECO:0000313|EMBL:ACB43193.1} OS=Paulinella chromatophora PE=3 SV=1	H	Coenzyme transport and metabolism	PREDICTED: 1-deoxy-D-xylulose-5-phosphate synthase-like [Bombus impatiens]	--	--
c28329.graph_c0	8	1.68	0	0	0	0	0	0	5	0.71	0.00920412	#NAME?	down	--	--	--	--	--	--	--	--	S	Function unknown	--	--	--
c28344.graph_c0	8	0.79	0	0	0	0	0	0	18	1.21	5.91e-05	#NAME?	down	--	--	--	--	--	--	Early nodulin 93 ENOD93 protein	--	S	Function unknown	--	--	--
c28361.graph_c0	7	1.04	0	0	0	0	0	0	13	1.33	0.000519441	#NAME?	down	--	--	--	--	--	--	--	--	S	Function unknown	--	--	--
c28372.graph_c0	4	0.61	0	0	0	0	0	0	10	1.04	0.00644924	#NAME?	down	--	--	--	--	--	--	--	--	O	Posttranslational modification, protein turnover, chaperones	--	--	--
c28394.graph_c0	11	1.45	0	0	0	0	0	0	9	0.81	0.000490724	#NAME?	down	[RTKL]	--	Molecular Function: protein serine/threonine kinase activity (GO:0004674);; Molecular Function: ATP binding (GO:0005524);; Biological Process: protein phosphorylation (GO:0006468);;	K03083|5.43482e-98|bfo:BRAFLDRAFT_130759|glycogen synthase kinase-3 beta; K03083 glycogen synthase kinase 3 beta [EC:2.7.11.26] (A)	[G]	Carbohydrate transport and metabolism	Protein kinase domain;; Protein tyrosine kinase	Glycogen synthase kinase-3 beta {ECO:0000313|EMBL:AHZ00116.1} (Fragment) OS=Phasmatidae gen. 1 sp. 1 TRB-2010 PE=2 SV=1	T	Signal transduction mechanisms	glycogen synthase kinase-3 beta, partial [Phasmatidae gen. 1 sp. 1 TRB-2010]	molecular function: catalytic activity (GO:0003824);; biological process: metabolic process (GO:0008152);; biological process: cellular process (GO:0009987);; molecular function: binding (GO:0005488)	Wnt signaling pathway (ko04310);; Hedgehog signaling pathway (ko04340)
c28397.graph_c0	6	0.66	0	0	0	0	0	0	17	1.27	0.000173959	#NAME?	down	[R]	General function prediction only	--	K15502|2.05344e-26|oaa:100084058|ANKRD28; ankyrin repeat domain 28; K15502 serine/threonine-protein phosphatase 6 regulatory ankyrin repeat subunit A (A)	--	--	Ankyrin repeats (3 copies);; Ankyrin repeats (many copies);; Ankyrin repeat;; Ankyrin repeats (many copies);; Ankyrin repeat	Bromodomain domain containing protein {ECO:0000313|EMBL:ELR21773.1} OS=Acanthamoeba castellanii str. Neff PE=4 SV=1	O	Posttranslational modification, protein turnover, chaperones	bromodomain domain containing protein [Acanthamoeba castellanii str. Neff]	--	--
c28398.graph_c0	9	1.03	0	0	0	0	0	0	11	0.86	0.000503112	#NAME?	down	[T]	Signal transduction mechanisms	Molecular Function: catalytic activity (GO:0003824);;	K01102|5.63783e-18|lcm:102346477|Pyruvate dehydrogenase [acetyl-transferring]-phosphatase 1-like; K01102 pyruvate dehydrogenase phosphatase [EC:3.1.3.43] (A)	[T]	Signal transduction mechanisms	Protein phosphatase 2C	Chromosome undetermined scaffold_22, whole genome shotgun sequence {ECO:0000313|EMBL:CAK72182.1} OS=Paramecium tetraurelia PE=3 SV=1	T	Signal transduction mechanisms	hypothetical protein [Paramecium tetraurelia strain d4-2]	molecular function: catalytic activity (GO:0003824);; biological process: metabolic process (GO:0008152)	--
c28432.graph_c0	9	1.48	0	0	0	0	0	0	7	0.78	0.00249298	#NAME?	down	--	--	--	--	[K]	Transcription	Transcriptional Coactivator p15 (PC4)	Activated RNA polymerase II transcriptional coactivator p15 {ECO:0000313|EMBL:KFM72743.1} (Fragment) OS=Stegodyphus mimosarum PE=4 SV=1	K	Transcription	Activated RNA polymerase II transcriptional coactivator p15, partial [Stegodyphus mimosarum]	--	--
c28437.graph_c0	9	0.72	0	0	0	0	0	0	14	0.76	0.000167011	#NAME?	down	--	--	--	--	[S]	Function unknown	Protein of unknown function (DUF1637)	2-aminoethanethiol dioxygenase {ECO:0000313|EMBL:CDG67853.1} OS=Hydra vulgaris (Hydra) PE=2 SV=1	S	Function unknown	PREDICTED: 2-aminoethanethiol dioxygenase-like [Hydra vulgaris]	--	--
c28454.graph_c0	4	0.74	0	0	0	0	0	0	11	1.38	0.00417373	#NAME?	down	[O]	Posttranslational modification, protein turnover, chaperones	Molecular Function: ATP binding (GO:0005524);; Cellular Component: cytoplasm (GO:0005737);; Biological Process: protein folding (GO:0006457);; Molecular Function: unfolded protein binding (GO:0051082);;	K09497|7.29128e-85|ocu:100350572|CCT5; chaperonin containing TCP1, subunit 5 (epsilon); K09497 T-complex protein 1 subunit epsilon (A)	[O]	Posttranslational modification, protein turnover, chaperones	TCP-1/cpn60 chaperonin family	Tcomplex protein 1, epsilon subunit {ECO:0000313|EMBL:ELR25399.1} OS=Acanthamoeba castellanii str. Neff PE=3 SV=1	O	Posttranslational modification, protein turnover, chaperones	Tcomplex protein 1, epsilon subunit [Acanthamoeba castellanii str. Neff]	molecular function: binding (GO:0005488);; cellular component: cell (GO:0005623);; cellular component: cell part (GO:0044464);; biological process: metabolic process (GO:0008152);; biological process: cellular process (GO:0009987)	--
c28455.graph_c0	5	1.21	0	0	0	0	0	0	5	0.82	0.0390048	#NAME?	down	--	--	--	--	--	--	--	--	--	--	--	--	--
c28466.graph_c0	5	1.51	0	0	0	0	0	0	10	1.95	0.00407041	#NAME?	down	[Q]	Secondary metabolites biosynthesis, transport and catabolism	Biological Process: reproduction (GO:0000003);; Molecular Function: monooxygenase activity (GO:0004497);; Molecular Function: binding (GO:0005488);; Biological Process: determination of adult lifespan (GO:0008340);; Molecular Function: oxidoreductase activity, acting on paired donors, with incorporation or reduction of molecular oxygen (GO:0016705);; Biological Process: positive regulation of gro…	--	[QI]	--	Cytochrome P450	Thromboxane-A synthase {ECO:0000313|EMBL:KFM62610.1} (Fragment) OS=Stegodyphus mimosarum PE=3 SV=1	Q	Secondary metabolites biosynthesis, transport and catabolism	Thromboxane-A synthase, partial [Stegodyphus mimosarum]	biological process: reproduction (GO:0000003);; molecular function: catalytic activity (GO:0003824);; biological process: metabolic process (GO:0008152);; biological process: single-organism process (GO:0044699);; molecular function: binding (GO:0005488);; biological process: multicellular organismal process (GO:0032501);; biological process: developmental process (GO:0032502);; biological proces…	--
c28469.graph_c0	16	0.83	0	0	0	0	0	0	23	0.81	9.47e-07	#NAME?	down	[G]	Carbohydrate transport and metabolism	Molecular Function: catalytic activity (GO:0003824);;	--	[G]	Carbohydrate transport and metabolism	Glycosyl hydrolase family 1	Glycosyl hydrolase family protein {ECO:0000313|EMBL:EFC43609.1} OS=Naegleria gruberi (Amoeba) PE=3 SV=1	G	Carbohydrate transport and metabolism	glycosyl hydrolase family protein [Naegleria gruberi]	molecular function: catalytic activity (GO:0003824);; biological process: metabolic process (GO:0008152)	--
c2849.graph_c0	5	0.5	0	0	0	0	0	0	10	0.68	0.00407041	#NAME?	down	--	--	--	K12878|2.97024e-12|smm:Smp_160600|nuclear matrix protein; K12878 THO complex subunit 1 (A)	[Y]	Nuclear structure	THO complex subunit 1 transcription elongation factor	Putative uncharacterized protein {ECO:0000313|EMBL:EGD72748.1} OS=Salpingoeca rosetta (strain ATCC 50818 / BSB-021) PE=4 SV=1	Y	Nuclear structure	hypothetical protein PTSG_04478 [Salpingoeca rosetta]	--	RNA transport (ko03013);; Spliceosome (ko03040)
c28492.graph_c0	7	0.78	0	0	0	0	0	0	8	0.61	0.00389595	#NAME?	down	--	--	--	--	--	--	--	--	S	Function unknown	--	--	--
c28499.graph_c0	6	0.87	0	0	0	0	0	0	18	1.77	0.000140885	#NAME?	down	[R]	General function prediction only	--	--	[O]	Posttranslational modification, protein turnover, chaperones	ATP-dependent protease La (LON) domain	Zinc finger, C3HC4 type (RING finger) domain containing protein {ECO:0000313|EMBL:ELR15443.1} OS=Acanthamoeba castellanii str. Neff PE=4 SV=1	O	Posttranslational modification, protein turnover, chaperones	zinc finger, C3HC4 type (RING finger) domain containing protein [Acanthamoeba castellanii str. Neff]	--	--
c28507.graph_c0	9	0.81	0	0	0	0	0	0	10	0.61	0.000742415	#NAME?	down	[O]	Posttranslational modification, protein turnover, chaperones	Biological Process: cellular metabolic process (GO:0044237);;	K03094|7.41598e-42|nve:NEMVE_v1g164893|hypothetical protein; K03094 S-phase kinase-associated protein 1 (A)	[O]	Posttranslational modification, protein turnover, chaperones	Skp1 family, dimerisation domain;; Skp1 family, tetramerisation domain	SCF ubiquitin ligase {ECO:0000313|EMBL:CCG34083.1} OS=uncultured eukaryote PE=2 SV=1	O	Posttranslational modification, protein turnover, chaperones	glycoprotein FP21 precursor, putative [Perkinsus marinus ATCC 50983]	biological process: metabolic process (GO:0008152);; biological process: cellular process (GO:0009987)	Ubiquitin mediated proteolysis (ko04120);; Protein processing in endoplasmic reticulum (ko04141);; Wnt signaling pathway (ko04310);; TGF-beta signaling pathway (ko04350)
c28511.graph_c0	4	0.4	0	0	0	0	0	0	21	1.44	0.0333013	#NAME?	down	--	--	--	--	--	--	--	--	S	Function unknown	--	--	--
c28516.graph_c0	4	0.51	0	0	0	0	0	0	14	1.21	0.00327814	#NAME?	down	--	--	--	--	--	--	--	--	S	Function unknown	--	--	--
c28522.graph_c0	4	0.94	0	0	0	0	0	0	10	1.68	0.00644924	#NAME?	down	--	--	--	--	--	--	--	--	S	Function unknown	--	--	--
c28536.graph_c0	10	0.67	0	0	0	0	0	0	11	0.5	0.00033977	#NAME?	down	--	--	--	--	--	--	FG-GAP repeat	Predicted protein {ECO:0000313|EMBL:EDO36693.1} OS=Nematostella vectensis (Starlet sea anemone) PE=4 SV=1	R	General function prediction only	predicted protein [Nematostella vectensis]	--	--
c28563.graph_c0	8	1.23	0	0	0	0	0	0	8	0.84	0.00252877	#NAME?	down	--	--	Molecular Function: binding (GO:0005488);;	K03107|7.83916e-12|nve:NEMVE_v1g131967|hypothetical protein; K03107 signal recognition particle subunit SRP68 (A)	[U]	Intracellular trafficking, secretion, and vesicular transport	--	Predicted protein {ECO:0000313|EMBL:EDO32726.1} (Fragment) OS=Nematostella vectensis (Starlet sea anemone) PE=4 SV=1	U	Intracellular trafficking, secretion, and vesicular transport	predicted protein [Nematostella vectensis]	molecular function: binding (GO:0005488)	Protein export (ko03060)
c28575.graph_c0	5	0.84	0	0	0	0	0	0	8	0.91	0.00977984	#NAME?	down	--	--	--	K09481|2.18389e-09|hmg:100205562|protein transport protein Sec61 subunit beta-like; K09481 protein transport protein SEC61 subunit beta (A)	[O]	Posttranslational modification, protein turnover, chaperones	Sec61beta family	Agap011504-PA, related {ECO:0000313|EMBL:CBZ50715.1} OS=Neospora caninum (strain Liverpool) PE=4 SV=1	O	Posttranslational modification, protein turnover, chaperones	agap011504-PA, related [Neospora caninum Liverpool]	--	Protein export (ko03060);; Protein processing in endoplasmic reticulum (ko04141);; Phagosome (ko04145)
c28576.graph_c0	6	0.61	0	0	0	0	0	0	13	0.9	0.000784769	#NAME?	down	--	--	--	--	--	--	--	--	S	Function unknown	--	--	--
c28578.graph_c0	5	0.77	0	0	0	0	0	0	7	0.74	0.0154068	#NAME?	down	--	--	--	--	[K]	Transcription	--	--	--	--	--	--	--
c28600.graph_c0	4	0.48	0	0	0	0	0	0	7	0.57	0.0248506	#NAME?	down	[C]	Energy production and conversion	--	K01126|2.01392e-32|cin:100183504|probable glycerophosphoryl diester phosphodiesterase 3; K01126 glycerophosphoryl diester phosphodiesterase [EC:3.1.4.46] (A)	[C]	Energy production and conversion	Glycerophosphoryl diester phosphodiesterase family	Uncharacterized protein {ECO:0000313|Ensembl:ENSCINP00000030432} OS=Ciona intestinalis (Transparent sea squirt) PE=4 SV=1	C	Energy production and conversion	PREDICTED: probable glycerophosphoryl diester phosphodiesterase 3 [Ciona intestinalis]	--	Glycerophospholipid metabolism (ko00564)
c28606.graph_c0	7	0.66	0	0	0	0	0	0	9	0.58	0.00256512	#NAME?	down	--	--	--	--	[O]	Posttranslational modification, protein turnover, chaperones	--	--	O	Posttranslational modification, protein turnover, chaperones	--	--	--
c28607.graph_c0	11	0.72	0	0	0	0	0	0	7	0.31	0.00242667	#NAME?	down	[O]	Posttranslational modification, protein turnover, chaperones	--	K09517|7.06559e-95|rno:360734|Dnajb11, LRRGT00084; DnaJ (Hsp40) homolog, subfamily B, member 11; K09517 DnaJ homolog subfamily B member 11 (A)	[O]	Posttranslational modification, protein turnover, chaperones	DnaJ domain;; DnaJ C terminal domain	Predicted protein {ECO:0000313|EMBL:EDQ86393.1} OS=Monosiga brevicollis (Choanoflagellate) PE=4 SV=1	O	Posttranslational modification, protein turnover, chaperones	hypothetical protein [Monosiga brevicollis MX1]	--	Protein processing in endoplasmic reticulum (ko04141)
c28614.graph_c0	8	0.63	0	0	0	0	0	0	12	0.64	0.000510412	#NAME?	down	[R]	General function prediction only	--	--	--	--	Bacterial transferase hexapeptide (six repeats)	Gamma-carbonic anhydrase {ECO:0000313|EMBL:EAR90076.2} OS=Tetrahymena thermophila (strain SB210) PE=4 SV=2	R	General function prediction only	gamma-carbonic anhydrase [Tetrahymena thermophila SB210]	--	--
c28639.graph_c0	6	0.87	0	0	0	0	0	0	6	0.6	0.0150753	#NAME?	down	--	--	--	--	--	--	TPR repeat;; Tetratricopeptide repeat;; Tetratricopeptide repeat;; Tetratricopeptide repeat	--	R	General function prediction only	putative ETO1-like protein 1-like [Trypanosoma grayi]	--	--
c28654.graph_c0	5	1.02	0	0	0	0	0	0	6	0.83	0.024319	#NAME?	down	--	--	--	--	--	--	--	--	G	Carbohydrate transport and metabolism	--	--	--
c28669.graph_c0	2	0.4	0	0	0	0	0	0	8	1.08	0.0425913	#NAME?	down	[O]	Posttranslational modification, protein turnover, chaperones	Molecular Function: threonine-type endopeptidase activity (GO:0004298);; Cellular Component: nucleus (GO:0005634);; Cellular Component: cytoplasm (GO:0005737);; Biological Process: ubiquitin-dependent protein catabolic process (GO:0006511);; Cellular Component: proteasome core complex, alpha-subunit complex (GO:0019773);;	K02725|2.50884e-55|spu:584825|proteasome subunit alpha type-1-like; K02725 20S proteasome subunit alpha 6 [EC:3.4.25.1] (A)	[O]	Posttranslational modification, protein turnover, chaperones	Proteasome subunit;; Proteasome subunit A N-terminal signature	Proteasome subunit alpha type {ECO:0000256|RuleBase:RU000551} OS=Zootermopsis nevadensis (Dampwood termite) PE=3 SV=1	O	Posttranslational modification, protein turnover, chaperones	Proteasome subunit alpha type-1 [Zootermopsis nevadensis]	molecular function: catalytic activity (GO:0003824);; biological process: metabolic process (GO:0008152);; cellular component: cell (GO:0005623);; cellular component: organelle (GO:0043226);; cellular component: cell part (GO:0044464);; biological process: cellular process (GO:0009987);; cellular component: macromolecular complex (GO:0032991)	Proteasome (ko03050)
c28674.graph_c1	3	0.37	0	0	0	0	0	0	12	1.02	0.0159247	#NAME?	down	--	--	--	--	--	--	X8 domain	--	S	Function unknown	--	--	--
c28686.graph_c0	4	0.94	0	0	0	0	0	0	8	1.28	0.0157777	#NAME?	down	--	--	--	--	[O]	Posttranslational modification, protein turnover, chaperones	--	--	O	Posttranslational modification, protein turnover, chaperones	--	--	--
c28696.graph_c0	7	0.69	0	0	0	0	0	0	12	0.8	0.000768358	#NAME?	down	--	--	--	--	[T]	Signal transduction mechanisms	WW-domain ligand protein	Putative uncharacterized protein {ECO:0000313|EMBL:AEO33527.1} (Fragment) OS=Amblyomma maculatum (Gulf Coast tick) PE=2 SV=1	T	Signal transduction mechanisms	hypothetical protein [Paramecium tetraurelia strain d4-2]	--	--
c28717.graph_c0	8	1.34	0	0	0	0	0	0	7	0.8	0.00381835	#NAME?	down	--	--	--	--	--	--	--	--	S	Function unknown	--	--	--
c28720.graph_c0	11	0.73	0	0	0	0	0	0	17	0.77	2.98e-05	#NAME?	down	[F]	Nucleotide transport and metabolism	Biological Process: pyrimidine nucleotide biosynthetic process (GO:0006221);; Biological Process: nucleoside metabolic process (GO:0009116);; Molecular Function: carboxy-lyase activity (GO:0016831);;	K13421|3.04465e-105|xla:494728|umps; uridine monophosphate synthetase; K13421 uridine monophosphate synthetase [EC:2.4.2.10 4.1.1.23] (A)	[F]	Nucleotide transport and metabolism	Orotidine 5'-phosphate decarboxylase / HUMPS family	Predicted protein {ECO:0000313|EMBL:EDO49175.1} OS=Nematostella vectensis (Starlet sea anemone) PE=3 SV=1	F	Nucleotide transport and metabolism	PREDICTED: uridine 5&apos;-monophosphate synthase-like [Aplysia californica]	biological process: metabolic process (GO:0008152);; biological process: cellular process (GO:0009987);; biological process: single-organism process (GO:0044699);; molecular function: catalytic activity (GO:0003824)	Pyrimidine metabolism (ko00240);; Drug metabolism - other enzymes (ko00983)
c28722.graph_c0	14	1.18	0	0	0	0	0	0	14	0.8	2.89e-05	#NAME?	down	[E]	Amino acid transport and metabolism	--	--	[E]	Amino acid transport and metabolism	Serine acetyltransferase, N-terminal	Uncharacterized protein {ECO:0000313|EnsemblMetazoa:GB54824-PA} OS=Apis mellifera (Honeybee) PE=4 SV=1	E	Amino acid transport and metabolism	PREDICTED: serine acetyltransferase-like [Ceratitis capitata]	--	--
c28724.graph_c0	3	0.69	0	0	0	0	0	0	11	1.11	0.00933372	#NAME?	down	[E]	Amino acid transport and metabolism	--	--	[E]	Amino acid transport and metabolism	C-terminal regulatory domain of Threonine dehydratase	Uncharacterized protein {ECO:0000313|EnsemblMetazoa:PAC:15709289} (Fragment) OS=Amphimedon queenslandica (Sponge) PE=4 SV=1	E	Amino acid transport and metabolism	PREDICTED: l-Threonine dehydratase biosynthetic IlvA-like [Ceratitis capitata]	--	--
c28725.graph_c0	9	1.46	0	0	0	0	0	0	12	1.32	0.000345086	#NAME?	down	--	--	--	--	--	--	Cleavage site for pathogenic type III effector avirulence factor Avr	--	R	General function prediction only	--	--	--
c28753.graph_c0	9	1.34	0	0	0	0	0	0	13	1.31	0.000238229	#NAME?	down	--	--	--	--	--	--	--	--	S	Function unknown	--	--	--
c28754.graph_c0	3	0.35	0	0	0	0	0	0	10	0.8	0.0104068	#NAME?	down	[RTKL]	--	Biological Process: nematode larval development (GO:0002119);; Molecular Function: protein serine/threonine kinase activity (GO:0004674);; Molecular Function: protein binding (GO:0005515);; Molecular Function: ATP binding (GO:0005524);; Cellular Component: cytoplasm (GO:0005737);; Biological Process: protein phosphorylation (GO:0006468);; Biological Process: receptor-mediated endocytosis (GO:0006…	K03083|6.74845e-53|asn:102387985|GSK3B; glycogen synthase kinase 3 beta; K03083 glycogen synthase kinase 3 beta [EC:2.7.11.26] (A)	[G]	Carbohydrate transport and metabolism	Protein kinase domain;; Protein tyrosine kinase	Glycogen synthase kinase 3 {ECO:0000313|EMBL:ADI24335.1} (Fragment) OS=Aplysia californica (California sea hare) PE=2 SV=1	T	Signal transduction mechanisms	glycogen synthase kinase 3 [Aplysia californica]	biological process: multicellular organismal process (GO:0032501);; biological process: developmental process (GO:0032502);; biological process: single-organism process (GO:0044699);; molecular function: catalytic activity (GO:0003824);; biological process: metabolic process (GO:0008152);; biological process: cellular process (GO:0009987);; molecular function: binding (GO:0005488);; cellular comp…	ErbB signaling pathway (ko04012);; Cell cycle (ko04110);; Wnt signaling pathway (ko04310);; Hedgehog signaling pathway (ko04340);; Focal adhesion (ko04510);; Insulin signaling pathway (ko04910);; Melanogenesis (ko04916)
c28767.graph_c0	3	0.47	0	0	0	0	0	0	9	0.95	0.016257	#NAME?	down	--	--	--	--	--	--	--	--	S	Function unknown	--	--	--
c28770.graph_c0	2	0.41	0	0	0	0	0	0	8	1.12	0.0425913	#NAME?	down	[R]	General function prediction only	--	K02180|1.39916e-35|cqu:CpipJ_CPIJ016504|mitotic checkpoint protein BUB3; K02180 cell cycle arrest protein BUB3 (A)	[D]	Cell cycle control, cell division, chromosome partitioning	WD domain, G-beta repeat	Uncharacterized protein {ECO:0000313|EnsemblMetazoa:SMAR000759-PA} OS=Strigamia maritima (European centipede) PE=4 SV=1	D	Cell cycle control, cell division, chromosome partitioning	PREDICTED: mitotic checkpoint protein BUB3-like [Aplysia californica]	--	--
c28774.graph_c0	5	0.94	0	0	0	0	0	0	6	0.77	0.024319	#NAME?	down	--	--	--	--	--	--	--	--	--	--	--	--	--
c28776.graph_c0	9	1.49	0	0	0	0	0	0	5	0.57	0.0163629	#NAME?	down	[S]	Function unknown	--	--	[Q]	Secondary metabolites biosynthesis, transport and catabolism	Flavin containing amine oxidoreductase	Zeta-carotene desaturase {ECO:0000313|EMBL:ACB42736.1} OS=Paulinella chromatophora PE=4 SV=1	H	Coenzyme transport and metabolism	phytoene dehydrogenase [Bigelowiella natans]	--	--
c28789.graph_c0	7	1.69	0	0	0	0	0	0	14	1.41	0.000354406	#NAME?	down	--	--	--	--	[O]	Posttranslational modification, protein turnover, chaperones	--	--	O	Posttranslational modification, protein turnover, chaperones	--	--	--
c28792.graph_c0	8	1.51	0	0	0	0	0	0	4	0.51	0.0437444	#NAME?	down	--	--	--	--	--	--	Rare lipoprotein A (RlpA)-like double-psi beta-barrel	Expansin-like protein {ECO:0000313|EMBL:EFA74732.1} OS=Polysphondylium pallidum (Cellular slime mold) PE=4 SV=1	R	General function prediction only	expansin-like protein [Polysphondylium pallidum PN500]	--	--
c28794.graph_c0	4	0.44	0	0	0	0	0	0	10	0.74	0.00644924	#NAME?	down	--	--	--	--	[E]	Amino acid transport and metabolism	Transmembrane amino acid transporter protein	--	E	Amino acid transport and metabolism	--	--	--
c28800.graph_c0	10	0.92	0	0	0	0	0	0	14	0.87	0.000114603	#NAME?	down	[J]	Translation, ribosomal structure and biogenesis	Molecular Function: catalytic activity (GO:0003824);;	K01870|5.24005e-22|mcf:102123584|IARS; isoleucyl-tRNA synthetase; K01870 isoleucyl-tRNA synthetase [EC:6.1.1.5] (A)	[J]	Translation, ribosomal structure and biogenesis	--	Putative uncharacterized protein {ECO:0000313|EMBL:EEN42038.1} (Fragment) OS=Branchiostoma floridae (Florida lancelet) PE=4 SV=1	J	Translation, ribosomal structure and biogenesis	hypothetical protein BRAFLDRAFT_110162 [Branchiostoma floridae]	molecular function: catalytic activity (GO:0003824);; biological process: metabolic process (GO:0008152)	Aminoacyl-tRNA biosynthesis (ko00970)
c28807.graph_c0	5	1.06	0	0	0	0	0	0	6	0.86	0.024319	#NAME?	down	--	--	--	--	--	--	--	--	S	Function unknown	--	--	--
c28814.graph_c0	6	0.44	0	0	0	0	0	0	14	0.7	0.000529298	#NAME?	down	--	--	--	--	[I]	Lipid transport and metabolism	CRAL/TRIO domain;; Divergent CRAL/TRIO domain	Cellular retinaldehyde-binding/triple function domain-containing protein {ECO:0000313|EMBL:EGG21683.1} OS=Dictyostelium fasciculatum (strain SH3) PE=4 SV=1	I	Lipid transport and metabolism	hypothetical protein SAMD00019534_043270, partial [Acytostelium subglobosum LB1]	--	--
c28820.graph_c0	10	1.09	0	0	0	0	0	0	18	1.34	3.02e-05	#NAME?	down	--	--	Molecular Function: catalytic activity (GO:0003824);;	--	[Q]	Secondary metabolites biosynthesis, transport and catabolism	Cytochrome P450	Cytochrome P450 2U1 {ECO:0000313|EMBL:CDG69161.1} (Fragment) OS=Hydra vulgaris (Hydra) PE=2 SV=1	Q	Secondary metabolites biosynthesis, transport and catabolism	PREDICTED: steroid 17-alpha-hydroxylase/17,20 lyase-like [Hydra vulgaris]	molecular function: catalytic activity (GO:0003824);; biological process: metabolic process (GO:0008152)	--
c28869.graph_c0	14	1.63	0	0	0	0	0	0	13	1.03	4.02e-05	#NAME?	down	[R]	General function prediction only	Molecular Function: organic cyclic compound binding (GO:0097159);; Molecular Function: heterocyclic compound binding (GO:1901363);;	--	[K]	Transcription	RNA recognition motif. (a.k.a. RRM, RBD, or RNP domain);; RNA recognition motif (a.k.a. RRM, RBD, or RNP domain);; RNA recognition motif. (a.k.a. RRM, RBD, or RNP domain)	Putative uncharacterized protein {ECO:0000313|EMBL:AEO32741.1} (Fragment) OS=Amblyomma maculatum (Gulf Coast tick) PE=2 SV=1	A	RNA processing and modification	RNA recognition motif domain containing protein [Acanthamoeba castellanii str. Neff]	molecular function: binding (GO:0005488)	--
c28871.graph_c0	15	0.95	0	0	0	0	0	0	23	0.99	1.28e-06	#NAME?	down	[L]	Replication, recombination and repair	Molecular Function: lyase activity (GO:0016829);;	--	[LT]	--	FAD binding domain of DNA photolyase	Putative uncharacterized protein {ECO:0000313|EMBL:EDV28557.1} OS=Trichoplax adhaerens (Trichoplax reptans) PE=4 SV=1	T	Signal transduction mechanisms	hypothetical protein TRIADDRAFT_18352 [Trichoplax adhaerens]	molecular function: catalytic activity (GO:0003824);; biological process: metabolic process (GO:0008152)	--
c28875.graph_c0	7	2.58	0	0	0	0	0	0	6	1.51	0.00933372	#NAME?	down	--	--	--	--	--	--	Protein of unknown function (DUF1218)	Putative uncharacterized protein {ECO:0000313|EMBL:AEO32392.1} (Fragment) OS=Amblyomma maculatum (Gulf Coast tick) PE=2 SV=1	R	General function prediction only	--	--	--
c28903.graph_c0	7	0.62	0	0	0	0	0	0	11	0.66	0.00113737	#NAME?	down	[E]	Amino acid transport and metabolism	--	--	[O]	Posttranslational modification, protein turnover, chaperones	Prolyl oligopeptidase family;; Alpha/beta hydrolase family;; Alpha/beta hydrolase family;; Dienelactone hydrolase family	Dipeptidyl-peptidase, putative {ECO:0000313|EMBL:EER18469.1} OS=Perkinsus marinus (strain ATCC 50983 / TXsc) PE=4 SV=1	O	Posttranslational modification, protein turnover, chaperones	dipeptidyl-peptidase, putative [Perkinsus marinus ATCC 50983]	--	--
c28912.graph_c0	8	1.57	0	0	0	0	0	0	10	1.34	0.00112091	#NAME?	down	[O]	Posttranslational modification, protein turnover, chaperones	Molecular Function: peptidase activity (GO:0008233);;	K06013|5.39401e-28|nve:NEMVE_v1g136688|hypothetical protein; K06013 STE24 endopeptidase [EC:3.4.24.84] (A)	[R]	General function prediction only	Peptidase family M48	CAAX prenyl protease 1 {ECO:0000313|EMBL:EFW46521.1} OS=Capsaspora owczarzaki (strain ATCC 30864) PE=4 SV=1	O	Posttranslational modification, protein turnover, chaperones	CAAX prenyl protease 1 [Capsaspora owczarzaki ATCC 30864]	molecular function: catalytic activity (GO:0003824);; biological process: metabolic process (GO:0008152)	Terpenoid backbone biosynthesis (ko00900)
c28935.graph_c0	6	0.94	0	0	0	0	0	0	8	0.85	0.00614617	#NAME?	down	[O]	Posttranslational modification, protein turnover, chaperones	--	--	[O]	Posttranslational modification, protein turnover, chaperones	Redoxin	Putative uncharacterized protein {ECO:0000313|EMBL:EFX70935.1} OS=Daphnia pulex (Water flea) PE=4 SV=1	O	Posttranslational modification, protein turnover, chaperones	hypothetical protein DAPPUDRAFT_93418 [Daphnia pulex]	--	--
c28937.graph_c0	12	0.8	0	0	0	0	0	0	15	0.68	4.1e-05	#NAME?	down	[RTKL]	--	Molecular Function: transferase activity, transferring phosphorus-containing groups (GO:0016772);;	K04730|2.48262e-35|mze:101465239|interleukin-1 receptor-associated kinase 1-like; K04730 interleukin-1 receptor-associated kinase 1 [EC:2.7.11.1] (A)	--	--	Protein tyrosine kinase;; Protein kinase domain	IRAK4-like protein {ECO:0000313|EMBL:CAL36106.1} OS=Suberites domuncula (Sponge) PE=2 SV=1	T	Signal transduction mechanisms	IRAK4-like protein [Suberites domuncula]	molecular function: catalytic activity (GO:0003824);; biological process: metabolic process (GO:0008152)	Apoptosis (ko04210);; Toll-like receptor signaling pathway (ko04620)
c28966.graph_c0	20	1.38	0	0	0	0	0	0	16	0.75	2.18e-06	#NAME?	down	--	--	--	--	[G]	Carbohydrate transport and metabolism	Alpha-amylase C-terminal beta-sheet domain;; Alpha amylase, catalytic domain	Putative uncharacterized protein NCLIV_069605 {ECO:0000313|EMBL:CCA30065.1} OS=Neospora caninum (strain Liverpool) PE=4 SV=1	G	Carbohydrate transport and metabolism	Alpha amylase, catalytic domain containing protein [Toxoplasma gondii ME49]	--	--
c28976.graph_c0	4	0.62	0	0	0	0	0	0	24	3.59	0.0487203	#NAME?	down	--	--	--	--	--	--	CS domain	Putative uncharacterized protein {ECO:0000313|EMBL:AEO36152.1} OS=Amblyomma maculatum (Gulf Coast tick) PE=2 SV=1	O	Posttranslational modification, protein turnover, chaperones	hypothetical protein [Monosiga brevicollis MX1]	--	--
c28983.graph_c0	7	1.11	0	0	0	0	0	0	6	0.65	0.00933372	#NAME?	down	--	--	--	--	--	--	--	--	P	Inorganic ion transport and metabolism	--	--	--
c29007.graph_c0	6	0.7	0	0	0	0	0	0	4	0.32	0.0381233	#NAME?	down	--	--	--	--	--	--	--	--	--	--	--	--	--
c29030.graph_c0	6	0.66	0	0	0	0	0	0	8	0.6	0.00614617	#NAME?	down	--	--	--	--	--	--	Protein of unknown function (DUF707)	Predicted protein {ECO:0000313|EMBL:EDQ89453.1} OS=Monosiga brevicollis (Choanoflagellate) PE=4 SV=1	S	Function unknown	hypothetical protein [Monosiga brevicollis MX1]	--	--
c29067.graph_c1	4	0.44	0	0	0	0	0	0	8	0.6	0.0157777	#NAME?	down	[R]	General function prediction only	Molecular Function: chromatin binding (GO:0003682);; Molecular Function: protein kinase activity (GO:0004672);; Molecular Function: ATP binding (GO:0005524);; Biological Process: protein phosphorylation (GO:0006468);;	K17451|2.34047e-45|cge:100760595|Ezh1; enhancer of zeste homolog 1 (Drosophila); K17451 histone-lysine N-methyltransferase EZH1 [EC:2.1.1.43] (A)	[K]	Transcription	SET domain	SJCHGC03586 protein {ECO:0000313|EMBL:AAX26302.2} (Fragment) OS=Schistosoma japonicum (Blood fluke) PE=2 SV=2	K	Transcription	SJCHGC03586 protein [Schistosoma japonicum]	molecular function: binding (GO:0005488);; molecular function: catalytic activity (GO:0003824);; biological process: metabolic process (GO:0008152);; biological process: cellular process (GO:0009987)	--
c29085.graph_c0	7	0.92	0	0	0	0	0	0	15	1.34	0.00024489	#NAME?	down	[OJ]	--	Molecular Function: organic cyclic compound binding (GO:0097159);; Molecular Function: heterocyclic compound binding (GO:1901363);;	K18733|2.93298e-24|lgi:LOTGIDRAFT_112382|hypothetical protein; K18733 la-related protein 6 (A)	[R]	General function prediction only	La domain;; RNA recognition motif. (a.k.a. RRM, RBD, or RNP domain);; RNA recognition motif (a.k.a. RRM, RBD, or RNP domain)	Uncharacterized protein {ECO:0000313|EMBL:ESP00643.1} OS=Lottia gigantea (Giant owl limpet) PE=4 SV=1	R	General function prediction only	hypothetical protein LOTGIDRAFT_112382 [Lottia gigantea]	molecular function: binding (GO:0005488)	--
c29111.graph_c0	4	0.62	0	0	0	0	0	0	9	0.95	0.0100633	#NAME?	down	--	--	--	--	--	--	--	--	S	Function unknown	--	--	--
c29121.graph_c0	7	0.71	0	0	0	0	0	0	11	0.76	0.00113737	#NAME?	down	--	--	--	--	--	--	Histidine kinase-, DNA gyrase B-, and HSP90-like ATPase	--	K	Transcription	--	--	--
c29159.graph_c0	6	0.81	0	0	0	0	0	0	7	0.64	0.00953759	#NAME?	down	[O]	Posttranslational modification, protein turnover, chaperones	Cellular Component: ubiquitin ligase complex (GO:0000151);; Molecular Function: catalytic activity (GO:0003824);; Biological Process: ubiquitin-dependent protein catabolic process (GO:0006511);; Biological Process: mitotic G2 DNA damage checkpoint (GO:0007095);; Biological Process: eggshell chorion gene amplification (GO:0007307);; Biological Process: positive regulation of NFAT protein import in…	K10609|8.70138e-55|mde:101891962|cullin-4B-like; K10609 cullin 4 (A)	[D]	Cell cycle control, cell division, chromosome partitioning	Cullin family	Cullin-3, putative {ECO:0000313|EMBL:EER06470.1} OS=Perkinsus marinus (strain ATCC 50983 / TXsc) PE=3 SV=1	D	Cell cycle control, cell division, chromosome partitioning	Cullin-3, putative [Perkinsus marinus ATCC 50983]	cellular component: cell (GO:0005623);; cellular component: macromolecular complex (GO:0032991);; cellular component: cell part (GO:0044464);; molecular function: catalytic activity (GO:0003824);; biological process: metabolic process (GO:0008152);; biological process: cellular process (GO:0009987);; biological process: single-organism process (GO:0044699);; biological process: response to stimul…	Nucleotide excision repair (ko03420);; Ubiquitin mediated proteolysis (ko04120)
c29167.graph_c1	3	0.9	0	0	0	0	0	0	8	2.16	0.0256344	#NAME?	down	[O]	Posttranslational modification, protein turnover, chaperones	Molecular Function: ATP binding (GO:0005524);; Cellular Component: endoplasmic reticulum lumen (GO:0005788);; Biological Process: response to stress (GO:0006950);; Molecular Function: 2-alkenal reductase [NAD(P)] activity (GO:0032440);; Biological Process: oxidation-reduction process (GO:0055114);;	K09490|1.26921e-45|isc:IscW_ISCW017754|heat shock protein, putative (EC:1.3.1.74); K09490 heat shock 70kDa protein 5 (A)	[O]	Posttranslational modification, protein turnover, chaperones	Hsp70 protein	ACYPI007166 protein {ECO:0000313|EMBL:BAH72748.1} OS=Acyrthosiphon pisum (Pea aphid) PE=2 SV=1	O	Posttranslational modification, protein turnover, chaperones	ACYPI007166 [Acyrthosiphon pisum]	molecular function: binding (GO:0005488);; cellular component: cell (GO:0005623);; cellular component: membrane-enclosed lumen (GO:0031974);; cellular component: organelle (GO:0043226);; cellular component: organelle part (GO:0044422);; cellular component: cell part (GO:0044464);; biological process: response to stimulus (GO:0050896);; molecular function: catalytic activity (GO:0003824);; biologi…	Protein export (ko03060);; Protein processing in endoplasmic reticulum (ko04141)
c29173.graph_c0	6	0.52	0	0	0	0	0	0	4	0.24	0.0381233	#NAME?	down	--	--	--	--	[K]	Transcription	HD-ZIP protein N terminus;; Homeobox associated leucine zipper;; Homeobox domain	--	K	Transcription	--	--	--
c29176.graph_c0	10	0.8	0	0	0	0	0	0	9	0.49	0.000732243	#NAME?	down	[OC]	--	--	K03671|1.21338e-22|nvi:100118754|thioredoxin-2-like; K03671 thioredoxin 1 (A)	[O]	Posttranslational modification, protein turnover, chaperones	Thioredoxin;; Thioredoxin-like domain;; Thioredoxin-like	Thioredoxin {ECO:0000256|PIRNR:PIRNR000077} OS=Amblyomma maculatum (Gulf Coast tick) PE=2 SV=1	O	Posttranslational modification, protein turnover, chaperones	thioredoxinlike 1, putative [Acanthamoeba castellanii str. Neff]	--	--
c29209.graph_c0	8	0.97	0	0	0	0	0	0	5	0.41	0.00920412	#NAME?	down	--	--	--	--	--	--	Viral coat protein	--	--	--	--	--	--
c29226.graph_c0	8	1.78	0	0	0	0	0	0	5	0.76	0.00920412	#NAME?	down	--	--	--	--	[R]	General function prediction only	--	--	R	General function prediction only	--	--	--
c29228.graph_c0	3	0.75	0	0	0	0	0	0	9	1.53	0.016257	#NAME?	down	[IQR]	--	--	--	[R]	General function prediction only	Enoyl-(Acyl carrier protein) reductase	Uncharacterized protein {ECO:0000313|EMBL:ESP01190.1} OS=Lottia gigantea (Giant owl limpet) PE=4 SV=1	Q	Secondary metabolites biosynthesis, transport and catabolism	PREDICTED: dehydrogenase/reductase SDR family member 4-like isoform X2 [Aplysia californica]	--	--
c29254.graph_c0	4	0.51	0	0	0	0	0	0	13	1.13	0.00182982	#NAME?	down	[J]	Translation, ribosomal structure and biogenesis	Cellular Component: ribonucleoprotein complex (GO:0030529);;	K02995|1.12913e-80|nve:NEMVE_v1g195152|hypothetical protein; K02995 small subunit ribosomal protein S8e (A)	[J]	Translation, ribosomal structure and biogenesis	Ribosomal protein S8e	40S ribosomal protein S8 {ECO:0000256|RuleBase:RU000669} OS=Nematostella vectensis (Starlet sea anemone) PE=3 SV=1	J	Translation, ribosomal structure and biogenesis	hypothetical protein NEMVEDRAFT_v1g195152 [Nematostella vectensis]	cellular component: cell (GO:0005623);; cellular component: macromolecular complex (GO:0032991);; cellular component: cell part (GO:0044464)	Ribosome (ko03010)
c29255.graph_c0	11	1.56	0	0	0	0	0	0	9	0.87	0.000490724	#NAME?	down	--	--	--	--	--	--	--	Putative uncharacterized protein {ECO:0000313|EMBL:AEO34780.1} OS=Amblyomma maculatum (Gulf Coast tick) PE=2 SV=1	S	Function unknown	--	--	--
c29272.graph_c0	5	0.49	0	0	0	0	0	0	6	0.4	0.024319	#NAME?	down	--	--	--	--	[S]	Function unknown	Protein of unknown function (DUF410)	DUF410 family protein {ECO:0000313|EMBL:EGG21685.1} OS=Dictyostelium fasciculatum (strain SH3) PE=4 SV=1	S	Function unknown	DUF410 family protein [Dictyostelium fasciculatum]	--	--
c29276.graph_c0	11	1.6	0	0	0	0	0	0	6	0.59	0.012771	#NAME?	down	--	--	--	--	--	--	--	--	S	Function unknown	--	--	--
c29305.graph_c0	3	0.95	0	0	0	0	0	0	8	1.73	0.0256344	#NAME?	down	--	--	--	--	--	--	--	--	--	--	--	--	--
c29324.graph_c0	10	0.57	0	0	0	0	0	0	14	0.54	0.000114603	#NAME?	down	--	--	--	--	[TU]	--	ANTH domain	Uncharacterized protein {ECO:0000313|EnsemblMetazoa:OVOC139} OS=Onchocerca volvulus PE=4 SV=1	F	Nucleotide transport and metabolism	ANTH domain containing protein [Brugia malayi]	--	--
c29371.graph_c0	5	0.85	0	0	0	0	0	0	11	1.27	0.00267525	#NAME?	down	--	--	--	--	--	--	--	--	S	Function unknown	--	--	--
c29379.graph_c0	8	1.46	0	0	0	0	0	0	9	1.12	0.00166674	#NAME?	down	--	--	--	--	--	--	--	--	--	--	--	--	--
c29430.graph_c0	14	1.09	0	0	0	0	0	0	23	1.22	1.75e-06	#NAME?	down	--	--	--	--	--	--	--	--	S	Function unknown	--	--	--
c29442.graph_c0	6	2.33	0	0	0	0	0	0	4	0.57	0.0381233	#NAME?	down	--	--	--	K01824|2.2349e-28|lgi:LOTGIDRAFT_188540|hypothetical protein; K01824 cholestenol delta-isomerase [EC:5.3.3.5] (A)	[I]	Lipid transport and metabolism	Emopamil binding protein	Uncharacterized protein {ECO:0000313|EMBL:ESO95822.1} OS=Lottia gigantea (Giant owl limpet) PE=4 SV=1	I	Lipid transport and metabolism	hypothetical protein LOTGIDRAFT_188540 [Lottia gigantea]	--	Steroid biosynthesis (ko00100)
c29445.graph_c0	7	0.58	0	0	0	0	0	0	18	1.01	8.43e-05	#NAME?	down	[RTKL]	--	Molecular Function: kinase activity (GO:0016301);;	K07198|5.75187e-70|aqu:100642122|5'-AMP-activated protein kinase catalytic subunit alpha-2-like; K07198 5'-AMP-activated protein kinase, catalytic alpha subunit [EC:2.7.11.11] (A)	[T]	Signal transduction mechanisms	Protein kinase domain;; Protein tyrosine kinase;; Kinase-like;; Lipopolysaccharide kinase (Kdo/WaaP) family	Genomic scaffold, scaffold_46 {ECO:0000313|EMBL:CCW65392.1} OS=Phytomonas sp. isolate EM1 PE=4 SV=1	T	Signal transduction mechanisms	unnamed protein product [Phytomonas sp. isolate EM1]	molecular function: catalytic activity (GO:0003824);; biological process: metabolic process (GO:0008152);; biological process: cellular process (GO:0009987)	FoxO signaling pathway (ko04068);; Regulation of autophagy (ko04140);; mTOR signaling pathway (ko04150)
c29471.graph_c0	11	0.75	0	0	0	0	0	0	10	0.47	0.000336809	#NAME?	down	[LKJ]	--	Molecular Function: nucleotide binding (GO:0000166);; Molecular Function: helicase activity (GO:0004386);;	K12858|1.68043e-116|lcm:102358300|DDX23; DEAD (Asp-Glu-Ala-Asp) box polypeptide 23; K12858 ATP-dependent RNA helicase DDX23/PRP28 [EC:3.6.4.13] (A)	[A]	RNA processing and modification	Helicase conserved C-terminal domain;; DEAD/DEAH box helicase	Uncharacterized protein {ECO:0000313|Ensembl:ENSCINP00000003859} OS=Ciona intestinalis (Transparent sea squirt) PE=3 SV=2	A	RNA processing and modification	PREDICTED: probable ATP-dependent RNA helicase DDX23 [Acyrthosiphon pisum]	molecular function: binding (GO:0005488);; molecular function: catalytic activity (GO:0003824);; biological process: metabolic process (GO:0008152)	Spliceosome (ko03040)
c29488.graph_c0	5	0.86	0	0	0	0	0	0	5	0.58	0.0390048	#NAME?	down	[HE]	--	--	--	[E]	Amino acid transport and metabolism	D-isomer specific 2-hydroxyacid dehydrogenase, NAD binding domain	D-3-phosphoglycerate dehydrogenase {ECO:0000313|EMBL:EFW47432.2} OS=Capsaspora owczarzaki (strain ATCC 30864) PE=3 SV=2	E	Amino acid transport and metabolism	D-3-phosphoglycerate dehydrogenase [Capsaspora owczarzaki ATCC 30864]	--	--
c29489.graph_c0	7	1.51	0	0	0	0	0	0	12	1.76	0.000768358	#NAME?	down	[J]	Translation, ribosomal structure and biogenesis	Cellular Component: ribosome (GO:0005840);;	K02975|6.49394e-29|shr:100922715|RPS25; ribosomal protein S25; K02975 small subunit ribosomal protein S25e (A)	[J]	Translation, ribosomal structure and biogenesis	S25 ribosomal protein	Ribosomal protein S25 {ECO:0000313|EMBL:ACR24971.1} OS=Lepidochitona cinerea (Common chiton) PE=2 SV=1	J	Translation, ribosomal structure and biogenesis	ribosomal protein S25 [Lepidochitona cinerea]	cellular component: cell (GO:0005623);; cellular component: macromolecular complex (GO:0032991);; cellular component: organelle (GO:0043226);; cellular component: cell part (GO:0044464)	Ribosome (ko03010)
c29491.graph_c0	3	0.62	0	0	0	0	0	0	10	1.4	0.0104068	#NAME?	down	--	--	--	--	--	--	--	--	R	General function prediction only	--	--	--
c29524.graph_c0	7	0.9	0	0	0	0	0	0	14	1.34	0.000354406	#NAME?	down	--	--	--	--	--	--	PAP_fibrillin	--	S	Function unknown	--	--	--
c29525.graph_c0	4	0.69	0	0	0	0	0	0	6	0.71	0.0400197	#NAME?	down	--	--	--	--	[M]	Cell wall/membrane/envelope biogenesis	Sucrose-6F-phosphate phosphohydrolase	--	M	Cell wall/membrane/envelope biogenesis	--	--	--
c29549.graph_c0	7	0.58	0	0	1	0.05	0	0	12	0.68	0.00371887	-5.38723	down	[GEPR]	--	--	--	[R]	General function prediction only	Sugar (and other) transporter	Putative uncharacterized protein {ECO:0000313|EMBL:EDV21449.1} OS=Trichoplax adhaerens (Trichoplax reptans) PE=3 SV=1	R	General function prediction only	expressed hypothetical protein [Trichoplax adhaerens]	--	--
c29560.graph_c0	4	1.25	0	0	0	0	0	0	9	1.92	0.0100633	#NAME?	down	--	--	--	K03946|2.07872e-31|nve:NEMVE_v1g236682|hypothetical protein; K03946 NADH dehydrogenase (ubiquinone) 1 alpha subcomplex subunit 2 (A)	[C]	Energy production and conversion	Mitochondrial ribosomal protein L51 / S25 / CI-B8 domain	Predicted protein {ECO:0000313|EMBL:EDO44422.1} OS=Nematostella vectensis (Starlet sea anemone) PE=4 SV=1	C	Energy production and conversion	predicted protein [Nematostella vectensis]	--	Oxidative phosphorylation (ko00190)
c29576.graph_c0	19	2.46	0	0	1	0.05	0	0	26	2.08	1.32e-06	-6.66069	down	--	--	--	--	--	--	--	--	S	Function unknown	--	--	--
c29579.graph_c0	7	0.47	0	0	0	0	0	0	25	1.14	0.00098184	#NAME?	down	--	--	--	--	--	--	C2 domain	--	R	General function prediction only	--	--	--
c29580.graph_c0	3	0.23	0	0	0	0	0	0	10	0.53	0.0104068	#NAME?	down	[O]	Posttranslational modification, protein turnover, chaperones	Molecular Function: ATP binding (GO:0005524);; Cellular Component: cytoplasm (GO:0005737);; Biological Process: response to stress (GO:0006950);; Biological Process: protein refolding (GO:0042026);;	K04077|1.22728e-66|xma:102217228|60 kDa heat shock protein, mitochondrial-like; K04077 chaperonin GroEL (A)	[O]	Posttranslational modification, protein turnover, chaperones	TCP-1/cpn60 chaperonin family	Chaperonin 60 {ECO:0000313|EMBL:EGG22052.1} OS=Dictyostelium fasciculatum (strain SH3) PE=3 SV=1	O	Posttranslational modification, protein turnover, chaperones	hypothetical protein SAMD00019534_123950 [Acytostelium subglobosum LB1]	molecular function: binding (GO:0005488);; cellular component: cell (GO:0005623);; cellular component: cell part (GO:0044464);; biological process: response to stimulus (GO:0050896);; biological process: metabolic process (GO:0008152);; biological process: cellular process (GO:0009987)	RNA degradation (ko03018)
c29581.graph_c0	6	0.75	0	0	0	0	0	0	10	0.86	0.00261407	#NAME?	down	--	--	--	--	--	--	Domain of unknown function (DUF702)	--	S	Function unknown	--	--	--
c29586.graph_c0	7	0.71	0	0	0	0	0	0	6	0.41	0.00933372	#NAME?	down	--	--	--	K14538|1.11418e-06|nvi:100117929|guanine nucleotide-binding protein-like 3 homolog; K14538 nuclear GTP-binding protein (A)	[R]	General function prediction only	--	Uncharacterized protein {ECO:0000313|EMBL:ERL88823.1} OS=Dendroctonus ponderosae (Mountain pine beetle) PE=4 SV=1	R	General function prediction only	PREDICTED: guanine nucleotide-binding protein-like 3 homolog [Megachile rotundata]	--	Ribosome biogenesis in eukaryotes (ko03008)
c29592.graph_c0	10	0.67	0	0	0	0	0	0	16	0.72	5.78e-05	#NAME?	down	[E]	Amino acid transport and metabolism	Molecular Function: metallopeptidase activity (GO:0008237);;	K01414|3.27922e-112|spu:576308|oligopeptidase A-like; K01414 oligopeptidase A [EC:3.4.24.70] (A)	[O]	Posttranslational modification, protein turnover, chaperones	Peptidase family M3	Putative uncharacterized protein {ECO:0000313|EMBL:EFX61502.1} (Fragment) OS=Daphnia pulex (Water flea) PE=3 SV=1	O	Posttranslational modification, protein turnover, chaperones	hypothetical protein DAPPUDRAFT_339217 [Daphnia pulex]	molecular function: catalytic activity (GO:0003824);; biological process: metabolic process (GO:0008152)	--
c29613.graph_c0	6	0.74	0	0	0	0	0	0	5	0.42	0.0237005	#NAME?	down	[O]	Posttranslational modification, protein turnover, chaperones	Molecular Function: ATP binding (GO:0005524);; Cellular Component: cytoplasm (GO:0005737);; Biological Process: protein folding (GO:0006457);; Molecular Function: unfolded protein binding (GO:0051082);;	K09496|2.22101e-63|lgi:LOTGIDRAFT_199820|hypothetical protein; K09496 T-complex protein 1 subunit delta (A)	[O]	Posttranslational modification, protein turnover, chaperones	TCP-1/cpn60 chaperonin family	T-complex protein 1 subunit delta {ECO:0000256|RuleBase:RU004192} OS=Dictyostelium purpureum (Slime mold) PE=3 SV=1	O	Posttranslational modification, protein turnover, chaperones	chaperonin containing TCP1 delta subunit [Dictyostelium discoideum AX4]	molecular function: binding (GO:0005488);; cellular component: cell (GO:0005623);; cellular component: cell part (GO:0044464);; biological process: metabolic process (GO:0008152);; biological process: cellular process (GO:0009987)	--
c29615.graph_c0	8	0.9	0	0	0	0	0	0	6	0.46	0.0059149	#NAME?	down	--	--	--	--	--	--	--	--	--	--	--	--	--
c29617.graph_c0	5	0.5	0	0	0	0	0	0	13	0.89	0.00117866	#NAME?	down	--	--	--	--	[AD]	--	--	--	D	Cell cycle control, cell division, chromosome partitioning	--	--	--
c29644.graph_c0	4	0.63	0	0	0	0	0	0	7	0.75	0.0248506	#NAME?	down	[J]	Translation, ribosomal structure and biogenesis	Molecular Function: structural constituent of ribosome (GO:0003735);; Cellular Component: ribosome (GO:0005840);; Biological Process: translation (GO:0006412);;	K14815|4.17608e-23|mde:101897292|mRNA turnover protein 4 homolog; K14815 mRNA turnover protein 4 (A)	[A]	RNA processing and modification	--	Putative uncharacterized protein {ECO:0000313|EMBL:AEO33072.1} (Fragment) OS=Amblyomma maculatum (Gulf Coast tick) PE=2 SV=1	A	RNA processing and modification	PREDICTED: mRNA turnover protein 4 homolog [Musca domestica]	molecular function: structural molecule activity (GO:0005198);; cellular component: cell (GO:0005623);; cellular component: macromolecular complex (GO:0032991);; cellular component: organelle (GO:0043226);; cellular component: cell part (GO:0044464);; biological process: metabolic process (GO:0008152);; biological process: cellular process (GO:0009987)	--
c29652.graph_c0	7	1.35	0	0	0	0	0	0	6	0.79	0.00933372	#NAME?	down	--	--	--	K12184|3.00736e-31|api:100169088|vacuolar protein sorting-associated protein 28 homolog; K12184 ESCRT-I complex subunit VPS28 (A)	[U]	Intracellular trafficking, secretion, and vesicular transport	VPS28 protein	Vacuolar protein sorting-associated protein 28 {ECO:0000313|EMBL:EFW44402.1} OS=Capsaspora owczarzaki (strain ATCC 30864) PE=4 SV=1	U	Intracellular trafficking, secretion, and vesicular transport	vacuolar protein sorting-associated protein 28 [Capsaspora owczarzaki ATCC 30864]	--	Endocytosis (ko04144)
c29662.graph_c0	4	0.44	0	0	0	0	0	0	7	0.52	0.0248506	#NAME?	down	--	--	--	--	--	--	Domain of unknown function (DUF4378)	--	S	Function unknown	--	--	--
c29663.graph_c0	8	1.39	0	0	0	0	0	0	5	0.59	0.00920412	#NAME?	down	--	--	--	--	[K]	Transcription	CCT motif;; tify domain;; Divergent CCT motif	--	K	Transcription	--	--	--
c29669.graph_c0	5	0.46	0	0	0	0	0	0	14	0.87	0.00079841	#NAME?	down	--	--	--	--	--	--	--	--	--	--	--	--	--
c29686.graph_c0	10	2.2	0	0	0	0	0	0	5	0.45	0.0295526	#NAME?	down	--	--	--	--	[U]	Intracellular trafficking, secretion, and vesicular transport	--	--	U	Intracellular trafficking, secretion, and vesicular transport	--	--	--
c29727.graph_c0	11	1.92	0	0	0	0	0	0	13	1.5	0.000113664	#NAME?	down	[K]	Transcription	Molecular Function: nucleic acid binding (GO:0003676);; Cellular Component: nucleus (GO:0005634);; Biological Process: RNA processing (GO:0006396);; Cellular Component: ribonucleoprotein complex (GO:0030529);;	K11098|1.82878e-39|isc:IscW_ISCW024549|membrane-associated protein, putative; K11098 small nuclear ribonucleoprotein F (A)	[A]	RNA processing and modification	LSM domain	Membrane-associated protein, putative {ECO:0000313|EMBL:EEC12230.1} (Fragment) OS=Ixodes scapularis (Black-legged tick) PE=4 SV=1	A	RNA processing and modification	membrane-associated protein, putative [Ixodes scapularis]	molecular function: binding (GO:0005488);; cellular component: cell (GO:0005623);; cellular component: organelle (GO:0043226);; cellular component: cell part (GO:0044464);; biological process: metabolic process (GO:0008152);; biological process: cellular process (GO:0009987);; cellular component: macromolecular complex (GO:0032991)	Spliceosome (ko03040)
c29740.graph_c0	7	0.51	0	0	0	0	0	0	11	0.54	0.00113737	#NAME?	down	[J]	Translation, ribosomal structure and biogenesis	Cellular Component: ribonucleoprotein complex (GO:0030529);; Cellular Component: intracellular membrane-bounded organelle (GO:0043231);; Cellular Component: cytoplasmic part (GO:0044444);;	--	[J]	Translation, ribosomal structure and biogenesis	Ribosomal Proteins L2, C-terminal domain	Ribosomal protein L2 {ECO:0000313|EMBL:AGH24506.1} OS=Seculamonas ecuadoriensis (Flagellate) PE=3 SV=1	J	Translation, ribosomal structure and biogenesis	ribosomal protein L2 (mitochondrion) [Seculamonas ecuadoriensis]	cellular component: cell (GO:0005623);; cellular component: macromolecular complex (GO:0032991);; cellular component: cell part (GO:0044464);; cellular component: organelle (GO:0043226)	--
c29741.graph_c0	10	2.04	0	0	0	0	0	0	10	1.36	0.000497172	#NAME?	down	--	--	--	--	--	--	Protein of unknown function (DUF3339)	--	S	Function unknown	--	--	--
c29746.graph_c0	5	0.49	1	0.06	0	0	0	0	12	0.81	0.00790346	-4.99727	down	[RTKL]	--	Biological Process: cellular process (GO:0009987);; Molecular Function: transferase activity, transferring phosphorus-containing groups (GO:0016772);;	K04424|9.12455e-53|lgi:LOTGIDRAFT_180583|hypothetical protein; K04424 sterile alpha motif and leucine zipper containing kinase AZK [EC:2.7.11.25] (A)	[T]	Signal transduction mechanisms	Protein tyrosine kinase;; Protein kinase domain	Protein kinase domain containing protein {ECO:0000313|EMBL:ELR15122.1} (Fragment) OS=Acanthamoeba castellanii str. Neff PE=4 SV=1	T	Signal transduction mechanisms	protein kinase domain containing protein, partial [Acanthamoeba castellanii str. Neff]	biological process: cellular process (GO:0009987);; molecular function: catalytic activity (GO:0003824);; biological process: metabolic process (GO:0008152)	--
c29749.graph_c0	7	1.1	0	0	0	0	0	0	11	0.98	0.00113737	#NAME?	down	--	--	Molecular Function: phosphatase activity (GO:0016791);; Biological Process: primary metabolic process (GO:0044238);; Biological Process: cellular macromolecule metabolic process (GO:0044260);;	K13917|1.20676e-07|bfo:BRAFLDRAFT_87359|hypothetical protein; K13917 mRNA-capping enzyme [EC:2.7.7.50 3.6.1.-] (A)	[A]	RNA processing and modification	mRNA capping enzyme, C-terminal domain	Uncharacterized protein {ECO:0000313|EnsemblMetazoa:tetur12g03480.1} OS=Tetranychus urticae (Two-spotted spider mite) PE=4 SV=1	A	RNA processing and modification	mRNA-capping enzyme [Capsaspora owczarzaki ATCC 30864]	molecular function: catalytic activity (GO:0003824);; biological process: metabolic process (GO:0008152);; biological process: cellular process (GO:0009987)	mRNA surveillance pathway (ko03015)
c29786.graph_c2	5	0.61	0	0	0	0	0	0	11	0.92	0.00267525	#NAME?	down	--	--	--	--	--	--	CAAX protease self-immunity	--	S	Function unknown	--	--	--
c29791.graph_c0	6	0.8	0	0	0	0	0	0	10	0.91	0.00261407	#NAME?	down	--	--	--	--	--	--	Sieve element occlusion C-terminus	--	S	Function unknown	--	--	--
c29792.graph_c0	7	1.02	0	0	0	0	0	0	5	0.5	0.0147313	#NAME?	down	[RTKL]	--	Molecular Function: protein serine/threonine kinase activity (GO:0004674);; Molecular Function: ATP binding (GO:0005524);; Biological Process: protein phosphorylation (GO:0006468);;	K03083|4.6014e-89|dre:30654|gsk3b, GSK-3[b], GSK3, fk80d11, wu:fb68h05, wu:fk80d11; glycogen synthase kinase 3 beta (EC:2.7.11.26); K03083 glycogen synthase kinase 3 beta [EC:2.7.11.26] (A)	[G]	Carbohydrate transport and metabolism	Protein kinase domain	Glycogen synthase kinase 3 beta {ECO:0000313|EMBL:AFN44723.1} OS=Bugula neritina (Brown bryozoan) PE=2 SV=1	T	Signal transduction mechanisms	glycogen synthase kinase 3 beta [Bugula neritina]	molecular function: catalytic activity (GO:0003824);; biological process: metabolic process (GO:0008152);; biological process: cellular process (GO:0009987);; molecular function: binding (GO:0005488)	ErbB signaling pathway (ko04012);; Cell cycle (ko04110);; Wnt signaling pathway (ko04310);; Hedgehog signaling pathway (ko04340);; Focal adhesion (ko04510);; Insulin signaling pathway (ko04910);; Melanogenesis (ko04916)
c29832.graph_c0	9	1.46	0	0	0	0	0	0	7	1.19	0.00249298	#NAME?	down	--	--	--	--	--	--	Protein of unknown function (DUF1218)	--	S	Function unknown	--	--	--
c29844.graph_c0	4	0.5	0	0	0	0	0	0	8	0.68	0.0157777	#NAME?	down	--	--	--	--	[O]	Posttranslational modification, protein turnover, chaperones	--	--	O	Posttranslational modification, protein turnover, chaperones	--	--	--
c29904.graph_c0	4	0.95	0	0	0	0	0	0	14	1.87	0.00327814	#NAME?	down	--	--	--	--	--	--	--	--	--	--	--	--	--
c29907.graph_c0	5	0.87	0	0	0	0	0	0	7	0.83	0.0154068	#NAME?	down	[R]	General function prediction only	Cellular Component: nucleus (GO:0005634);;	K10752|2.16464e-31|bmor:101735512|histone-binding protein RBBP7-like; K10752 histone-binding protein RBBP4 (A)	[B]	Chromatin structure and dynamics	WD domain, G-beta repeat	Putative uncharacterized protein {ECO:0000313|EMBL:EEN60269.1} OS=Branchiostoma floridae (Florida lancelet) PE=4 SV=1	B	Chromatin structure and dynamics	PREDICTED: histone-binding protein RBBP7-like, partial [Bombyx mori]	cellular component: cell (GO:0005623);; cellular component: organelle (GO:0043226);; cellular component: cell part (GO:0044464)	--
c29934.graph_c0	5	0.54	0	0	0	0	0	0	17	1.24	0.00139794	#NAME?	down	--	--	--	--	--	--	Hsp20/alpha crystallin family	--	O	Posttranslational modification, protein turnover, chaperones	hypothetical protein SAMD00019534_007990 [Acytostelium subglobosum LB1]	--	--
c29949.graph_c0	10	0.76	0	0	0	0	0	0	12	0.62	0.000235304	#NAME?	down	--	--	--	--	--	--	Protein of unknown function (DUF3049)	--	S	Function unknown	--	--	--
c29961.graph_c0	5	0.64	0	0	0	0	0	0	6	0.52	0.024319	#NAME?	down	--	--	--	K14545|5.42674e-09|mze:101477038|ribosomal RNA-processing protein 7 homolog A-like; K14545 ribosomal RNA-processing protein 7 (A)	[A]	RNA processing and modification	Ribosomal RNA-processing protein 7 (RRP7)	Uncharacterized protein {ECO:0000313|EMBL:ELR24755.1} OS=Acanthamoeba castellanii str. Neff PE=4 SV=1	S	Function unknown	hypothetical protein ACA1_174150 [Acanthamoeba castellanii str. Neff]	--	Ribosome biogenesis in eukaryotes (ko03008)
c29989.graph_c0	7	0.55	0	0	0	0	0	0	13	0.7	0.000519441	#NAME?	down	--	--	Cellular Component: membrane part (GO:0044425);;	K17795|2.90861e-41|hro:HELRODRAFT_154526|hypothetical protein; K17795 mitochondrial import inner membrane translocase subunit TIM17 (A)	[U]	Intracellular trafficking, secretion, and vesicular transport	Tim17/Tim22/Tim23/Pmp24 family	Uncharacterized protein {ECO:0000313|EMBL:ELT91585.1, ECO:0000313|EnsemblMetazoa:CapteP176977} OS=Capitella teleta (Polychaete worm) PE=4 SV=1	U	Intracellular trafficking, secretion, and vesicular transport	hypothetical protein CAPTEDRAFT_176977 [Capitella teleta]	cellular component: membrane (GO:0016020);; cellular component: membrane part (GO:0044425)	--
c30009.graph_c0	3	0.35	0	0	0	0	0	0	11	0.88	0.00933372	#NAME?	down	--	--	Biological Process: photosynthesis (GO:0015979);;	--	--	--	Chlorophyll A-B binding protein	--	G	Carbohydrate transport and metabolism	chlorophyll a/b binding protein CP29 [Gymnochlora stellata]	biological process: metabolic process (GO:0008152);; biological process: cellular process (GO:0009987)	--
c30021.graph_c0	10	0.56	0	0	0	0	0	0	17	0.64	4.18e-05	#NAME?	down	--	--	--	--	[TZ]	--	Formin Homology 2 Domain	Putative uncharacterized protein {ECO:0000313|EMBL:EGD72627.1} OS=Salpingoeca rosetta (strain ATCC 50818 / BSB-021) PE=4 SV=1	Z	Cytoskeleton	PREDICTED: formin-F-like [Saccoglossus kowalevskii]	--	--
c30037.graph_c0	5	0.84	0	0	0	0	0	0	8	0.91	0.00977984	#NAME?	down	--	--	--	K12832|7.2936e-38|aqu:100637917|splicing factor 3B subunit 5-like; K12832 splicing factor 3B subunit 5 (A)	[S]	Function unknown	Splicing factor 3B subunit 10 (SF3b10)	Uncharacterized protein {ECO:0000313|EnsemblMetazoa:PAC:15718735} OS=Amphimedon queenslandica (Sponge) PE=4 SV=1	S	Function unknown	PREDICTED: splicing factor 3B subunit 5-like [Amphimedon queenslandica]	--	Spliceosome (ko03040)
c30041.graph_c0	5	0.56	0	0	0	0	0	0	10	0.77	0.00407041	#NAME?	down	--	--	--	--	--	--	Photosystem I psaG / psaK;; Photosystem I psaG / psaK	--	R	General function prediction only	--	--	--
c30048.graph_c0	6	0.72	0	0	0	0	0	0	10	0.82	0.00261407	#NAME?	down	[I]	Lipid transport and metabolism	Molecular Function: catalytic activity (GO:0003824);;	K07514|3.43748e-21|ola:101170799|peroxisomal bifunctional enzyme-like; K07514 enoyl-CoA hydratase / 3-hydroxyacyl-CoA dehydrogenase / 3,2-trans-enoyl-CoA isomerase [EC:4.2.1.17 1.1.1.35 5.3.3.8] (A)	[I]	Lipid transport and metabolism	3-hydroxyacyl-CoA dehydrogenase, C-terminal domain	AcetylCoA C-acetyltransferase subfamily protein {ECO:0000313|EMBL:ELR16969.1} OS=Acanthamoeba castellanii str. Neff PE=3 SV=1	I	Lipid transport and metabolism	acetylCoA C-acetyltransferase subfamily protein [Acanthamoeba castellanii str. Neff]	molecular function: catalytic activity (GO:0003824);; biological process: metabolic process (GO:0008152)	Fatty acid degradation (ko00071);; Valine, leucine and isoleucine degradation (ko00280);; Lysine degradation (ko00310);; Tryptophan metabolism (ko00380);; beta-Alanine metabolism (ko00410);; Propanoate metabolism (ko00640);; Butanoate metabolism (ko00650);; Carbon metabolism (ko01200);; Fatty acid metabolism (ko01212);; PPAR signaling pathway (ko03320);; Peroxisome (ko04146)
c30070.graph_c0	9	1.48	0	0	0	0	0	0	9	1.01	0.00110578	#NAME?	down	--	--	--	--	--	--	--	--	S	Function unknown	--	--	--
c30071.graph_c0	12	0.85	0	0	0	0	0	0	17	0.82	2.14e-05	#NAME?	down	--	--	--	K06124|3.41645e-30|lcm:102365260|PHOSPHO1; phosphatase, orphan 1; K06124 phosphoethanolamine/phosphocholine phosphatase [EC:3.1.3.75] (A)	[R]	General function prediction only	Putative Phosphatase;; haloacid dehalogenase-like hydrolase;; Haloacid dehalogenase-like hydrolase;; Putative Phosphatase	Phosphatase {ECO:0000313|EMBL:EFC48344.1} OS=Naegleria gruberi (Amoeba) PE=4 SV=1	R	General function prediction only	phosphatase [Naegleria gruberi]	--	Glycerophospholipid metabolism (ko00564)
c30081.graph_c0	11	1.17	0	0	0	0	0	0	13	0.94	0.000113664	#NAME?	down	--	--	--	--	[S]	Function unknown	--	--	S	Function unknown	--	--	--
c30084.graph_c0	10	0.99	0	0	0	0	0	0	10	0.68	0.000497172	#NAME?	down	[T]	Signal transduction mechanisms	Molecular Function: kinase activity (GO:0016301);; Molecular Function: phosphotransferase activity, alcohol group as acceptor (GO:0016773);; Biological Process: cellular metabolic process (GO:0044237);;	K08851|6.65191e-67|mze:101472955|TP53-regulating kinase-like; K08851 TP53 regulating kinase and related kinases [EC:2.7.11.1] (A)	[R]	General function prediction only	Protein kinase domain;; Lipopolysaccharide kinase (Kdo/WaaP) family;; Phosphotransferase enzyme family;; Protein tyrosine kinase;; RIO1 family	Protein kinase {ECO:0000313|EMBL:EFC45185.1} OS=Naegleria gruberi (Amoeba) PE=4 SV=1	T	Signal transduction mechanisms	protein kinase [Naegleria gruberi]	molecular function: catalytic activity (GO:0003824);; biological process: metabolic process (GO:0008152);; biological process: cellular process (GO:0009987)	--
c30091.graph_c0	11	1.11	0	0	0	0	0	0	7	0.48	0.00242667	#NAME?	down	--	--	--	--	--	--	Plant phosphoribosyltransferase C-terminal;; Integral peroxisomal membrane peroxin	Predicted protein {ECO:0000313|EMBL:EDQ85579.1} OS=Monosiga brevicollis (Choanoflagellate) PE=4 SV=1	R	General function prediction only	PREDICTED: multiple C2 and transmembrane domain-containing protein 1-like [Ciona intestinalis]	--	--
c30094.graph_c0	5	0.51	0	0	0	0	0	0	14	0.96	0.00079841	#NAME?	down	[R]	General function prediction only	Molecular Function: transferase activity (GO:0016740);;	--	--	--	Bacterial transferase hexapeptide (six repeats);; Hexapeptide repeat of succinyl-transferase	Gamma carbonic dehydratase {ECO:0000313|EMBL:EFC40847.1} OS=Naegleria gruberi (Amoeba) PE=4 SV=1	S	Function unknown	gamma carbonic dehydratase [Naegleria gruberi]	molecular function: catalytic activity (GO:0003824);; biological process: metabolic process (GO:0008152)	--
c30115.graph_c0	3	0.58	0	0	0	0	0	0	7	0.93	0.0411864	#NAME?	down	--	--	--	--	--	--	--	--	--	--	--	--	--
c30126.graph_c0	12	1.18	0	0	0	0	0	0	15	0.79	4.1e-05	#NAME?	down	[E]	Amino acid transport and metabolism	Molecular Function: transaminase activity (GO:0008483);;	K00827|2.65021e-90|phu:Phum_PHUM292860|alanine/glyoxylate aminotransferase 2, putative (EC:2.6.1.44); K00827 alanine-glyoxylate transaminase / (R)-3-amino-2-methylpropionate-pyruvate transaminase [EC:2.6.1.44 2.6.1.40] (A)	[E]	Amino acid transport and metabolism	Aminotransferase class-III	Alanineglyoxylate aminotransferase {ECO:0000313|EMBL:ELR23649.1} OS=Acanthamoeba castellanii str. Neff PE=3 SV=1	E	Amino acid transport and metabolism	alanineglyoxylate aminotransferase [Acanthamoeba castellanii str. Neff]	molecular function: catalytic activity (GO:0003824);; biological process: metabolic process (GO:0008152)	Alanine, aspartate and glutamate metabolism (ko00250);; Glycine, serine and threonine metabolism (ko00260)
c30137.graph_c0	11	0.85	0	0	0	0	0	0	12	0.63	0.000162185	#NAME?	down	--	--	--	--	--	--	--	--	S	Function unknown	--	--	--
c30157.graph_c0	5	0.78	0	0	0	0	0	0	8	0.85	0.00977984	#NAME?	down	[R]	General function prediction only	Molecular Function: tRNA binding (GO:0000049);; Molecular Function: methionine-tRNA ligase activity (GO:0004825);; Molecular Function: ATP binding (GO:0005524);; Cellular Component: cytoplasm (GO:0005737);; Biological Process: methionyl-tRNA aminoacylation (GO:0006431);;	K15437|9.03176e-47|tru:101074735|aminoacyl tRNA synthase complex-interacting multifunctional protein 1-like; K15437 aminoacyl tRNA synthase complex-interacting multifunctional protein 1 (A)	[J]	Translation, ribosomal structure and biogenesis	Putative tRNA binding domain	Endothelial monocyte-activating polypeptide II pro-EMAP II family protein {ECO:0000313|EMBL:EAL61493.1} OS=Dictyostelium discoideum (Slime mold) PE=4 SV=1	J	Translation, ribosomal structure and biogenesis	endothelial monocyte-activating polypeptide II precursor pro-EMAP II family protein [Dictyostelium discoideum AX4]	molecular function: binding (GO:0005488);; molecular function: catalytic activity (GO:0003824);; biological process: metabolic process (GO:0008152);; cellular component: cell (GO:0005623);; cellular component: cell part (GO:0044464);; biological process: cellular process (GO:0009987);; biological process: single-organism process (GO:0044699)	--
c30170.graph_c0	10	0.79	0	0	0	0	0	0	6	0.32	0.00624073	#NAME?	down	--	--	--	--	--	--	Glycosyl hydrolases family 17;; X8 domain	Glucan endo-1,3-beta-glucosidase {ECO:0000313|EMBL:JAB65170.1} (Fragment) OS=Anoplophora glabripennis (Asian longhorn beetle) PE=3 SV=1	R	General function prediction only	PREDICTED: glucan endo-1,3-beta-glucosidase-like [Hydra vulgaris]	--	--
c30183.graph_c0	14	0.93	0	0	0	0	0	0	21	0.95	3.17e-06	#NAME?	down	--	--	--	--	--	--	--	--	S	Function unknown	--	--	--
c30217.graph_c0	2	0.29	0	0	0	0	0	0	8	0.78	0.0425913	#NAME?	down	[M]	Cell wall/membrane/envelope biogenesis	Molecular Function: catalytic activity (GO:0003824);;	--	[G]	Carbohydrate transport and metabolism	NAD dependent epimerase/dehydratase family	GDPmannose 4 6-dehydratase {ECO:0000313|EMBL:GAA52899.1} OS=Clonorchis sinensis (Chinese liver fluke) PE=4 SV=1	G	Carbohydrate transport and metabolism	GDPmannose 4 6-dehydratase [Clonorchis sinensis]	molecular function: catalytic activity (GO:0003824);; biological process: metabolic process (GO:0008152)	--
c30223.graph_c0	9	0.72	0	0	0	0	0	0	18	0.98	4.23e-05	#NAME?	down	[S]	Function unknown	Cellular Component: membrane (GO:0016020);;	--	[S]	Function unknown	Uncharacterized protein family UPF0016	Transmembrane protein {ECO:0000313|EMBL:EGD72346.1} OS=Salpingoeca rosetta (strain ATCC 50818 / BSB-021) PE=4 SV=1	S	Function unknown	transmembrane protein [Salpingoeca rosetta]	cellular component: membrane (GO:0016020)	--
c30244.graph_c0	12	2.01	0	0	0	0	0	0	7	0.8	0.0054799	#NAME?	down	[O]	Posttranslational modification, protein turnover, chaperones	--	K10688|1.51169e-34|hro:HELRODRAFT_185420|hypothetical protein; K10688 ubiquitin-conjugating enzyme E2 W [EC:6.3.2.19] (A)	[O]	Posttranslational modification, protein turnover, chaperones	Ubiquitin-conjugating enzyme	Uncharacterized protein {ECO:0000313|EMBL:ESO08062.1, ECO:0000313|EnsemblMetazoa:HelroP185420} OS=Helobdella robusta (Californian leech) PE=4 SV=1	O	Posttranslational modification, protein turnover, chaperones	hypothetical protein HELRODRAFT_185420 [Helobdella robusta]	--	Ubiquitin mediated proteolysis (ko04120)
c30265.graph_c0	5	0.64	0	0	0	0	0	0	13	1.13	0.00117866	#NAME?	down	--	--	--	--	--	--	GRAS domain family	--	K	Transcription	--	--	--
c30267.graph_c0	4	0.54	0	0	0	0	0	0	11	1.02	0.00417373	#NAME?	down	--	--	--	--	[S]	Function unknown	Domain of unknown function (DUF1794)	Putative uncharacterized protein {ECO:0000313|EMBL:EGC33205.1} OS=Dictyostelium purpureum (Slime mold) PE=4 SV=1	S	Function unknown	hypothetical protein DICPUDRAFT_37115 [Dictyostelium purpureum]	--	--
c30283.graph_c0	18	0.99	0	0	0	0	0	0	13	0.49	4.23e-05	#NAME?	down	--	--	--	--	--	--	Variant SH3 domain;; SH3 domain	--	T	Signal transduction mechanisms	--	--	--
c30284.graph_c0	10	0.84	0	0	0	0	0	0	17	0.97	4.18e-05	#NAME?	down	[J]	Translation, ribosomal structure and biogenesis	Biological Process: translation (GO:0006412);; Molecular Function: ligase activity (GO:0016874);; Molecular Function: organic cyclic compound binding (GO:0097159);; Molecular Function: heterocyclic compound binding (GO:1901363);;	K01876|6.12997e-102|aqu:100634679|aspartyl-tRNA synthetase, cytoplasmic-like; K01876 aspartyl-tRNA synthetase [EC:6.1.1.12] (A)	[J]	Translation, ribosomal structure and biogenesis	tRNA synthetases class II (D, K and N);; OB-fold nucleic acid binding domain	Putative uncharacterized protein {ECO:0000313|EMBL:CBZ52451.1} OS=Neospora caninum (strain Liverpool) PE=3 SV=1	J	Translation, ribosomal structure and biogenesis	hypothetical protein NCLIV_022400 [Neospora caninum Liverpool]	biological process: metabolic process (GO:0008152);; biological process: cellular process (GO:0009987);; molecular function: catalytic activity (GO:0003824);; molecular function: binding (GO:0005488)	Aminoacyl-tRNA biosynthesis (ko00970)
c30291.graph_c0	4	0.9	0	0	0	0	0	0	9	1.91	0.0100633	#NAME?	down	--	--	--	--	[R]	General function prediction only	--	--	T	Signal transduction mechanisms	--	--	--
c30299.graph_c0	6	1.09	0	0	0	0	0	0	6	0.74	0.0150753	#NAME?	down	--	--	--	--	[D]	Cell cycle control, cell division, chromosome partitioning	Mitotic checkpoint regulator, MAD2B-interacting	PAP/25A-associated domain-containing protein {ECO:0000313|EMBL:ETO13523.1} OS=Reticulomyxa filosa PE=4 SV=1	D	Cell cycle control, cell division, chromosome partitioning	PAP/25A-associated domain-containing protein [Reticulomyxa filosa]	--	--
c30316.graph_c0	5	0.56	0	0	0	0	0	0	7	0.54	0.0154068	#NAME?	down	--	--	--	K12165|5.55199e-85|aag:AaeL_AAEL005968|hypothetical protein; K12165 ufm1-conjugating enzyme 1 (A)	[S]	Function unknown	Ubiquitin-fold modifier-conjugating enzyme 1	Ubiquitin-fold modifier-conjugating enzyme 1 {ECO:0000256|PIRNR:PIRNR008716} OS=Polysphondylium pallidum (Cellular slime mold) PE=3 SV=1	S	Function unknown	hypothetical protein AaeL_AAEL005968 [Aedes aegypti]	--	--
c30319.graph_c0	6	0.59	0	0	0	0	0	0	10	0.67	0.00261407	#NAME?	down	[O]	Posttranslational modification, protein turnover, chaperones	Molecular Function: oxidoreductase activity, acting on a sulfur group of donors (GO:0016667);;	K00384|4.89791e-24|xla:447484|txnrd3; thioredoxin reductase 3 (EC:1.8.1.9); K00384 thioredoxin reductase (NADPH) [EC:1.8.1.9] (A)	[O]	Posttranslational modification, protein turnover, chaperones	Glutaredoxin	Glutaredoxin, putative {ECO:0000313|EMBL:ELR17735.1} OS=Acanthamoeba castellanii str. Neff PE=4 SV=1	O	Posttranslational modification, protein turnover, chaperones	glutaredoxin, putative [Acanthamoeba castellanii str. Neff]	molecular function: catalytic activity (GO:0003824);; biological process: metabolic process (GO:0008152);; biological process: single-organism process (GO:0044699)	Pyrimidine metabolism (ko00240);; Selenocompound metabolism (ko00450)
c30342.graph_c0	10	1	0	0	0	0	0	0	15	1.02	8.13e-05	#NAME?	down	[T]	Signal transduction mechanisms	--	--	--	--	FHA domain	--	R	General function prediction only	--	--	--
c30348.graph_c0	4	0.53	0	0	0	0	0	0	9	0.81	0.0100633	#NAME?	down	--	--	--	--	--	--	--	--	K	Transcription	--	--	--
c3035.graph_c0	6	0.63	0	0	0	0	0	0	5	0.36	0.0237005	#NAME?	down	--	--	--	--	--	--	EamA-like transporter family	--	S	Function unknown	--	--	--
c30380.graph_c0	3	0.31	0	0	0	0	0	0	14	1.55	0.0339067	#NAME?	down	--	--	--	--	--	--	--	--	--	--	--	--	--
c30391.graph_c0	9	1.36	0	0	0	0	0	0	11	1.1	0.000503112	#NAME?	down	[J]	Translation, ribosomal structure and biogenesis	Cellular Component: intracellular part (GO:0044424);;	--	--	--	Ribosomal protein L31	50S ribosomal protein L31 {ECO:0000313|EMBL:ACB42999.1} OS=Paulinella chromatophora PE=3 SV=1	J	Translation, ribosomal structure and biogenesis	ribosomal protein rpL31 [Bigelowiella natans]	cellular component: cell (GO:0005623);; cellular component: cell part (GO:0044464)	--
c30392.graph_c0	5	1.01	0	0	0	0	0	0	5	0.69	0.0390048	#NAME?	down	[O]	Posttranslational modification, protein turnover, chaperones	Biological Process: nematode larval development (GO:0002119);; Molecular Function: ubiquitin-protein transferase activity (GO:0004842);; Cellular Component: microtubule associated complex (GO:0005875);; Biological Process: apoptotic process (GO:0006915);; Biological Process: mitotic nuclear division (GO:0007067);; Biological Process: male meiosis (GO:0007140);; Biological Process: spermatid devel…	K06689|4.78895e-63|ame:724793|GB18249; ubiquitin-conjugating enzyme E2-17 kDa-like; K06689 ubiquitin-conjugating enzyme E2 D/E [EC:6.3.2.19] (A)	[O]	Posttranslational modification, protein turnover, chaperones	Ubiquitin-conjugating enzyme;; RWD domain	Putative uncharacterized protein {ECO:0000313|EMBL:AEO32229.1} (Fragment) OS=Amblyomma maculatum (Gulf Coast tick) PE=2 SV=1	O	Posttranslational modification, protein turnover, chaperones	ubiquitinconjugating enzyme E2, putative [Acanthamoeba castellanii str. Neff]	biological process: multicellular organismal process (GO:0032501);; biological process: developmental process (GO:0032502);; biological process: single-organism process (GO:0044699);; molecular function: catalytic activity (GO:0003824);; biological process: metabolic process (GO:0008152);; biological process: cellular process (GO:0009987);; cellular component: cell (GO:0005623);; cellular compone…	Ubiquitin mediated proteolysis (ko04120);; Protein processing in endoplasmic reticulum (ko04141)
c30406.graph_c0	16	1.09	0	0	0	0	0	0	8	0.37	0.0118508	#NAME?	down	--	--	--	--	--	--	--	--	S	Function unknown	--	--	--
c30409.graph_c0	9	0.79	0	0	0	0	0	0	10	1.59	0.000742415	#NAME?	down	[I]	Lipid transport and metabolism	Biological Process: defense response (GO:0006952);; Biological Process: determination of adult lifespan (GO:0008340);; Biological Process: lipid storage (GO:0019915);; Molecular Function: identical protein binding (GO:0042802);;	K12405|3.9671e-56|tad:TRIADDRAFT_19721|hypothetical protein; K12405 3-hydroxyacyl-CoA dehydrogenase / 3a,7a,12a-trihydroxy-5b-cholest-24-enoyl-CoA hydratase [EC:1.1.1.35 4.2.1.107] (A)	[I]	Lipid transport and metabolism	MaoC like domain;; N-terminal half of MaoC dehydratase	Peroxisomal multifunctional enzyme type 2 {ECO:0000313|EMBL:CEF60394.1} OS=Strongyloides ratti (Parasitic roundworm) PE=4 SV=1	I	Lipid transport and metabolism	Peroxisomal multifunctional enzyme type 2 [Strongyloides ratti]	biological process: response to stimulus (GO:0050896);; biological process: multicellular organismal process (GO:0032501);; biological process: developmental process (GO:0032502);; biological process: single-organism process (GO:0044699);; biological process: localization (GO:0051179);; biological process: biological regulation (GO:0065007);; molecular function: binding (GO:0005488)	Peroxisome (ko04146)
c30416.graph_c0	9	0.82	0	0	0	0	0	0	6	0.37	0.00373832	#NAME?	down	--	--	--	--	[Z]	Cytoskeleton	--	--	Z	Cytoskeleton	--	--	--
c30427.graph_c0	7	0.79	0	0	0	0	0	0	14	1.08	0.000354406	#NAME?	down	[E]	Amino acid transport and metabolism	--	--	--	--	Glyoxalase-like domain;; Glyoxalase/Bleomycin resistance protein/Dioxygenase superfamily	Putative uncharacterized protein {ECO:0000313|EMBL:AEO36612.1} (Fragment) OS=Amblyomma maculatum (Gulf Coast tick) PE=2 SV=1	S	Function unknown	glyoxalase family protein [Acanthamoeba castellanii str. Neff]	--	--
c30434.graph_c0	5	0.59	0	0	0	0	0	0	9	0.72	0.00627002	#NAME?	down	--	--	Molecular Function: transferase activity (GO:0016740);;	K09680|2.23533e-44|nve:NEMVE_v1g151759|hypothetical protein; K09680 type II pantothenate kinase [EC:2.7.1.33] (A)	[R]	General function prediction only	Protein of unknown function DUF89	Predicted protein {ECO:0000313|EMBL:EDO27195.1} (Fragment) OS=Nematostella vectensis (Starlet sea anemone) PE=4 SV=1	R	General function prediction only	hypothetical protein NEMVEDRAFT_v1g151759 [Nematostella vectensis]	molecular function: catalytic activity (GO:0003824);; biological process: metabolic process (GO:0008152)	Pantothenate and CoA biosynthesis (ko00770)
c30453.graph_c0	3	0.43	0	0	0	0	0	0	11	1.39	0.00933372	#NAME?	down	--	--	--	--	[K]	Transcription	GATA zinc finger	GATA zinc finger domain containing protein {ECO:0000313|EMBL:ELR13834.1} OS=Acanthamoeba castellanii str. Neff PE=4 SV=1	K	Transcription	hypothetical protein SAMD00019534_008160 [Acytostelium subglobosum LB1]	--	--
c30458.graph_c0	11	2	0	0	0	0	0	0	6	0.74	0.012771	#NAME?	down	--	--	--	--	[K]	Transcription	--	--	K	Transcription	--	--	--
c30464.graph_c0	13	1.15	0	0	0	0	0	0	9	0.54	0.000356261	#NAME?	down	[J]	Translation, ribosomal structure and biogenesis	Cellular Component: ribonucleoprotein complex (GO:0030529);; Cellular Component: intracellular organelle (GO:0043229);; Cellular Component: cytoplasmic part (GO:0044444);;	--	[J]	Translation, ribosomal structure and biogenesis	Ribosomal protein L18e/L15	50S ribosomal protein L15 {ECO:0000313|EMBL:ACB43010.1} OS=Paulinella chromatophora PE=3 SV=1	J	Translation, ribosomal structure and biogenesis	ribosomal protein rpL15 [Bigelowiella natans]	cellular component: cell (GO:0005623);; cellular component: macromolecular complex (GO:0032991);; cellular component: cell part (GO:0044464);; cellular component: organelle (GO:0043226)	--
c30466.graph_c0	9	0.63	0	0	0	0	0	0	22	1.05	1.16e-05	#NAME?	down	[HC]	--	Biological Process: nematode larval development (GO:0002119);; Biological Process: receptor-mediated endocytosis (GO:0006898);; Biological Process: embryo development ending in birth or egg hatching (GO:0009792);; Molecular Function: oxidoreductase activity (GO:0016491);; Biological Process: positive regulation of growth rate (GO:0040010);;	K00326|1.50821e-93|tad:TRIADDRAFT_52127|hypothetical protein; K00326 cytochrome-b5 reductase [EC:1.6.2.2] (A)	[HC]	--	Oxidoreductase NAD-binding domain;; Oxidoreductase FAD-binding domain	NADH-cytochrome b5 reductase {ECO:0000256|RuleBase:RU361226} OS=Trichoplax adhaerens (Trichoplax reptans) PE=3 SV=1	C	Energy production and conversion	hypothetical protein TRIADDRAFT_52127 [Trichoplax adhaerens]	biological process: multicellular organismal process (GO:0032501);; biological process: developmental process (GO:0032502);; biological process: single-organism process (GO:0044699);; biological process: localization (GO:0051179);; molecular function: catalytic activity (GO:0003824);; biological process: metabolic process (GO:0008152);; biological process: biological regulation (GO:0065007)	Amino sugar and nucleotide sugar metabolism (ko00520)
c30467.graph_c0	5	0.61	0	0	0	0	0	0	14	1.17	0.00079841	#NAME?	down	--	--	--	--	--	--	--	--	R	General function prediction only	--	--	--
c30476.graph_c0	8	1.24	0	0	0	0	0	0	5	0.53	0.00920412	#NAME?	down	--	--	--	--	--	--	--	--	T	Signal transduction mechanisms	--	--	--
c30479.graph_c0	5	1.13	0	0	0	0	0	0	7	1.08	0.0154068	#NAME?	down	--	--	--	--	[S]	Function unknown	--	--	S	Function unknown	--	--	--
c30503.graph_c1	7	0.77	0	0	0	0	0	0	9	0.68	0.00256512	#NAME?	down	[M]	Cell wall/membrane/envelope biogenesis	--	--	[M]	Cell wall/membrane/envelope biogenesis	Mechanosensitive ion channel	Uncharacterized protein {ECO:0000313|EMBL:EFW44874.2} OS=Capsaspora owczarzaki (strain ATCC 30864) PE=4 SV=2	M	Cell wall/membrane/envelope biogenesis	hypothetical protein CAOG_02880 [Capsaspora owczarzaki ATCC 30864]	--	--
c30511.graph_c0	6	0.96	0	0	0	0	0	0	9	0.98	0.00398376	#NAME?	down	[G]	Carbohydrate transport and metabolism	Molecular Function: transferase activity, transferring glycosyl groups (GO:0016757);;	--	--	--	Glycosyl transferases group 1	Chromosome undetermined scaffold_40, whole genome shotgun sequence {ECO:0000313|EMBL:CAK79065.1} OS=Paramecium tetraurelia PE=4 SV=1	M	Cell wall/membrane/envelope biogenesis	PREDICTED: glycogen synthase-like [Ceratitis capitata]	molecular function: catalytic activity (GO:0003824);; biological process: metabolic process (GO:0008152)	--
c30527.graph_c0	12	0.84	0	0	0	0	0	0	16	0.76	2.95e-05	#NAME?	down	[C]	Energy production and conversion	--	--	[C]	Energy production and conversion	Pyridine nucleotide-disulphide oxidoreductase;; Pyridine nucleotide-disulphide oxidoreductase;; FAD-NAD(P)-binding	Putative uncharacterized protein {ECO:0000313|EMBL:EGC30594.1} OS=Dictyostelium purpureum (Slime mold) PE=4 SV=1	C	Energy production and conversion	hypothetical protein SAMD00019534_067410, partial [Acytostelium subglobosum LB1]	--	--
c30548.graph_c0	3	0.36	0	0	0	0	0	0	9	0.73	0.016257	#NAME?	down	--	--	Molecular Function: sequence-specific DNA binding transcription factor activity (GO:0003700);; Biological Process: regulation of transcription, DNA-templated (GO:0006355);; Cellular Component: CCAAT-binding factor complex (GO:0016602);; Molecular Function: nucleotidyltransferase activity (GO:0016779);; Molecular Function: sequence-specific DNA binding (GO:0043565);; Molecular Function: protein he…	K08066|1.50282e-44|bfo:BRAFLDRAFT_123513|hypothetical protein; K08066 nuclear transcription factor Y, gamma (A)	[K]	Transcription	Histone-like transcription factor (CBF/NF-Y) and archaeal histone;; Core histone H2A/H2B/H3/H4	Core histone h2a/h2b/h3/h4 superfamily protein {ECO:0000313|EMBL:ELR17600.1} OS=Acanthamoeba castellanii str. Neff PE=4 SV=1	K	Transcription	core histone h2a/h2b/h3/h4 superfamily protein [Acanthamoeba castellanii str. Neff]	molecular function: nucleic acid binding transcription factor activity (GO:0001071);; biological process: biological regulation (GO:0065007);; cellular component: cell (GO:0005623);; cellular component: macromolecular complex (GO:0032991);; cellular component: organelle (GO:0043226);; cellular component: organelle part (GO:0044422);; cellular component: cell part (GO:0044464);; molecular function…	--
c30580.graph_c0	4	0.58	0	0	0	0	0	0	6	0.59	0.0400197	#NAME?	down	[C]	Energy production and conversion	Molecular Function: voltage-gated potassium channel activity (GO:0005249);; Cellular Component: cytoplasm (GO:0005737);; Biological Process: potassium ion transport (GO:0006813);;	K04883|3.49465e-64|xla:399149|kcnab2, akr6a5, kcna2b, kvb-a, kvb2, kvbeta2, kvbeta2.1, kvbeta2.2; potassium voltage-gated channel, shaker-related subfamily, beta member 2; K04883 potassium voltage-gated channel Shaker-related subfamily A, beta member 2 (A)	[C]	Energy production and conversion	Aldo/keto reductase family	Voltage-gated potassium channel subunit beta-1 {ECO:0000313|EMBL:EGD80024.1} OS=Salpingoeca rosetta (strain ATCC 50818 / BSB-021) PE=4 SV=1	C	Energy production and conversion	voltage-gated potassium channel subunit beta-1 [Salpingoeca rosetta]	molecular function: transporter activity (GO:0005215);; biological process: cellular process (GO:0009987);; biological process: single-organism process (GO:0044699);; biological process: localization (GO:0051179);; biological process: biological regulation (GO:0065007);; cellular component: cell (GO:0005623);; cellular component: cell part (GO:0044464)	--
c30587.graph_c0	10	1.18	0	0	0	0	0	0	9	0.72	0.000732243	#NAME?	down	[C]	Energy production and conversion	Molecular Function: oxidoreductase activity (GO:0016491);;	K06072|4.12757e-50|nve:NEMVE_v1g167688|hypothetical protein; K06072 deoxyhypusine monooxygenase [EC:1.14.99.29] (A)	[R]	General function prediction only	HEAT repeats;; PBS lyase HEAT-like repeat;; HEAT-like repeat	Deoxyhypusine hydroxylase {ECO:0000256|HAMAP-Rule:MF_03101} OS=Capitella teleta (Polychaete worm) PE=3 SV=1	R	General function prediction only	hypothetical protein CAPTEDRAFT_226776 [Capitella teleta]	molecular function: catalytic activity (GO:0003824);; biological process: metabolic process (GO:0008152);; biological process: single-organism process (GO:0044699)	--
c30588.graph_c0	8	1.09	0	0	0	0	0	0	12	1.11	0.000510412	#NAME?	down	--	--	--	K00699|3.95688e-12|tca:660953|UDP-glucuronosyltransferase 2B7-like; K00699 glucuronosyltransferase [EC:2.4.1.17] (A)	[GC]	--	UDP-glucoronosyl and UDP-glucosyl transferase	Putative uncharacterized protein {ECO:0000313|EMBL:AEO33520.1} (Fragment) OS=Amblyomma maculatum (Gulf Coast tick) PE=2 SV=1	G	Carbohydrate transport and metabolism	UDP-glucosyl transferase-like protein [Adineta vaga]	--	Pentose and glucuronate interconversions (ko00040);; Ascorbate and aldarate metabolism (ko00053);; Starch and sucrose metabolism (ko00500);; Retinol metabolism (ko00830);; Porphyrin and chlorophyll metabolism (ko00860);; Metabolism of xenobiotics by cytochrome P450 (ko00980);; Drug metabolism - cytochrome P450 (ko00982);; Drug metabolism - other enzymes (ko00983)
c30603.graph_c0	13	1.36	0	0	0	0	0	0	9	0.64	0.000356261	#NAME?	down	--	--	Molecular Function: binding (GO:0005488);; Molecular Function: oxidoreductase activity (GO:0016491);; Molecular Function: transferase activity (GO:0016740);;	K02326|1.78369e-13|ame:726923|Pole3, GB14966; DNA polymerase epsilon subunit 3; K02326 DNA polymerase epsilon subunit 3 [EC:2.7.7.7] (A)	[K]	Transcription	Histone-like transcription factor (CBF/NF-Y) and archaeal histone;; Core histone H2A/H2B/H3/H4	YB-like 1 protein {ECO:0000313|EMBL:EFA80261.1} OS=Polysphondylium pallidum (Cellular slime mold) PE=4 SV=1	K	Transcription	YB-like 1 protein [Polysphondylium pallidum PN500]	molecular function: binding (GO:0005488);; molecular function: catalytic activity (GO:0003824);; biological process: metabolic process (GO:0008152);; biological process: single-organism process (GO:0044699)	Purine metabolism (ko00230);; Pyrimidine metabolism (ko00240);; DNA replication (ko03030);; Base excision repair (ko03410);; Nucleotide excision repair (ko03420)
c30605.graph_c0	10	0.85	0	0	0	0	0	0	20	1.16	1.59e-05	#NAME?	down	[P]	Inorganic ion transport and metabolism	Biological Process: sulfate assimilation (GO:0000103);; Molecular Function: adenylylsulfate kinase activity (GO:0004020);; Molecular Function: sulfate adenylyltransferase (ATP) activity (GO:0004781);; Molecular Function: ATP binding (GO:0005524);;	K13811|3.89117e-74|tru:101064040|bifunctional 3'-phosphoadenosine 5'-phosphosulfate synthase 1-like; K13811 3'-phosphoadenosine 5'-phosphosulfate synthase [EC:2.7.7.4 2.7.1.25] (A)	[P]	Inorganic ion transport and metabolism	PUA-like domain;; ATP-sulfurylase	Bifunctional 3&apos;-phosphoadenosine 5&apos;-phosphosulfate synthase {ECO:0000313|EMBL:EGD83518.1} OS=Salpingoeca rosetta (strain ATCC 50818 / BSB-021) PE=3 SV=1	F	Nucleotide transport and metabolism	bifunctional 3&apos;-phosphoadenosine 5&apos;-phosphosulfate synthase [Salpingoeca rosetta]	biological process: metabolic process (GO:0008152);; biological process: cellular process (GO:0009987);; molecular function: catalytic activity (GO:0003824);; molecular function: binding (GO:0005488)	Purine metabolism (ko00230);; Selenocompound metabolism (ko00450);; Sulfur metabolism (ko00920)
c30620.graph_c0	9	1.72	0	0	0	0	0	0	7	0.91	0.00249298	#NAME?	down	--	--	--	--	[R]	General function prediction only	--	--	O	Posttranslational modification, protein turnover, chaperones	--	--	--
c30639.graph_c0	8	0.72	0	0	0	0	0	0	28	2.53	0.000530829	#NAME?	down	--	--	Molecular Function: binding (GO:0005488);;	K12896|1.40055e-22|nve:NEMVE_v1g137721|hypothetical protein; K12896 splicing factor, arginine/serine-rich 7 (A)	[A]	RNA processing and modification	RNA recognition motif. (a.k.a. RRM, RBD, or RNP domain);; RNA recognition motif (a.k.a. RRM, RBD, or RNP domain);; Zinc knuckle;; RNA recognition motif. (a.k.a. RRM, RBD, or RNP domain)	Putative uncharacterized protein {ECO:0000313|EMBL:AEO35919.1} OS=Amblyomma maculatum (Gulf Coast tick) PE=2 SV=1	A	RNA processing and modification	predicted protein [Nematostella vectensis]	molecular function: binding (GO:0005488)	Spliceosome (ko03040)
c30640.graph_c0	12	0.76	0	0	0	0	0	0	19	0.82	1.12e-05	#NAME?	down	[E]	Amino acid transport and metabolism	--	--	[E]	Amino acid transport and metabolism	Acetyltransferase (GNAT) family;; Acetyltransferase (GNAT) domain;; Acetyltransferase (GNAT) domain;; Acetyltransferase (GNAT) domain	--	E	Amino acid transport and metabolism	--	--	--
c30651.graph_c0	17	0.95	0	0	0	0	0	0	25	0.95	3.93e-07	#NAME?	down	--	--	--	--	[O]	Posttranslational modification, protein turnover, chaperones	--	--	O	Posttranslational modification, protein turnover, chaperones	--	--	--
c30668.graph_c0	5	0.56	0	0	0	0	0	0	8	0.61	0.00977984	#NAME?	down	--	--	--	--	--	--	--	--	S	Function unknown	--	--	--
c30674.graph_c0	9	1.89	0	0	0	0	0	0	6	0.86	0.00373832	#NAME?	down	--	--	--	--	[S]	Function unknown	--	--	S	Function unknown	--	--	--
c30687.graph_c0	3	0.34	0	0	0	0	0	0	8	0.61	0.0256344	#NAME?	down	[J]	Translation, ribosomal structure and biogenesis	Cellular Component: ribonucleoprotein complex (GO:0030529);;	--	[J]	Translation, ribosomal structure and biogenesis	KOW motif	Uncharacterized protein {ECO:0000313|EnsemblMetazoa:PAC:15705793} OS=Amphimedon queenslandica (Sponge) PE=3 SV=1	J	Translation, ribosomal structure and biogenesis	ribosomal protein rpL24 [Bigelowiella natans]	cellular component: cell (GO:0005623);; cellular component: macromolecular complex (GO:0032991);; cellular component: cell part (GO:0044464)	--
c30691.graph_c0	8	0.58	0	0	0	0	0	0	15	0.73	0.000168841	#NAME?	down	[Q]	Secondary metabolites biosynthesis, transport and catabolism	Molecular Function: catalytic activity (GO:0003824);;	--	--	--	Cytochrome P450	Cytochrome P450 74A {ECO:0000313|EMBL:ACD42778.1} OS=Acropora palmata (Elkhorn coral) PE=2 SV=1	Q	Secondary metabolites biosynthesis, transport and catabolism	cytochrome P450 74A [Acropora palmata]	molecular function: catalytic activity (GO:0003824);; biological process: metabolic process (GO:0008152)	--
c30701.graph_c0	9	1.37	0	0	0	0	0	0	8	0.83	0.00163935	#NAME?	down	[EF]	--	Molecular Function: catalytic activity (GO:0003824);; Biological Process: nitrogen compound metabolic process (GO:0006807);; Molecular Function: anion binding (GO:0043168);; Biological Process: cellular metabolic process (GO:0044237);; Biological Process: organic substance metabolic process (GO:0071704);;	--	[R]	General function prediction only	Glutamine amidotransferase class-I	Carbamoyl-phosphate synthase small chain {ECO:0000256|HAMAP-Rule:MF_01209} OS=Paulinella chromatophora PE=3 SV=1	F	Nucleotide transport and metabolism	hypothetical protein CAPTEDRAFT_109465, partial [Capitella teleta]	molecular function: catalytic activity (GO:0003824);; biological process: metabolic process (GO:0008152);; molecular function: binding (GO:0005488);; biological process: cellular process (GO:0009987)	--
c30702.graph_c0	6	0.74	0	0	0	0	0	0	5	0.42	0.0237005	#NAME?	down	--	--	--	--	[R]	General function prediction only	PB1 domain	--	R	General function prediction only	--	--	--
c30706.graph_c0	8	0.86	0	0	0	0	1	0.07	19	1.38	0.000247852	-5.63558	down	--	--	--	--	[K]	Transcription	Transcriptional Coactivator p15 (PC4);; DEK C terminal domain	Putative uncharacterized protein {ECO:0000313|EMBL:AEO36060.1} OS=Amblyomma maculatum (Gulf Coast tick) PE=2 SV=1	K	Transcription	Putative RNA polymerase II transcriptional coactivator [Reticulomyxa filosa]	--	--
c30707.graph_c0	4	0.48	0	0	0	0	0	0	8	0.66	0.0157777	#NAME?	down	--	--	--	--	--	--	Polysaccharide lyase family 4, domain III	Uncharacterized protein {ECO:0000313|EMBL:ENN76668.1} (Fragment) OS=Dendroctonus ponderosae (Mountain pine beetle) PE=4 SV=1	S	Function unknown	hypothetical protein YQE_06847, partial [Dendroctonus ponderosae]	--	--
c30716.graph_c0	9	0.48	0	0	0	0	0	0	19	0.69	3.06e-05	#NAME?	down	[J]	Translation, ribosomal structure and biogenesis	--	--	[R]	General function prediction only	Metallopeptidase family M24	Uncharacterized protein {ECO:0000313|EnsemblMetazoa:SMAR009890-PA} OS=Strigamia maritima (European centipede) PE=4 SV=1	R	General function prediction only	PREDICTED: proliferation-associated protein 2G4-like [Hydra vulgaris]	--	--
c30720.graph_c0	11	0.87	0	0	0	0	0	0	18	0.97	2.16e-05	#NAME?	down	--	--	Molecular Function: protein kinase activity (GO:0004672);; Biological Process: cellular process (GO:0009987);;	K08799|8.53729e-08|fab:101814574|MELK; maternal embryonic leucine zipper kinase; K08799 maternal embryonic leucine zipper kinase [EC:2.7.11.1] (A)	[T]	Signal transduction mechanisms	NAF domain;; Protein kinase domain	CBLinteracting protein kinase, putative {ECO:0000313|EMBL:ELR17258.1} OS=Acanthamoeba castellanii str. Neff PE=4 SV=1	T	Signal transduction mechanisms	CBLinteracting protein kinase, putative [Acanthamoeba castellanii str. Neff]	molecular function: catalytic activity (GO:0003824);; biological process: metabolic process (GO:0008152);; biological process: cellular process (GO:0009987)	--
c30722.graph_c0	8	1.12	0	0	0	0	0	0	4	0.38	0.0437444	#NAME?	down	--	--	--	--	--	--	Protein of unknown function (DUF1675)	--	S	Function unknown	--	--	--
c30747.graph_c0	7	0.73	0	0	0	0	0	0	10	0.71	0.00170013	#NAME?	down	--	--	--	--	--	--	Photosystem II Pbs27	Possible Photosystem II Psb27 protein {ECO:0000313|EMBL:ACB43291.1} OS=Paulinella chromatophora PE=3 SV=1	H	Coenzyme transport and metabolism	--	--	--
c30757.graph_c0	4	0.97	0	0	0	0	0	0	7	1.15	0.0248506	#NAME?	down	--	--	--	--	[K]	Transcription	--	--	K	Transcription	--	--	--
c30761.graph_c0	13	0.86	0	0	0	0	0	0	13	0.58	5.63e-05	#NAME?	down	[O]	Posttranslational modification, protein turnover, chaperones	--	K09489|1.04026e-13|hsa:3308|HSPA4, APG-2, HEL-S-5a, HS24/P52, HSPH2, RY, hsp70, hsp70RY; heat shock 70kDa protein 4; K09489 heat shock 70kDa protein 4 (A)	[O]	Posttranslational modification, protein turnover, chaperones	Hsp70 protein	Predicted protein {ECO:0000313|EMBL:EFC50714.1} OS=Naegleria gruberi (Amoeba) PE=3 SV=1	O	Posttranslational modification, protein turnover, chaperones	predicted protein [Naegleria gruberi]	--	Antigen processing and presentation (ko04612)
c30764.graph_c0	5	1.09	0	0	0	0	0	0	8	1.19	0.00977984	#NAME?	down	--	--	--	--	[O]	Posttranslational modification, protein turnover, chaperones	--	O-sialoglycoprotein endopeptidase {ECO:0000313|EMBL:EPY34253.1} OS=Strigomonas culicis PE=4 SV=1	O	Posttranslational modification, protein turnover, chaperones	O-sialoglycoprotein endopeptidase [Strigomonas culicis]	--	--
c30768.graph_c0	7	0.96	0	0	0	0	0	0	9	0.84	0.00256512	#NAME?	down	--	--	Molecular Function: transferase activity (GO:0016740);;	K12405|3.73375e-14|lcm:102356548|HSD17B4; hydroxysteroid (17-beta) dehydrogenase 4; K12405 3-hydroxyacyl-CoA dehydrogenase / 3a,7a,12a-trihydroxy-5b-cholest-24-enoyl-CoA hydratase [EC:1.1.1.35 4.2.1.107] (A)	[I]	Lipid transport and metabolism	SCP-2 sterol transfer family	Sterol carrier protein-2 HAD-2SCP-2 {ECO:0000313|EMBL:KFG37592.1} OS=Toxoplasma gondii FOU PE=4 SV=1	I	Lipid transport and metabolism	sterol carrier protein-2 HAD-2SCP-2 [Toxoplasma gondii FOU]	molecular function: catalytic activity (GO:0003824);; biological process: metabolic process (GO:0008152)	Primary bile acid biosynthesis (ko00120);; Peroxisome (ko04146)
c30783.graph_c0	5	1.01	0	0	0	0	0	0	8	1.08	0.00977984	#NAME?	down	[J]	Translation, ribosomal structure and biogenesis	Molecular Function: structural constituent of ribosome (GO:0003735);; Cellular Component: ribosome (GO:0005840);; Biological Process: translation (GO:0006412);;	--	[J]	Translation, ribosomal structure and biogenesis	Ribosomal protein S10p/S20e	30S ribosomal protein S10 {ECO:0000313|EMBL:ACB42984.1} OS=Paulinella chromatophora PE=3 SV=1	J	Translation, ribosomal structure and biogenesis	PREDICTED: 30S ribosomal protein S10-like [Apis florea]	molecular function: structural molecule activity (GO:0005198);; cellular component: cell (GO:0005623);; cellular component: macromolecular complex (GO:0032991);; cellular component: organelle (GO:0043226);; cellular component: cell part (GO:0044464);; biological process: metabolic process (GO:0008152);; biological process: cellular process (GO:0009987)	--
c30791.graph_c0	9	0.7	0	0	0	0	0	0	13	0.69	0.000238229	#NAME?	down	--	--	--	--	--	--	--	--	R	General function prediction only	--	--	--
c30798.graph_c0	12	1.11	0	0	0	0	0	0	14	0.88	5.68e-05	#NAME?	down	[O]	Posttranslational modification, protein turnover, chaperones	--	--	[O]	Posttranslational modification, protein turnover, chaperones	Glutathione S-transferase, N-terminal domain;; Glutathione S-transferase, C-terminal domain;; Glutathione S-transferase, N-terminal domain;; Glutathione S-transferase, N-terminal domain;; Glutathione S-transferase, C-terminal domain	Predicted protein {ECO:0000313|EMBL:EFC37458.1} OS=Naegleria gruberi (Amoeba) PE=3 SV=1	O	Posttranslational modification, protein turnover, chaperones	predicted protein [Naegleria gruberi]	--	--
c30812.graph_c0	7	0.95	0	0	0	0	0	0	6	0.55	0.00933372	#NAME?	down	--	--	--	--	[S]	Function unknown	Protein of unknown function (DUF788)	--	S	Function unknown	--	--	--
c30823.graph_c0	6	0.79	0	0	0	0	0	0	9	0.81	0.00398376	#NAME?	down	--	--	--	--	--	--	--	--	S	Function unknown	--	--	--
c30854.graph_c0	8	0.82	0	0	0	0	0	0	8	0.56	0.00252877	#NAME?	down	[A]	RNA processing and modification	--	K10661|2.58686e-15|myd:102772800|MARCH6; membrane-associated ring finger (C3HC4) 6, E3 ubiquitin protein ligase; K10661 E3 ubiquitin-protein ligase MARCH6 [EC:6.3.2.19] (A)	[A]	RNA processing and modification	--	Putative uncharacterized protein {ECO:0000313|EMBL:EGC33929.1} OS=Dictyostelium purpureum (Slime mold) PE=4 SV=1	A	RNA processing and modification	hypothetical protein DICPUDRAFT_153950 [Dictyostelium purpureum]	--	Protein processing in endoplasmic reticulum (ko04141)
c30856.graph_c0	12	0.92	0	0	0	0	0	0	15	0.78	4.1e-05	#NAME?	down	[R]	General function prediction only	--	--	[R]	General function prediction only	Haloacid dehalogenase-like hydrolase;; HAD-hyrolase-like	Putative uncharacterized protein {ECO:0000313|EMBL:EGC39493.1} OS=Dictyostelium purpureum (Slime mold) PE=4 SV=1	R	General function prediction only	hypothetical protein DICPUDRAFT_91214 [Dictyostelium purpureum]	--	--
c30872.graph_c0	11	1.52	0	0	0	0	0	0	6	0.62	0.012771	#NAME?	down	[O]	Posttranslational modification, protein turnover, chaperones	Biological Process: protein peptidyl-prolyl isomerization (GO:0000413);; Molecular Function: peptidyl-prolyl cis-trans isomerase activity (GO:0003755);; Biological Process: protein folding (GO:0006457);;	K12733|1.82062e-50|bfo:BRAFLDRAFT_116129|hypothetical protein; K12733 peptidyl-prolyl cis-trans isomerase-like 1 [EC:5.2.1.8] (A)	[O]	Posttranslational modification, protein turnover, chaperones	Cyclophilin type peptidyl-prolyl cis-trans isomerase/CLD	Peptidyl-prolyl cis-trans isomerase {ECO:0000256|RuleBase:RU000493} OS=Acanthamoeba castellanii str. Neff PE=3 SV=1	O	Posttranslational modification, protein turnover, chaperones	Peptidylprolyl cis-trans isomerase-like 1, putative [Acanthamoeba castellanii str. Neff]	biological process: metabolic process (GO:0008152);; biological process: cellular process (GO:0009987);; biological process: single-organism process (GO:0044699);; molecular function: catalytic activity (GO:0003824)	Spliceosome (ko03040)
c30879.graph_c0	14	1.55	0	0	0	0	0	0	9	0.68	0.00103183	#NAME?	down	[O]	Posttranslational modification, protein turnover, chaperones	Molecular Function: ATP binding (GO:0005524);; Cellular Component: cytoplasm (GO:0005737);; Biological Process: protein folding (GO:0006457);; Molecular Function: unfolded protein binding (GO:0051082);;	K09497|9.13836e-97|apla:101803390|CCT5; chaperonin containing TCP1, subunit 5 (epsilon); K09497 T-complex protein 1 subunit epsilon (A)	[O]	Posttranslational modification, protein turnover, chaperones	TCP-1/cpn60 chaperonin family	Putative uncharacterized protein {ECO:0000313|EMBL:EEN48154.1} OS=Branchiostoma floridae (Florida lancelet) PE=3 SV=1	O	Posttranslational modification, protein turnover, chaperones	hypothetical protein BRAFLDRAFT_124069 [Branchiostoma floridae]	molecular function: binding (GO:0005488);; cellular component: cell (GO:0005623);; cellular component: cell part (GO:0044464);; biological process: metabolic process (GO:0008152);; biological process: cellular process (GO:0009987)	--
c30885.graph_c0	23	1.01	0	0	0	0	0	0	32	0.96	1.14e-08	#NAME?	down	--	--	--	K03035|1.06472e-120|nve:NEMVE_v1g113443|hypothetical protein; K03035 26S proteasome regulatory subunit N5 (A)	[O]	Posttranslational modification, protein turnover, chaperones	PCI domain	Predicted protein {ECO:0000313|EMBL:EDO38521.1} OS=Nematostella vectensis (Starlet sea anemone) PE=4 SV=1	O	Posttranslational modification, protein turnover, chaperones	predicted protein [Nematostella vectensis]	--	Proteasome (ko03050)
c30887.graph_c0	9	1.57	0	0	0	0	0	0	6	0.78	0.00373832	#NAME?	down	--	--	--	--	--	--	--	--	S	Function unknown	--	--	--
c30888.graph_c0	10	0.63	0	0	0	0	0	0	17	0.72	4.18e-05	#NAME?	down	--	--	--	--	--	--	bZIP transcription factor;; Basic region leucine zipper	--	K	Transcription	--	--	--
c30901.graph_c0	5	1.41	0	0	0	0	0	0	5	0.96	0.0390048	#NAME?	down	--	--	--	--	[GC]	--	--	--	S	Function unknown	--	--	--
c30925.graph_c0	5	1.25	0	0	0	0	0	0	5	0.85	0.0390048	#NAME?	down	--	--	--	--	--	--	--	--	S	Function unknown	--	--	--
c30942.graph_c0	4	0.35	0	0	0	0	0	0	18	1.09	0.0173837	#NAME?	down	--	--	--	--	[K]	Transcription	BAH domain;; PHD-finger	PHD-finger family protein {ECO:0000313|EMBL:EJY79539.1} OS=Oxytricha trifallax PE=4 SV=1	K	Transcription	PHD-finger family protein [Oxytricha trifallax]	--	--
c30953.graph_c0	10	0.85	0	0	0	0	0	0	17	0.97	4.18e-05	#NAME?	down	[Q]	Secondary metabolites biosynthesis, transport and catabolism	--	K07426|6.66144e-37|bfo:BRAFLDRAFT_58592|hypothetical protein; K07426 cytochrome P450, family 4, subfamily B, polypeptide 1 [EC:1.14.14.1] (A)	[QI]	--	Cytochrome P450	CYP4BB1 {ECO:0000313|EMBL:AAR88241.2} OS=Alitta virens (Sandworm) PE=2 SV=2	Q	Secondary metabolites biosynthesis, transport and catabolism	CYP4BB1 [Alitta virens]	--	--
c30970.graph_c0	9	1.26	0	0	0	0	0	0	8	0.76	0.00163935	#NAME?	down	[R]	General function prediction only	Molecular Function: GTP binding (GO:0005525);; Cellular Component: endoplasmic reticulum (GO:0005783);; Cellular Component: Golgi apparatus (GO:0005794);; Biological Process: intracellular protein transport (GO:0006886);; Biological Process: vesicle-mediated transport (GO:0016192);;	K07953|1.07634e-36|bmy:Bm1_36820|GTP-binding protein SAR1; K07953 GTP-binding protein SAR1 [EC:3.6.5.-] (A)	[U]	Intracellular trafficking, secretion, and vesicular transport	ADP-ribosylation factor family	Protein BM-SAR-1, isoform b {ECO:0000313|EMBL:CDP93081.1} OS=Brugia malayi (Filarial nematode worm) PE=4 SV=1	U	Intracellular trafficking, secretion, and vesicular transport	Protein BM-SAR-1, isoform b [Brugia malayi]	molecular function: binding (GO:0005488);; cellular component: cell (GO:0005623);; cellular component: organelle (GO:0043226);; cellular component: cell part (GO:0044464);; biological process: localization (GO:0051179)	Protein processing in endoplasmic reticulum (ko04141)
c30978.graph_c0	3	0.51	0	0	0	0	0	0	12	1.4	0.0159247	#NAME?	down	[DZ]	--	Molecular Function: catalytic activity (GO:0003824);; Molecular Function: binding (GO:0005488);;	--	[S]	Function unknown	Regulator of chromosome condensation (RCC1) repeat;; Regulator of chromosome condensation (RCC1) repeat	Uncharacterized protein {ECO:0000313|EnsemblMetazoa:ACYPI002090-PA} OS=Acyrthosiphon pisum (Pea aphid) PE=4 SV=2	S	Function unknown	PREDICTED: probable E3 ubiquitin-protein ligase HERC1 [Acyrthosiphon pisum]	molecular function: catalytic activity (GO:0003824);; biological process: metabolic process (GO:0008152);; molecular function: binding (GO:0005488)	--
c31002.graph_c0	5	0.93	0	0	0	0	0	0	10	1.27	0.00407041	#NAME?	down	--	--	--	--	--	--	--	--	S	Function unknown	--	--	--
c31012.graph_c0	5	0.59	0	0	0	0	0	0	9	0.72	0.00627002	#NAME?	down	--	--	--	--	--	--	Sin3 binding region of histone deacetylase complex subunit SAP30	--	S	Function unknown	--	--	--
c31015.graph_c0	9	1.77	0	0	0	0	0	0	7	0.94	0.00249298	#NAME?	down	--	--	--	--	--	--	Ankyrin repeats (many copies)	--	U	Intracellular trafficking, secretion, and vesicular transport	--	--	--
c31035.graph_c0	3	0.48	0	0	0	0	0	0	7	0.77	0.0411864	#NAME?	down	--	--	--	--	--	--	RNA polymerase Rpb1 C-terminal repeat;; Protein of unknown function (DUF3125)	Salivary glue protein Sgs-4, putative {ECO:0000313|EMBL:EER17273.1} OS=Perkinsus marinus (strain ATCC 50983 / TXsc) PE=4 SV=1	S	Function unknown	PREDICTED: uncharacterized protein LOC578620 [Strongylocentrotus purpuratus]	--	--
c31046.graph_c0	12	1.22	0	0	0	0	0	0	12	0.83	0.000112516	#NAME?	down	[J]	Translation, ribosomal structure and biogenesis	--	--	--	--	Ribosomal protein S20	30S ribosomal protein S20 {ECO:0000313|EMBL:ACB42550.1} OS=Paulinella chromatophora PE=3 SV=1	J	Translation, ribosomal structure and biogenesis	ribosomal protein rpS20 [Bigelowiella natans]	--	--
c31055.graph_c0	11	0.9	0	0	0	0	0	0	10	0.56	0.000336809	#NAME?	down	[J]	Translation, ribosomal structure and biogenesis	--	K03239|1.58172e-84|bfo:BRAFLDRAFT_114409|hypothetical protein; K03239 translation initiation factor eIF-2B subunit alpha (A)	[J]	Translation, ribosomal structure and biogenesis	Initiation factor 2 subunit family	Putative uncharacterized protein {ECO:0000313|EMBL:EEN61696.1} OS=Branchiostoma floridae (Florida lancelet) PE=3 SV=1	J	Translation, ribosomal structure and biogenesis	PREDICTED: translation initiation factor eIF-2B subunit alpha-like [Saccoglossus kowalevskii]	--	RNA transport (ko03013)
c31073.graph_c0	4	0.6	0	0	0	0	0	0	8	0.82	0.0157777	#NAME?	down	--	--	Biological Process: reproduction (GO:0000003);; Biological Process: nematode larval development (GO:0002119);; Molecular Function: binding (GO:0005488);; Biological Process: receptor-mediated endocytosis (GO:0006898);; Biological Process: embryo development ending in birth or egg hatching (GO:0009792);; Biological Process: positive regulation of growth rate (GO:0040010);;	K14821|1.44988e-14|mcc:100430684|zinc finger protein bud20-like; K14821 bud site selection protein 20 (A)	[A]	RNA processing and modification	Zinc-finger double-stranded RNA-binding	Predicted protein {ECO:0000313|EMBL:EDQ92056.1} OS=Monosiga brevicollis (Choanoflagellate) PE=4 SV=1	A	RNA processing and modification	hypothetical protein [Monosiga brevicollis MX1]	biological process: reproduction (GO:0000003);; biological process: multicellular organismal process (GO:0032501);; biological process: developmental process (GO:0032502);; biological process: single-organism process (GO:0044699);; molecular function: binding (GO:0005488);; biological process: localization (GO:0051179);; biological process: biological regulation (GO:0065007)	--
c31074.graph_c0	14	1.11	0	0	0	0	0	0	10	0.54	0.000145219	#NAME?	down	--	--	--	K06685|1.73354e-107|dre:393169|mob1ba, mobkl1a, mobkl1aa, wu:fj65h03, zgc:56156, zgc:77872; MOB kinase activator 1Ba; K06685 MOB kinase activator 1 (A)	[D]	Cell cycle control, cell division, chromosome partitioning	Mob1/phocein family	Putative uncharacterized protein {ECO:0000313|EMBL:EGC39874.1} OS=Dictyostelium purpureum (Slime mold) PE=4 SV=1	D	Cell cycle control, cell division, chromosome partitioning	hypothetical protein DICPUDRAFT_91135 [Dictyostelium purpureum]	--	--
c31090.graph_c0	5	0.71	0	0	0	0	0	0	7	0.68	0.0154068	#NAME?	down	--	--	--	--	--	--	--	--	S	Function unknown	--	--	--
c31091.graph_c0	8	0.77	0	0	0	0	1	0.06	12	0.78	0.00256512	-5.26059	down	[C]	Energy production and conversion	Molecular Function: catalytic activity (GO:0003824);; Biological Process: metabolic process (GO:0008152);;	K00164|1.04421e-51|tsp:Tsp_07708|oxoglutarate dehydrogenase; K00164 2-oxoglutarate dehydrogenase E1 component [EC:1.2.4.2] (A)	[G]	Carbohydrate transport and metabolism	Transketolase, pyrimidine binding domain	2-oxoglutarate dehydrogenase {ECO:0000313|EMBL:EGD77803.1} OS=Salpingoeca rosetta (strain ATCC 50818 / BSB-021) PE=4 SV=1	G	Carbohydrate transport and metabolism	2-oxoglutarate dehydrogenase [Salpingoeca rosetta]	molecular function: catalytic activity (GO:0003824);; biological process: metabolic process (GO:0008152)	Citrate cycle (TCA cycle) (ko00020);; Lysine degradation (ko00310);; Tryptophan metabolism (ko00380);; Carbon metabolism (ko01200)
c31094.graph_c0	4	0.5	0	0	0	0	0	0	13	1.12	0.00182982	#NAME?	down	--	--	--	--	[B]	Chromatin structure and dynamics	--	Putative uncharacterized protein {ECO:0000313|EMBL:EGD74200.1} OS=Salpingoeca rosetta (strain ATCC 50818 / BSB-021) PE=4 SV=1	B	Chromatin structure and dynamics	hypothetical protein PTSG_06212 [Salpingoeca rosetta]	--	--
c31124.graph_c0	4	1.06	0	0	0	0	0	0	8	1.44	0.0157777	#NAME?	down	[S]	Function unknown	--	K14568|1.34599e-24|nve:NEMVE_v1g166546|hypothetical protein; K14568 rRNA small subunit pseudouridine methyltransferase Nep1 [EC:2.1.1.260] (A)	[J]	Translation, ribosomal structure and biogenesis	EMG1/NEP1 methyltransferase	Probable ribosome biogenesis protein NEP1 {ECO:0000313|EMBL:ABN12021.1} (Fragment) OS=Maconellicoccus hirsutus (Pink hibiscus mealybug) PE=2 SV=1	J	Translation, ribosomal structure and biogenesis	probable ribosome biogenesis protein NEP1 [Maconellicoccus hirsutus]	--	Ribosome biogenesis in eukaryotes (ko03008)
c31135.graph_c0	11	0.78	0	0	0	0	0	0	14	0.67	8.04e-05	#NAME?	down	--	--	--	--	[O]	Posttranslational modification, protein turnover, chaperones	--	Putative uncharacterized protein {ECO:0000313|EMBL:AEO33204.1} (Fragment) OS=Amblyomma maculatum (Gulf Coast tick) PE=2 SV=1	O	Posttranslational modification, protein turnover, chaperones	--	--	--
c31144.graph_c0	12	0.97	3	0.1	4	0.11	1	0.03	21	1.41	0.0108754	-3.08007	down	--	--	--	--	--	--	--	--	--	--	--	--	--
c31147.graph_c0	5	0.53	0	0	0	0	0	0	12	0.87	0.00177973	#NAME?	down	--	--	--	K15901|5.22697e-25|mze:101470519|TP53RK-binding protein-like; K15901 EKC/KEOPS complex subunit CGI121/TPRKB (A)	[S]	Function unknown	Kinase binding protein CGI-121	Uncharacterized protein {ECO:0000313|EMBL:ELR20728.1} OS=Acanthamoeba castellanii str. Neff PE=3 SV=1	S	Function unknown	hypothetical protein ACA1_054740 [Acanthamoeba castellanii str. Neff]	--	--
c31179.graph_c0	6	0.73	0	0	0	0	0	0	6	0.5	0.0150753	#NAME?	down	[C]	Energy production and conversion	Biological Process: metabolic process (GO:0008152);; Molecular Function: oxidoreductase activity (GO:0016491);;	K00128|1.29949e-73|tru:101079800|aldehyde dehydrogenase, mitochondrial-like; K00128 aldehyde dehydrogenase (NAD+) [EC:1.2.1.3] (A)	[C]	Energy production and conversion	Aldehyde dehydrogenase family	Putative formyltetrahydrofolate dehydrogenase {ECO:0000313|EMBL:JAC87637.1} (Fragment) OS=Panstrongylus megistus PE=2 SV=1	C	Energy production and conversion	hypothetical protein CAPTEDRAFT_183731 [Capitella teleta]	biological process: metabolic process (GO:0008152);; molecular function: catalytic activity (GO:0003824);; biological process: single-organism process (GO:0044699)	Glycolysis / Gluconeogenesis (ko00010);; Pentose and glucuronate interconversions (ko00040);; Ascorbate and aldarate metabolism (ko00053);; Fatty acid degradation (ko00071);; Valine, leucine and isoleucine degradation (ko00280);; Lysine degradation (ko00310);; Arginine and proline metabolism (ko00330);; Histidine metabolism (ko00340);; Tryptophan metabolism (ko00380);; beta-Alanine metabolism (ko…
c31184.graph_c0	10	1.01	0	0	0	0	0	0	5	0.34	0.0295526	#NAME?	down	--	--	--	--	--	--	--	--	R	General function prediction only	--	--	--
c31200.graph_c0	12	1.59	0	0	0	0	0	0	9	0.81	0.000332302	#NAME?	down	--	--	--	--	--	--	--	--	--	--	--	--	--
c31256.graph_c0	13	1.04	0	0	0	0	0	0	6	0.33	0.0305616	#NAME?	down	--	--	--	--	[O]	Posttranslational modification, protein turnover, chaperones	Hsp20/alpha crystallin family	--	O	Posttranslational modification, protein turnover, chaperones	--	--	--
c31285.graph_c0	3	0.64	0	0	0	0	0	0	7	1.01	0.0411864	#NAME?	down	--	--	--	--	--	--	Phloem protein 2	--	R	General function prediction only	--	--	--
c31296.graph_c0	4	0.61	0	0	0	0	0	0	7	0.73	0.0248506	#NAME?	down	--	--	--	--	--	--	Tim17/Tim22/Tim23/Pmp24 family	--	U	Intracellular trafficking, secretion, and vesicular transport	--	--	--
c31299.graph_c0	5	1.59	0	0	0	0	0	0	7	1.52	0.0154068	#NAME?	down	[J]	Translation, ribosomal structure and biogenesis	--	--	[J]	Translation, ribosomal structure and biogenesis	Ribosomal protein S13/S18	--	J	Translation, ribosomal structure and biogenesis	--	--	--
c31322.graph_c0	6	0.52	0	0	0	0	0	0	9	0.53	0.00398376	#NAME?	down	--	--	--	--	--	--	--	--	S	Function unknown	--	--	--
c31385.graph_c0	17	1.22	0	0	0	0	0	0	8	0.39	0.016257	#NAME?	down	[LKJ]	--	Molecular Function: translation initiation factor activity (GO:0003743);; Molecular Function: ATP binding (GO:0005524);; Biological Process: translational initiation (GO:0006413);; Molecular Function: ATP-dependent helicase activity (GO:0008026);; Molecular Function: methylmalonyl-CoA carboxytransferase activity (GO:0047154);;	K12614|5.9286e-129|hmg:100215309|probable ATP-dependent RNA helicase DDX6-like; K12614 ATP-dependent RNA helicase DDX6/DHH1 [EC:3.6.4.13] (A)	[A]	RNA processing and modification	Helicase conserved C-terminal domain	Dead box ATP-dependent RNA helicase {ECO:0000313|EMBL:EFC44751.1} OS=Naegleria gruberi (Amoeba) PE=3 SV=1	A	RNA processing and modification	hypothetical protein SAMD00019534_013930 [Acytostelium subglobosum LB1]	molecular function: binding (GO:0005488);; biological process: metabolic process (GO:0008152);; biological process: cellular process (GO:0009987);; molecular function: catalytic activity (GO:0003824);; biological process: single-organism process (GO:0044699)	RNA degradation (ko03018)
c31409.graph_c0	4	0.95	0	0	0	0	0	0	8	1.05	0.0157777	#NAME?	down	--	--	--	--	--	--	--	--	S	Function unknown	--	--	--
c31417.graph_c0	6	1.12	0	0	0	0	0	0	4	0.51	0.0381233	#NAME?	down	--	--	--	--	--	--	--	--	--	--	--	--	--
c31420.graph_c0	5	0.99	0	0	0	0	0	0	5	0.53	0.0390048	#NAME?	down	--	--	Cellular Component: membrane (GO:0016020);;	--	[R]	General function prediction only	Hypoxia induced protein conserved region	GI11141 {ECO:0000313|EMBL:EDW05636.1} OS=Drosophila mojavensis (Fruit fly) PE=4 SV=1	S	Function unknown	GI11141 [Drosophila mojavensis]	cellular component: membrane (GO:0016020)	--
c31439.graph_c0	21	1.66	0	0	0	0	0	0	18	0.97	8.87e-07	#NAME?	down	--	--	--	--	--	--	Protein of unknown function (DUF640)	Predicted protein {ECO:0000313|EMBL:EDO29721.1} (Fragment) OS=Nematostella vectensis (Starlet sea anemone) PE=4 SV=1	S	Function unknown	hypothetical protein NEMVEDRAFT_v1g143493 [Nematostella vectensis]	--	--
c31460.graph_c0	3	0.4	0	0	0	0	0	0	9	0.83	0.016257	#NAME?	down	--	--	Cellular Component: mitochondrial inner membrane (GO:0005743);; Biological Process: mitochondrial pyruvate transport (GO:0006850);;	--	[S]	Function unknown	Uncharacterised protein family (UPF0041)	Brain protein 44-like protein {ECO:0000313|EMBL:CDW80577.1} OS=Stylonychia lemnae PE=4 SV=1	S	Function unknown	PREDICTED: mitochondrial pyruvate carrier 1-like [Ciona intestinalis]	cellular component: cell (GO:0005623);; cellular component: membrane (GO:0016020);; cellular component: organelle (GO:0043226);; cellular component: organelle part (GO:0044422);; cellular component: cell part (GO:0044464);; biological process: single-organism process (GO:0044699);; biological process: localization (GO:0051179)	--
c31494.graph_c0	4	1.19	0	0	0	0	0	0	6	1.21	0.0400197	#NAME?	down	[J]	Translation, ribosomal structure and biogenesis	Cellular Component: intracellular part (GO:0044424);;	K02867|3.02274e-17|pbi:103057002|39S ribosomal protein L11, mitochondrial-like; K02867 large subunit ribosomal protein L11 (A)	[J]	Translation, ribosomal structure and biogenesis	Ribosomal protein L11, N-terminal domain;; Ribosomal protein L11, RNA binding domain	Putative uncharacterized protein {ECO:0000313|EMBL:AEO33263.1} (Fragment) OS=Amblyomma maculatum (Gulf Coast tick) PE=2 SV=1	J	Translation, ribosomal structure and biogenesis	50S ribosomal protein L11 [Oxytricha trifallax]	cellular component: cell (GO:0005623);; cellular component: cell part (GO:0044464)	Ribosome (ko03010)
[truncated: 3,021 more rows]
