# Supplementary material for: Search for Nutritional Fitness Traits in a Biological Pest Control Agent Harmonia axyridis Using Comparative Transcriptomics
Source: Front Physiol. 2019 Sep 18;10:1148. doi: 10.3389/fphys.2019.01148 (PMC6760036; doi:10.3389/fphys.2019.01148)
Supplement: Supplementary file 2 [file Table_2.XLS]

## Sheet: Table 2
Supplementary Dataset File S2. GO annotation of biological process.
GO.ID	Term	Annotated	Significant	Expected	KS
GO:0006412	translation	902	138	67.28	5.2e-17
GO:0002119	nematode larval development	135	34	10.07	1.6e-07
GO:0009792	embryo development ending in birth or egg hatching	255	51	19.02	1.1e-06
GO:0045476	nurse cell apoptotic process	68	0	5.07	2.4e-06
GO:0048854	brain morphogenesis	52	0	3.88	5.3e-06
GO:0001964	startle response	52	0	3.88	5.3e-06
GO:0031987	locomotion involved in locomotory behavior	54	0	4.03	7.2e-06
GO:0045467	R7 cell development	59	1	4.4	7.5e-06
GO:0008406	gonad development	108	8	8.06	0.00011
GO:0007464	R3/R4 cell fate commitment	58	0	4.33	0.00013
GO:0016199	axon midline choice point recognition	53	0	3.95	0.00014
GO:0007140	male meiosis	12	7	0.9	0.00032
GO:0040010	positive regulation of growth rate	72	14	5.37	0.00041
GO:0019730	antimicrobial humoral response	94	0	7.01	0.00042
GO:0045676	regulation of R7 cell differentiation	13	4	0.97	0.00102
GO:0006457	protein folding	195	22	14.54	0.00104
GO:0006355	regulation of transcription, DNA-templated	599	21	44.68	0.00144
GO:0008152	metabolic process	7066	583	527.04	0.00159
GO:0015979	photosynthesis	48	10	3.58	0.00193
GO:0040035	hermaphrodite genitalia development	45	8	3.36	0.00197
GO:0042787	protein ubiquitination involved in ubiquitin-dependent protein catabolic process	13	7	0.97	0.00208
GO:0002121	inter-male aggressive behavior	76	1	5.67	0.00255
GO:0098728	germline stem cell asymmetric division	14	7	1.04	0.00269
GO:0050896	response to stimulus	1775	95	132.39	0.00306
GO:0007088	regulation of mitosis	22	4	1.64	0.00319
GO:0090087	regulation of peptide transport	3	3	0.22	0.00342
GO:0060465	pharynx development	7	3	0.52	0.00347
GO:0006334	nucleosome assembly	53	7	3.95	0.00357
GO:0006096	glycolytic process	80	5	5.97	0.00409
GO:0046939	nucleotide phosphorylation	19	2	1.42	0.00459
GO:0070125	mitochondrial translational elongation	4	0	0.3	0.00474
GO:0008340	determination of adult lifespan	127	18	9.47	0.00502
GO:0040014	regulation of multicellular organism growth	30	6	2.24	0.00516
GO:0008103	oocyte microtubule cytoskeleton polarization	20	7	1.49	0.0057
GO:0007295	growth of a germarium-derived egg chamber	3	2	0.22	0.00615
GO:0006915	apoptotic process	176	21	13.13	0.00716
GO:0009765	photosynthesis, light harvesting	8	4	0.6	0.00718
GO:0009067	aspartate family amino acid biosynthetic process	24	6	1.79	0.00773
GO:0022402	cell cycle process	341	50	25.43	0.00789
GO:0044767	single-organism developmental process	1361	128	101.51	0.00794
GO:0006471	protein ADP-ribosylation	9	2	0.67	0.00918
GO:0016322	neuron remodeling	8	4	0.6	0.00932
GO:0019319	hexose biosynthetic process	26	6	1.94	0.00945
GO:0044707	single-multicellular organism process	1358	125	101.29	0.00985
GO:0022900	electron transport chain	173	10	12.9	0.01019
GO:0040018	positive regulation of multicellular organism growth	19	4	1.42	0.01029
GO:0009607	response to biotic stimulus	147	7	10.96	0.01065
GO:0043207	response to external biotic stimulus	147	7	10.96	0.01065
GO:0051707	response to other organism	147	7	10.96	0.01065
GO:0006528	asparagine metabolic process	5	2	0.37	0.01084
GO:0006529	asparagine biosynthetic process	5	2	0.37	0.01084
GO:0015994	chlorophyll metabolic process	5	2	0.37	0.01194
GO:0015995	chlorophyll biosynthetic process	5	2	0.37	0.01194
GO:0006006	glucose metabolic process	65	9	4.85	0.01211
GO:0009132	nucleoside diphosphate metabolic process	19	1	1.42	0.01267
GO:0009201	ribonucleoside triphosphate biosynthetic process	83	4	6.19	0.01267
GO:0006730	one-carbon metabolic process	27	9	2.01	0.01293
GO:0048813	dendrite morphogenesis	85	4	6.34	0.01305
GO:0035193	larval central nervous system remodeling	4	2	0.3	0.01314
GO:0019094	pole plasm mRNA localization	27	8	2.01	0.01339
GO:0070972	protein localization to endoplasmic reticulum	31	3	2.31	0.01373
GO:0042451	purine nucleoside biosynthetic process	108	7	8.06	0.01459
GO:0046129	purine ribonucleoside biosynthetic process	108	7	8.06	0.01459
GO:0042026	protein refolding	9	1	0.67	0.01483
GO:0045451	pole plasm oskar mRNA localization	25	7	1.86	0.01492
GO:0071897	DNA biosynthetic process	27	1	2.01	0.0152
GO:0045184	establishment of protein localization	458	45	34.16	0.01577
GO:0015031	protein transport	447	44	33.34	0.01671
GO:0015992	proton transport	114	13	8.5	0.01678
GO:0006818	hydrogen transport	114	13	8.5	0.01678
GO:0048132	female germ-line stem cell asymmetric division	12	5	0.9	0.01702
GO:0043277	apoptotic cell clearance	16	4	1.19	0.01731
GO:0098542	defense response to other organism	50	6	3.73	0.01732
GO:0018996	molting cycle, collagen and cuticulin-based cuticle	6	3	0.45	0.01739
GO:0042755	eating behavior	5	2	0.37	0.0175
GO:0006277	DNA amplification	26	1	1.94	0.01776
GO:0035073	pupariation	6	1	0.45	0.01786
GO:0051231	spindle elongation	54	11	4.03	0.01824
GO:0000022	mitotic spindle elongation	54	11	4.03	0.01824
GO:0009605	response to external stimulus	323	18	24.09	0.0186
GO:0008104	protein localization	532	55	39.68	0.01873
GO:0009206	purine ribonucleoside triphosphate biosynthetic process	73	4	5.44	0.01889
GO:0009145	purine nucleoside triphosphate biosynthetic process	73	4	5.44	0.01889
GO:0007029	endoplasmic reticulum organization	15	4	1.12	0.01941
GO:0051641	cellular localization	560	50	41.77	0.02029
GO:0044550	secondary metabolite biosynthetic process	18	3	1.34	0.0214
GO:0016358	dendrite development	86	4	6.41	0.02144
GO:0048667	cell morphogenesis involved in neuron differentiation	237	18	17.68	0.02258
GO:0007275	multicellular organismal development	1246	121	92.94	0.02264
GO:0032392	DNA geometric change	21	1	1.57	0.02301
GO:0032508	DNA duplex unwinding	21	1	1.57	0.02301
GO:0009142	nucleoside triphosphate biosynthetic process	85	4	6.34	0.02313
GO:0070727	cellular macromolecule localization	361	36	26.93	0.02334
GO:0015977	carbon fixation	5	1	0.37	0.02347
GO:0043065	positive regulation of apoptotic process	24	0	1.79	0.02423
GO:0033036	macromolecule localization	623	65	46.47	0.02425
GO:0007525	somatic muscle development	14	2	1.04	0.02457
GO:0051302	regulation of cell division	30	5	2.24	0.02489
GO:0007052	mitotic spindle organization	121	23	9.03	0.02529
GO:0007051	spindle organization	129	24	9.62	0.02716
GO:0007307	eggshell chorion gene amplification	23	1	1.72	0.0283
GO:0009185	ribonucleoside diphosphate metabolic process	4	0	0.3	0.02863
GO:0009179	purine ribonucleoside diphosphate metabolic process	4	0	0.3	0.02863
GO:0009135	purine nucleoside diphosphate metabolic process	4	0	0.3	0.02863
GO:0043282	pharyngeal muscle development	4	2	0.3	0.02924
GO:0006091	generation of precursor metabolites and energy	362	27	27	0.02941
GO:0000154	rRNA modification	9	2	0.67	0.0303
GO:0030154	cell differentiation	836	69	62.36	0.03061
GO:0006424	glutamyl-tRNA aminoacylation	2	2	0.15	0.03078
GO:0051258	protein polymerization	79	9	5.89	0.03209
GO:0032465	regulation of cytokinesis	2	1	0.15	0.03299
GO:0043467	regulation of generation of precursor metabolites and energy	2	1	0.15	0.03357
GO:0010675	regulation of cellular carbohydrate metabolic process	2	1	0.15	0.03357
GO:0006109	regulation of carbohydrate metabolic process	2	1	0.15	0.03357
GO:0060811	intracellular mRNA localization involved in anterior/posterior axis specification	29	8	2.16	0.03375
GO:0007316	pole plasm RNA localization	29	8	2.16	0.03375
GO:1902580	single-organism cellular localization	96	14	7.16	0.03631
GO:1902578	single-organism localization	96	14	7.16	0.03631
GO:0071822	protein complex subunit organization	420	46	31.33	0.03706
GO:0016192	vesicle-mediated transport	397	40	29.61	0.03799
GO:0043623	cellular protein complex assembly	130	9	9.7	0.03823
GO:0000097	sulfur amino acid biosynthetic process	30	8	2.24	0.03866
GO:0046331	lateral inhibition	112	11	8.35	0.03911
GO:0007154	cell communication	1285	64	95.85	0.03948
GO:0048869	cellular developmental process	858	70	64	0.0398
GO:0000904	cell morphogenesis involved in differentiation	259	18	19.32	0.03983
GO:0050764	regulation of phagocytosis	3	1	0.22	0.04056
GO:0051490	negative regulation of filopodium assembly	3	1	0.22	0.04089
GO:0006094	gluconeogenesis	24	5	1.79	0.04129
GO:0042303	molting cycle	53	5	3.95	0.04269
GO:0010948	negative regulation of cell cycle process	37	7	2.76	0.04313
GO:0043068	positive regulation of programmed cell death	33	1	2.46	0.04366
GO:0019307	mannose biosynthetic process	2	1	0.15	0.04372
GO:0008054	cyclin catabolic process	9	4	0.67	0.04388
GO:0043473	pigmentation	36	5	2.69	0.04474
GO:0097190	apoptotic signaling pathway	20	0	1.49	0.0451
GO:0040005	chitin-based cuticle attachment to epithelium	20	0	1.49	0.0451
GO:0007044	cell-substrate junction assembly	3	0	0.22	0.04543
GO:0031581	hemidesmosome assembly	3	0	0.22	0.04543
GO:0019684	photosynthesis, light reaction	23	6	1.72	0.04559
GO:0051649	establishment of localization in cell	501	38	37.37	0.04575
GO:0009767	photosynthetic electron transport chain	15	2	1.12	0.04598
GO:0045165	cell fate commitment	270	21	20.14	0.04608
GO:1901659	glycosyl compound biosynthetic process	129	7	9.62	0.04684
GO:0042455	ribonucleoside biosynthetic process	129	7	9.62	0.04684
GO:0009163	nucleoside biosynthetic process	129	7	9.62	0.04684
GO:0035437	maintenance of protein localization in endoplasmic reticulum	5	1	0.37	0.04696
GO:0006621	protein retention in ER lumen	5	1	0.37	0.04696
GO:0002684	positive regulation of immune system process	8	2	0.6	0.0481
GO:0007638	mechanosensory behavior	8	0	0.6	0.04829
GO:1903047	mitotic cell cycle process	257	38	19.17	0.04861
GO:0046958	nonassociative learning	6	3	0.45	0.04886
GO:0009411	response to UV	6	3	0.45	0.04886
GO:0006013	mannose metabolic process	9	1	0.67	0.0492
GO:0023052	signaling	1245	61	92.86	0.04954
GO:0044700	single organism signaling	1245	61	92.86	0.04954
GO:0060810	intracellular mRNA localization involved in pattern specification process	30	8	2.24	0.05018
GO:0051298	centrosome duplication	60	12	4.48	0.05045
GO:0006259	DNA metabolic process	376	12	28.05	0.0508
GO:0034622	cellular macromolecular complex assembly	248	18	18.5	0.05095
GO:0042694	muscle cell fate specification	6	2	0.45	0.05109
GO:0006886	intracellular protein transport	287	23	21.41	0.05264
GO:0097193	intrinsic apoptotic signaling pathway	19	0	1.42	0.05268
GO:0007113	endomitotic cell cycle	19	0	1.42	0.05268
GO:0045477	regulation of nurse cell apoptotic process	19	0	1.42	0.05268
GO:0008630	intrinsic apoptotic signaling pathway in response to DNA damage	19	0	1.42	0.05268
GO:0045850	positive regulation of nurse cell apoptotic process	19	0	1.42	0.05268
GO:0030032	lamellipodium assembly	15	4	1.12	0.05284
GO:0097581	lamellipodium organization	15	4	1.12	0.05284
GO:0048066	developmental pigmentation	35	5	2.61	0.05348
GO:0019915	lipid storage	33	7	2.46	0.05389
GO:0048015	phosphatidylinositol-mediated signaling	12	0	0.9	0.05407
GO:0048017	inositol lipid-mediated signaling	12	0	0.9	0.05407
GO:0098660	inorganic ion transmembrane transport	155	12	11.56	0.05412
GO:0098662	inorganic cation transmembrane transport	155	12	11.56	0.05412
GO:0098655	cation transmembrane transport	155	12	11.56	0.05412
GO:1901991	negative regulation of mitotic cell cycle phase transition	36	7	2.69	0.0548
GO:1901988	negative regulation of cell cycle phase transition	36	7	2.69	0.0548
GO:0006950	response to stress	538	54	40.13	0.0553
GO:0009069	serine family amino acid metabolic process	50	12	3.73	0.05536
GO:0007028	cytoplasm organization	33	9	2.46	0.05595
GO:0010942	positive regulation of cell death	37	1	2.76	0.05603
GO:0046036	CTP metabolic process	14	1	1.04	0.05699
GO:0006241	CTP biosynthetic process	14	1	1.04	0.05699
GO:0009451	RNA modification	64	5	4.77	0.05708
GO:0006892	post-Golgi vesicle-mediated transport	3	1	0.22	0.05833
GO:0044786	cell cycle DNA replication	25	0	1.86	0.05838
GO:0045168	cell-cell signaling involved in cell fate commitment	115	11	8.58	0.05873
GO:0006260	DNA replication	123	3	9.17	0.05895
GO:1902600	hydrogen ion transmembrane transport	96	11	7.16	0.05986
GO:0071824	protein-DNA complex subunit organization	62	8	4.62	0.06023
GO:0043649	dicarboxylic acid catabolic process	2	1	0.15	0.06028
GO:0006538	glutamate catabolic process	2	1	0.15	0.06028
GO:0043933	macromolecular complex subunit organization	479	48	35.73	0.06121
GO:0000083	regulation of transcription involved in G1/S transition of mitotic cell cycle	18	0	1.34	0.06152
GO:0006414	translational elongation	116	8	8.65	0.06161
GO:0016482	cytoplasmic transport	154	13	11.49	0.0617
GO:0007591	molting cycle, chitin-based cuticle	47	2	3.51	0.06181
GO:0032501	multicellular organismal process	1410	129	105.17	0.06228
GO:0050817	coagulation	3	0	0.22	0.06431
GO:0007596	blood coagulation	3	0	0.22	0.06431
GO:0007599	hemostasis	3	0	0.22	0.06431
GO:0050778	positive regulation of immune response	6	2	0.45	0.06433
GO:0006165	nucleoside diphosphate phosphorylation	11	1	0.82	0.06517
GO:0042274	ribosomal small subunit biogenesis	10	1	0.75	0.0654
GO:0006357	regulation of transcription from RNA polymerase II promoter	169	6	12.61	0.06676
GO:0022404	molting cycle process	30	0	2.24	0.06793
GO:0006826	iron ion transport	8	0	0.6	0.06877
GO:0035210	prepupal development	7	1	0.52	0.06961
GO:0046031	ADP metabolic process	3	0	0.22	0.06962
GO:0006172	ADP biosynthetic process	3	0	0.22	0.06962
GO:0009180	purine ribonucleoside diphosphate biosynthetic process	3	0	0.22	0.06962
GO:0009188	ribonucleoside diphosphate biosynthetic process	3	0	0.22	0.06962
GO:0009133	nucleoside diphosphate biosynthetic process	3	0	0.22	0.06962
GO:0009136	purine nucleoside diphosphate biosynthetic process	3	0	0.22	0.06962
GO:0055114	oxidation-reduction process	907	50	67.65	0.06982
GO:0045333	cellular respiration	184	11	13.72	0.06992
GO:0000059	protein import into nucleus, docking	4	0	0.3	0.07003
GO:0009712	catechol-containing compound metabolic process	11	0	0.82	0.0708
GO:0006584	catecholamine metabolic process	11	0	0.82	0.0708
GO:0051704	multi-organism process	475	44	35.43	0.07088
GO:0007315	pole plasm assembly	31	8	2.31	0.07184
GO:0006119	oxidative phosphorylation	84	4	6.27	0.0724
GO:0007017	microtubule-based process	372	46	27.75	0.07255
GO:0060537	muscle tissue development	23	0	1.72	0.07278
GO:0033365	protein localization to organelle	115	10	8.58	0.07284
GO:0009065	glutamine family amino acid catabolic process	15	1	1.12	0.0743
GO:0007280	pole cell migration	6	3	0.45	0.07465
GO:0007303	cytoplasmic transport, nurse cell to oocyte	8	0	0.6	0.07474
GO:0006614	SRP-dependent cotranslational protein targeting to membrane	21	2	1.57	0.07505
GO:0034613	cellular protein localization	333	29	24.84	0.07608
GO:0006754	ATP biosynthetic process	63	3	4.7	0.07669
GO:0070861	regulation of protein exit from endoplasmic reticulum	3	1	0.22	0.07682
GO:0060628	regulation of ER to Golgi vesicle-mediated transport	3	1	0.22	0.07682
GO:0032527	protein exit from endoplasmic reticulum	3	1	0.22	0.07682
GO:0090158	endoplasmic reticulum membrane organization	3	1	0.22	0.07682
GO:0040011	locomotion	373	37	27.82	0.07713
GO:0060795	cell fate commitment involved in formation of primary germ layer	10	0	0.75	0.07832
GO:0048333	mesodermal cell differentiation	10	0	0.75	0.07832
GO:0001710	mesodermal cell fate commitment	10	0	0.75	0.07832
GO:0006097	glyoxylate cycle	2	0	0.15	0.07868
GO:0046487	glyoxylate metabolic process	2	0	0.15	0.07868
GO:0042023	DNA endoreduplication	23	0	1.72	0.07909
GO:0008069	dorsal/ventral axis specification, ovarian follicular epithelium	23	0	1.72	0.07909
GO:0006413	translational initiation	146	18	10.89	0.07917
GO:0019253	reductive pentose-phosphate cycle	4	1	0.3	0.07955
GO:0019685	photosynthesis, dark reaction	4	1	0.3	0.07955
GO:0007488	histoblast morphogenesis	3	2	0.22	0.08024
GO:0048133	male germ-line stem cell asymmetric division	3	2	0.22	0.08024
GO:0007296	vitellogenesis	3	2	0.22	0.08024
GO:0031023	microtubule organizing center organization	78	15	5.82	0.0804
GO:0051297	centrosome organization	78	15	5.82	0.0804
GO:0000226	microtubule cytoskeleton organization	226	37	16.86	0.0804
GO:0045047	protein targeting to ER	26	2	1.94	0.08057
GO:0072599	establishment of protein localization to endoplasmic reticulum	26	2	1.94	0.08057
GO:0016571	histone methylation	22	3	1.64	0.08112
GO:0042773	ATP synthesis coupled electron transport	67	4	5	0.08153
GO:0006081	cellular aldehyde metabolic process	20	2	1.49	0.08259
GO:0044770	cell cycle phase transition	72	8	5.37	0.08289
GO:0006952	defense response	94	11	7.01	0.08306
GO:0048067	cuticle pigmentation	17	4	1.27	0.08362
GO:0045900	negative regulation of translational elongation	2	1	0.15	0.08391
GO:0042742	defense response to bacterium	32	5	2.39	0.08419
GO:0052652	cyclic purine nucleotide metabolic process	20	1	1.49	0.08422
GO:0006461	protein complex assembly	218	17	16.26	0.08445
GO:0070271	protein complex biogenesis	218	17	16.26	0.08445
GO:0035017	cuticle pattern formation	16	2	1.19	0.08473
GO:0007444	imaginal disc development	230	13	17.16	0.08485
GO:2000243	positive regulation of reproductive process	22	0	1.64	0.08522
GO:1901990	regulation of mitotic cell cycle phase transition	47	8	3.51	0.08679
GO:1901987	regulation of cell cycle phase transition	47	8	3.51	0.08679
GO:0051716	cellular response to stimulus	1264	64	94.28	0.08703
GO:0007093	mitotic cell cycle checkpoint	34	7	2.54	0.08732
GO:0016053	organic acid biosynthetic process	152	20	11.34	0.08858
GO:0046394	carboxylic acid biosynthetic process	152	20	11.34	0.08858
GO:0045138	nematode male tail tip morphogenesis	2	1	0.15	0.08889
GO:0003002	regionalization	198	19	14.77	0.0889
GO:0048856	anatomical structure development	1181	118	88.09	0.08902
GO:0000103	sulfate assimilation	8	3	0.6	0.08905
GO:0008652	cellular amino acid biosynthetic process	111	18	8.28	0.08924
GO:0006641	triglyceride metabolic process	9	0	0.67	0.09086
GO:0072594	establishment of protein localization to organelle	98	7	7.31	0.09102
GO:0042438	melanin biosynthetic process	6	2	0.45	0.09139
GO:0042811	pheromone biosynthetic process	3	0	0.22	0.09188
GO:0009617	response to bacterium	38	5	2.83	0.09255
GO:0022406	membrane docking	10	0	0.75	0.09258
GO:0048278	vesicle docking	10	0	0.75	0.09258
GO:0007475	apposition of dorsal and ventral imaginal disc-derived wing surfaces	28	1	2.09	0.09381
GO:0042335	cuticle development	82	5	6.12	0.09419
GO:0072595	maintenance of protein localization in organelle	6	1	0.45	0.09531
GO:0016334	establishment or maintenance of polarity of follicular epithelium	29	1	2.16	0.0958
GO:0001522	pseudouridine synthesis	18	4	1.34	0.09642
GO:0032880	regulation of protein localization	39	7	2.91	0.09751
GO:0046785	microtubule polymerization	8	2	0.6	0.09787
GO:0000041	transition metal ion transport	20	0	1.49	0.09957
GO:0045901	positive regulation of translational elongation	6	0	0.45	0.09967
GO:0045905	positive regulation of translational termination	6	0	0.45	0.09967
GO:0006452	translational frameshifting	6	0	0.45	0.09967
GO:0006449	regulation of translational termination	6	0	0.45	0.09967
GO:0007098	centrosome cycle	74	14	5.52	0.10028
GO:0015991	ATP hydrolysis coupled proton transport	77	11	5.74	0.10028
GO:0015988	energy coupled proton transmembrane transport, against electrochemical gradient	77	11	5.74	0.10028
GO:0032258	CVT pathway	3	2	0.22	0.10059
GO:0042417	dopamine metabolic process	6	0	0.45	0.10067
GO:0035567	non-canonical Wnt signaling pathway	5	1	0.37	0.10124
GO:0000096	sulfur amino acid metabolic process	39	8	2.91	0.10142
GO:0051240	positive regulation of multicellular organismal process	31	4	2.31	0.10191
GO:0040007	growth	291	47	21.71	0.10374
GO:2000145	regulation of cell motility	11	1	0.82	0.1038
GO:0030334	regulation of cell migration	11	1	0.82	0.1038
GO:0042775	mitochondrial ATP synthesis coupled electron transport	54	2	4.03	0.1046
GO:0016059	deactivation of rhodopsin mediated signaling	12	2	0.9	0.10634
GO:0022400	regulation of rhodopsin mediated signaling pathway	12	2	0.9	0.10634
GO:0042401	cellular biogenic amine biosynthetic process	8	2	0.6	0.10653
GO:0009309	amine biosynthetic process	8	2	0.6	0.10653
GO:0040034	regulation of development, heterochronic	4	0	0.3	0.10663
GO:0046051	UTP metabolic process	10	1	0.75	0.10726
GO:0006183	GTP biosynthetic process	10	1	0.75	0.10726
GO:0006228	UTP biosynthetic process	10	1	0.75	0.10726
GO:0050766	positive regulation of phagocytosis	2	1	0.15	0.10946
GO:2000425	regulation of apoptotic cell clearance	2	1	0.15	0.10946
GO:2000427	positive regulation of apoptotic cell clearance	2	1	0.15	0.10946
GO:0000075	cell cycle checkpoint	38	7	2.83	0.11007
GO:0008643	carbohydrate transport	23	2	1.72	0.11203
GO:0006342	chromatin silencing	14	1	1.04	0.11222
GO:0045814	negative regulation of gene expression, epigenetic	14	1	1.04	0.11222
GO:0002943	tRNA dihydrouridine synthesis	7	0	0.52	0.11224
GO:0009612	response to mechanical stimulus	19	0	1.42	0.11245
GO:0065004	protein-DNA complex assembly	60	7	4.48	0.1125
GO:0002433	immune response-regulating cell surface receptor signaling pathway involved in phagocytosis	6	3	0.45	0.11263
GO:0051252	regulation of RNA metabolic process	628	26	46.84	0.11366
GO:0009073	aromatic amino acid family biosynthetic process	2	0	0.15	0.11405
GO:0065003	macromolecular complex assembly	279	19	20.81	0.11454
GO:0005996	monosaccharide metabolic process	96	11	7.16	0.11527
GO:0019344	cysteine biosynthetic process	12	4	0.9	0.11592
GO:0044772	mitotic cell cycle phase transition	70	8	5.22	0.11648
GO:0035725	sodium ion transmembrane transport	12	0	0.9	0.11649
GO:0006543	glutamine catabolic process	10	0	0.75	0.11683
GO:0070408	carbamoyl phosphate metabolic process	10	0	0.75	0.11683
GO:0070409	carbamoyl phosphate biosynthetic process	10	0	0.75	0.11683
GO:0007338	single fertilization	15	2	1.12	0.11784
GO:0051016	barbed-end actin filament capping	2	0	0.15	0.11872
GO:0030834	regulation of actin filament depolymerization	2	0	0.15	0.11872
GO:0030835	negative regulation of actin filament depolymerization	2	0	0.15	0.11872
GO:0051693	actin filament capping	2	0	0.15	0.11872
GO:0030182	neuron differentiation	365	29	27.22	0.11912
GO:0000278	mitotic cell cycle	275	38	20.51	0.11981
GO:0040015	negative regulation of multicellular organism growth	7	1	0.52	0.12044
GO:0044237	cellular metabolic process	5499	457	410.16	0.12159
GO:0008298	intracellular mRNA localization	33	8	2.46	0.12165
GO:0031937	positive regulation of chromatin silencing	2	1	0.15	0.12191
GO:0034728	nucleosome organization	55	8	4.1	0.12202
GO:0006904	vesicle docking involved in exocytosis	8	0	0.6	0.12212
GO:0006366	transcription from RNA polymerase II promoter	202	9	15.07	0.12234
GO:0006090	pyruvate metabolic process	101	7	7.53	0.12258
GO:0007091	metaphase/anaphase transition of mitotic cell cycle	8	1	0.6	0.12404
GO:0044784	metaphase/anaphase transition of cell cycle	8	1	0.6	0.12404
GO:1902099	regulation of metaphase/anaphase transition of cell cycle	8	1	0.6	0.12404
GO:0030071	regulation of mitotic metaphase/anaphase transition	8	1	0.6	0.12404
GO:0050776	regulation of immune response	27	2	2.01	0.12407
GO:0010458	exit from mitosis	6	1	0.45	0.12449
GO:0016114	terpenoid biosynthetic process	2	0	0.15	0.12509
GO:0006721	terpenoid metabolic process	2	0	0.15	0.12509
GO:0007267	cell-cell signaling	269	21	20.06	0.12679
GO:0090150	establishment of protein localization to membrane	37	3	2.76	0.12759
GO:0007034	vacuolar transport	11	2	0.82	0.12761
GO:0009620	response to fungus	21	2	1.57	0.12832
GO:0050982	detection of mechanical stimulus	4	0	0.3	0.12857
GO:0050974	detection of mechanical stimulus involved in sensory perception	4	0	0.3	0.12857
GO:0006270	DNA replication initiation	15	0	1.12	0.12862
GO:0061526	acetylcholine secretion	2	0	0.15	0.12902
GO:1901374	acetate ester transport	2	0	0.15	0.12902
GO:0051952	regulation of amine transport	2	0	0.15	0.12902
GO:0015870	acetylcholine transport	2	0	0.15	0.12902
GO:0015837	amine transport	2	0	0.15	0.12902
GO:0014055	acetylcholine secretion, neurotransmission	2	0	0.15	0.12902
GO:0014056	regulation of acetylcholine secretion, neurotransmission	2	0	0.15	0.12902
GO:0044106	cellular amine metabolic process	24	2	1.79	0.12911
GO:0009308	amine metabolic process	24	2	1.79	0.12911
GO:0015672	monovalent inorganic cation transport	197	14	14.69	0.12962
GO:0017156	calcium ion-dependent exocytosis	2	1	0.15	0.12987
GO:0060467	negative regulation of fertilization	2	1	0.15	0.12987
GO:0060468	prevention of polyspermy	2	1	0.15	0.12987
GO:0060471	cortical granule exocytosis	2	1	0.15	0.12987
GO:0043652	engulfment of apoptotic cell	8	2	0.6	0.13177
GO:0010038	response to metal ion	15	2	1.12	0.13205
GO:0008612	peptidyl-lysine modification to peptidyl-hypusine	8	0	0.6	0.13308
GO:0034331	cell junction maintenance	10	3	0.75	0.13335
GO:0034334	adherens junction maintenance	10	3	0.75	0.13335
GO:0072527	pyrimidine-containing compound metabolic process	61	4	4.55	0.13407
GO:0009566	fertilization	17	2	1.27	0.13412
GO:0006897	endocytosis	202	20	15.07	0.13447
GO:0009106	lipoate metabolic process	3	0	0.22	0.13553
GO:0009107	lipoate biosynthetic process	3	0	0.22	0.13553
GO:0006556	S-adenosylmethionine biosynthetic process	7	3	0.52	0.1361
GO:0045213	neurotransmitter receptor metabolic process	1	1	0.07	0.13671
GO:0007095	mitotic G2 DNA damage checkpoint	29	6	2.16	0.1376
GO:0044773	mitotic DNA damage checkpoint	29	6	2.16	0.1376
GO:0044774	mitotic DNA integrity checkpoint	29	6	2.16	0.1376
GO:0044818	mitotic G2/M transition checkpoint	29	6	2.16	0.1376
GO:0031572	G2 DNA damage checkpoint	29	6	2.16	0.1376
GO:0008213	protein alkylation	29	3	2.16	0.13761
GO:0006479	protein methylation	29	3	2.16	0.13761
GO:0015985	energy coupled proton transport, down electrochemical gradient	46	3	3.43	0.13906
GO:0015986	ATP synthesis coupled proton transport	46	3	3.43	0.13906
GO:0019216	regulation of lipid metabolic process	6	0	0.45	0.13942
GO:0070873	regulation of glycogen metabolic process	1	1	0.07	0.13956
GO:0070875	positive regulation of glycogen metabolic process	1	1	0.07	0.13956
GO:0005979	regulation of glycogen biosynthetic process	1	1	0.07	0.13956
GO:0045913	positive regulation of carbohydrate metabolic process	1	1	0.07	0.13956
GO:0010676	positive regulation of cellular carbohydrate metabolic process	1	1	0.07	0.13956
GO:0043255	regulation of carbohydrate biosynthetic process	1	1	0.07	0.13956
GO:0010962	regulation of glucan biosynthetic process	1	1	0.07	0.13956
GO:0010906	regulation of glucose metabolic process	1	1	0.07	0.13956
GO:0010907	positive regulation of glucose metabolic process	1	1	0.07	0.13956
GO:0032881	regulation of polysaccharide metabolic process	1	1	0.07	0.13956
GO:0032885	regulation of polysaccharide biosynthetic process	1	1	0.07	0.13956
GO:0016243	regulation of autophagic vacuole size	1	1	0.07	0.13956
GO:0045725	positive regulation of glycogen biosynthetic process	1	1	0.07	0.13956
GO:0060078	regulation of postsynaptic membrane potential	7	1	0.52	0.14063
GO:0006576	cellular biogenic amine metabolic process	23	2	1.72	0.14063
GO:0051146	striated muscle cell differentiation	47	6	3.51	0.14086
GO:0009209	pyrimidine ribonucleoside triphosphate biosynthetic process	17	1	1.27	0.14104
GO:0048232	male gamete generation	73	13	5.44	0.1417
GO:0007283	spermatogenesis	73	13	5.44	0.1417
GO:0031032	actomyosin structure organization	40	3	2.98	0.14246
GO:0019288	isopentenyl diphosphate biosynthetic process, methylerythritol 4-phosphate pathway	1	1	0.07	0.14304
GO:0019682	glyceraldehyde-3-phosphate metabolic process	1	1	0.07	0.14304
GO:0046490	isopentenyl diphosphate metabolic process	1	1	0.07	0.14304
GO:0009240	isopentenyl diphosphate biosynthetic process	1	1	0.07	0.14304
GO:0007379	segment specification	8	1	0.6	0.14429
GO:0000910	cytokinesis	36	7	2.69	0.14499
GO:0042254	ribosome biogenesis	105	9	7.83	0.145
GO:0035046	pronuclear migration	12	1	0.9	0.14507
GO:0009713	catechol-containing compound biosynthetic process	4	0	0.3	0.14554
GO:0042423	catecholamine biosynthetic process	4	0	0.3	0.14554
GO:0046907	intracellular transport	396	28	29.54	0.14574
GO:0043161	proteasome-mediated ubiquitin-dependent protein catabolic process	38	7	2.83	0.14688
GO:0010498	proteasomal protein catabolic process	38	7	2.83	0.14688
GO:0006117	acetaldehyde metabolic process	5	0	0.37	0.14699
GO:0008039	synaptic target recognition	8	0	0.6	0.1472
GO:0000413	protein peptidyl-prolyl isomerization	52	5	3.88	0.14798
GO:0048069	eye pigmentation	13	1	0.97	0.1481
GO:0008362	chitin-based embryonic cuticle biosynthetic process	30	0	2.24	0.14838
GO:0009060	aerobic respiration	108	7	8.06	0.14881
GO:0071702	organic substance transport	576	52	42.96	0.14943
GO:0000077	DNA damage checkpoint	31	6	2.31	0.15003
GO:0007165	signal transduction	1092	49	81.45	0.15037
GO:0046653	tetrahydrofolate metabolic process	8	1	0.6	0.15106
GO:0019318	hexose metabolic process	94	10	7.01	0.15106
GO:0051276	chromosome organization	228	24	17.01	0.15107
GO:0048812	neuron projection morphogenesis	275	19	20.51	0.15155
GO:0034220	ion transmembrane transport	196	14	14.62	0.15166
GO:0019228	neuronal action potential	2	1	0.15	0.15234
GO:0008366	axon ensheathment	2	1	0.15	0.15234
GO:0007272	ensheathment of neurons	2	1	0.15	0.15234
GO:0006086	acetyl-CoA biosynthetic process from pyruvate	7	1	0.52	0.15244
GO:0046189	phenol-containing compound biosynthetic process	12	2	0.9	0.15256
GO:0009298	GDP-mannose biosynthetic process	2	0	0.15	0.1526
GO:0019751	polyol metabolic process	8	0	0.6	0.15279
GO:0006638	neutral lipid metabolic process	10	0	0.75	0.15279
GO:0006639	acylglycerol metabolic process	10	0	0.75	0.15279
GO:0048666	neuron development	326	27	24.32	0.15305
GO:0018298	protein-chromophore linkage	21	1	1.57	0.15364
GO:0043547	positive regulation of GTPase activity	49	0	3.65	0.15458
GO:0031175	neuron projection development	279	20	20.81	0.15526
GO:0007285	primary spermatocyte growth	4	2	0.3	0.15618
GO:0060250	germ-line stem-cell niche homeostasis	4	2	0.3	0.15618
GO:0042446	hormone biosynthetic process	5	0	0.37	0.15632
GO:0007068	negative regulation of transcription during mitosis	1	1	0.07	0.15652
GO:0007070	negative regulation of transcription from RNA polymerase II promoter during mitosis	1	1	0.07	0.15652
GO:0046021	regulation of transcription from RNA polymerase II promoter, mitotic	1	1	0.07	0.15652
GO:0045896	regulation of transcription during mitosis	1	1	0.07	0.15652
GO:0006325	chromatin organization	160	14	11.93	0.15714
GO:0071450	cellular response to oxygen radical	1	1	0.07	0.15714
GO:0071451	cellular response to superoxide	1	1	0.07	0.15714
GO:0000303	response to superoxide	1	1	0.07	0.15714
GO:0000305	response to oxygen radical	1	1	0.07	0.15714
GO:0019430	removal of superoxide radicals	1	1	0.07	0.15714
GO:0031570	DNA integrity checkpoint	33	6	2.46	0.15817
GO:0019541	propionate metabolic process	1	1	0.07	0.15834
GO:0019543	propionate catabolic process	1	1	0.07	0.15834
GO:0019626	short-chain fatty acid catabolic process	1	1	0.07	0.15834
GO:0046459	short-chain fatty acid metabolic process	1	1	0.07	0.15834
GO:0030042	actin filament depolymerization	4	0	0.3	0.1584
GO:0007314	oocyte anterior/posterior axis specification	41	8	3.06	0.15862
GO:0031468	nuclear envelope reassembly	1	1	0.07	0.15878
GO:0019673	GDP-mannose metabolic process	3	0	0.22	0.15879
GO:0090257	regulation of muscle system process	9	0	0.67	0.15984
GO:0006937	regulation of muscle contraction	9	0	0.67	0.15984
GO:0009798	axis specification	115	14	8.58	0.16049
GO:0002376	immune system process	207	10	15.44	0.16075
GO:0046168	glycerol-3-phosphate catabolic process	4	0	0.3	0.16081
GO:0032467	positive regulation of cytokinesis	1	1	0.07	0.16106
GO:0051781	positive regulation of cell division	1	1	0.07	0.16106
GO:0042278	purine nucleoside metabolic process	664	42	49.53	0.16148
GO:0046128	purine ribonucleoside metabolic process	664	42	49.53	0.16148
GO:0006814	sodium ion transport	31	0	2.31	0.16263
GO:0051345	positive regulation of hydrolase activity	58	1	4.33	0.16389
GO:0006333	chromatin assembly or disassembly	59	7	4.4	0.16432
GO:0015767	lactose transport	6	2	0.45	0.16481
GO:0015768	maltose transport	6	2	0.45	0.16481
GO:0015770	sucrose transport	6	2	0.45	0.16481
GO:0010035	response to inorganic substance	22	3	1.64	0.16537
GO:0006898	receptor-mediated endocytosis	50	9	3.73	0.16557
GO:0015980	energy derivation by oxidation of organic compounds	205	13	15.29	0.16606
GO:0070897	DNA-templated transcriptional preinitiation complex assembly	4	0	0.3	0.16724
GO:0017055	negative regulation of RNA polymerase II transcriptional preinitiation complex assembly	4	0	0.3	0.16724
GO:0051123	RNA polymerase II transcriptional preinitiation complex assembly	4	0	0.3	0.16724
GO:2000142	regulation of DNA-templated transcription, initiation	4	0	0.3	0.16724
GO:0045898	regulation of RNA polymerase II transcriptional preinitiation complex assembly	4	0	0.3	0.16724
GO:0060260	regulation of transcription initiation from RNA polymerase II promoter	4	0	0.3	0.16724
GO:0006913	nucleocytoplasmic transport	71	7	5.3	0.16726
GO:0051169	nuclear transport	71	7	5.3	0.16726
GO:0046068	cGMP metabolic process	16	1	1.19	0.16787
GO:0006182	cGMP biosynthetic process	16	1	1.19	0.16787
GO:0007501	mesodermal cell fate specification	7	0	0.52	0.16824
GO:0051923	sulfation	4	0	0.3	0.16855
GO:0006862	nucleotide transport	10	0	0.75	0.16897
GO:1901264	carbohydrate derivative transport	10	0	0.75	0.16897
GO:0007284	spermatogonial cell division	1	1	0.07	0.16904
GO:0006425	glutaminyl-tRNA aminoacylation	5	0	0.37	0.16904
GO:0006998	nuclear envelope organization	3	1	0.22	0.16966
GO:0007053	spindle assembly involved in male meiosis	3	1	0.22	0.16966
GO:0022008	neurogenesis	556	41	41.47	0.17015
GO:0021551	central nervous system morphogenesis	5	0	0.37	0.17059
GO:0006982	response to lipid hydroperoxide	1	1	0.07	0.17077
GO:0033194	response to hydroperoxide	1	1	0.07	0.17077
GO:0016056	rhodopsin mediated signaling pathway	13	2	0.97	0.17085
GO:0022611	dormancy process	2	0	0.15	0.17142
GO:0051253	negative regulation of RNA metabolic process	98	4	7.31	0.17143
GO:1902679	negative regulation of RNA biosynthetic process	98	4	7.31	0.17143
GO:0031629	synaptic vesicle fusion to presynaptic membrane	1	1	0.07	0.17224
GO:0061031	endodermal digestive tract morphogenesis	2	0	0.15	0.17237
GO:0006613	cotranslational protein targeting to membrane	24	2	1.79	0.17303
GO:0055050	astral spindle assembly involved in male meiosis	1	1	0.07	0.17418
GO:0055049	astral spindle assembly	1	1	0.07	0.17418
GO:0007389	pattern specification process	215	19	16.04	0.17541
GO:0006433	prolyl-tRNA aminoacylation	1	1	0.07	0.17547
GO:0002028	regulation of sodium ion transport	2	0	0.15	0.17551
GO:0010959	regulation of metal ion transport	2	0	0.15	0.17551
GO:0006268	DNA unwinding involved in DNA replication	1	1	0.07	0.17581
GO:0010635	regulation of mitochondrial fusion	3	1	0.22	0.1764
GO:0030237	female sex determination	1	1	0.07	0.17697
GO:0019099	female germ-line sex determination	1	1	0.07	0.17697
GO:0007542	primary sex determination, germ-line	1	1	0.07	0.17697
GO:0033045	regulation of sister chromatid segregation	1	1	0.07	0.17765
GO:0033047	regulation of mitotic sister chromatid segregation	1	1	0.07	0.17765
GO:0007065	male meiosis sister chromatid cohesion	1	1	0.07	0.17765
GO:0007066	female meiosis sister chromatid cohesion	1	1	0.07	0.17765
GO:0051306	mitotic sister chromatid separation	1	1	0.07	0.17765
GO:0010965	regulation of mitotic sister chromatid separation	1	1	0.07	0.17765
GO:0051983	regulation of chromosome segregation	1	1	0.07	0.17765
GO:0070193	synaptonemal complex organization	1	1	0.07	0.17765
GO:0001775	cell activation	4	1	0.3	0.17814
GO:2000242	negative regulation of reproductive process	4	1	0.3	0.17814
GO:0019919	peptidyl-arginine methylation, to asymmetrical-dimethyl arginine	1	1	0.07	0.17895
GO:0018195	peptidyl-arginine modification	1	1	0.07	0.17895
GO:0018216	peptidyl-arginine methylation	1	1	0.07	0.17895
GO:0035246	peptidyl-arginine N-methylation	1	1	0.07	0.17895
GO:0035247	peptidyl-arginine omega-N-methylation	1	1	0.07	0.17895
GO:0009086	methionine biosynthetic process	18	4	1.34	0.17929
GO:0070585	protein localization to mitochondrion	14	0	1.04	0.18042
GO:0072655	establishment of protein localization to mitochondrion	14	0	1.04	0.18042
GO:0006626	protein targeting to mitochondrion	14	0	1.04	0.18042
GO:0048024	regulation of mRNA splicing, via spliceosome	33	5	2.46	0.18061
GO:0050684	regulation of mRNA processing	33	5	2.46	0.18061
GO:1903311	regulation of mRNA metabolic process	33	5	2.46	0.18061
GO:0000380	alternative mRNA splicing, via spliceosome	33	5	2.46	0.18061
GO:0000381	regulation of alternative mRNA splicing, via spliceosome	33	5	2.46	0.18061
GO:0048699	generation of neurons	379	29	28.27	0.18152
GO:0040038	polar body extrusion after meiotic divisions	1	0	0.07	0.18165
GO:0032954	regulation of cytokinetic process	1	0	0.07	0.18165
GO:0031991	regulation of actomyosin contractile ring contraction	1	0	0.07	0.18165
GO:0043470	regulation of carbohydrate catabolic process	1	0	0.07	0.18325
GO:0043471	regulation of cellular carbohydrate catabolic process	1	0	0.07	0.18325
GO:0006110	regulation of glycolytic process	1	0	0.07	0.18325
GO:0009785	blue light signaling pathway	4	0	0.3	0.18407
GO:0009637	response to blue light	4	0	0.3	0.18407
GO:0071483	cellular response to blue light	4	0	0.3	0.18407
GO:0000462	maturation of SSU-rRNA from tricistronic rRNA transcript (SSU-rRNA, 5.8S rRNA, LSU-rRNA)	3	0	0.22	0.18419
GO:0030490	maturation of SSU-rRNA	3	0	0.22	0.18419
GO:0048858	cell projection morphogenesis	276	19	20.59	0.18475
GO:0032990	cell part morphogenesis	276	19	20.59	0.18475
GO:0046185	aldehyde catabolic process	2	0	0.15	0.185
GO:0046292	formaldehyde metabolic process	2	0	0.15	0.185
GO:0046294	formaldehyde catabolic process	2	0	0.15	0.185
GO:0031647	regulation of protein stability	14	4	1.04	0.18565
GO:0009595	detection of biotic stimulus	4	0	0.3	0.18579
GO:0032490	detection of molecule of bacterial origin	4	0	0.3	0.18579
GO:0098581	detection of external biotic stimulus	4	0	0.3	0.18579
GO:0043324	pigment metabolic process involved in developmental pigmentation	12	1	0.9	0.18632
GO:0043474	pigment metabolic process involved in pigmentation	12	1	0.9	0.18632
GO:0042441	eye pigment metabolic process	12	1	0.9	0.18632
GO:0006726	eye pigment biosynthetic process	12	1	0.9	0.18632
GO:0045892	negative regulation of transcription, DNA-templated	97	4	7.24	0.18711
GO:0031935	regulation of chromatin silencing	5	1	0.37	0.18725
GO:0000003	reproduction	498	62	37.14	0.18737
GO:0045747	positive regulation of Notch signaling pathway	17	1	1.27	0.18743
GO:0042395	ecdysis, collagen and cuticulin-based cuticle	1	0	0.07	0.18791
GO:0044802	single-organism membrane organization	64	7	4.77	0.18818
GO:0001173	DNA-templated transcriptional start site selection	1	0	0.07	0.18827
GO:0001174	transcriptional start site selection at RNA polymerase II promoter	1	0	0.07	0.18827
GO:0061024	membrane organization	90	10	6.71	0.189
GO:0050832	defense response to fungus	17	1	1.27	0.18986
GO:0048047	mating behavior, sex discrimination	4	0	0.3	0.19017
GO:0032313	regulation of Rab GTPase activity	37	1	2.76	0.19029
GO:0032482	Rab protein signal transduction	37	1	2.76	0.19029
GO:0032483	regulation of Rab protein signal transduction	37	1	2.76	0.19029
GO:0072657	protein localization to membrane	38	3	2.83	0.19107
GO:0044743	intracellular protein transmembrane import	11	0	0.82	0.19163
GO:0015850	organic hydroxy compound transport	2	0	0.15	0.19206
GO:0008358	maternal determination of anterior/posterior axis, embryo	43	8	3.21	0.19215
GO:0010171	body morphogenesis	29	5	2.16	0.19229
GO:0007399	nervous system development	625	45	46.62	0.19276
GO:0035050	embryonic heart tube development	10	2	0.75	0.19324
GO:0050680	negative regulation of epithelial cell proliferation	1	0	0.07	0.19425
GO:0050678	regulation of epithelial cell proliferation	1	0	0.07	0.19425
GO:0002682	regulation of immune system process	86	4	6.41	0.19453
GO:0006220	pyrimidine nucleotide metabolic process	47	3	3.51	0.19457
GO:0022904	respiratory electron transport chain	93	5	6.94	0.19557
GO:0019520	aldonic acid metabolic process	1	0	0.07	0.1963
GO:0019521	D-gluconate metabolic process	1	0	0.07	0.1963
GO:0048731	system development	905	64	67.5	0.19654
GO:0050863	regulation of T cell activation	1	0	0.07	0.19711
GO:0050865	regulation of cell activation	1	0	0.07	0.19711
GO:0050867	positive regulation of cell activation	1	0	0.07	0.19711
GO:0050870	positive regulation of T cell activation	1	0	0.07	0.19711
GO:0038093	Fc receptor signaling pathway	1	0	0.07	0.19711
GO:0038095	Fc-epsilon receptor signaling pathway	1	0	0.07	0.19711
GO:1903076	regulation of protein localization to plasma membrane	1	0	0.07	0.19711
GO:0042110	T cell activation	1	0	0.07	0.19711
GO:0032148	activation of protein kinase B activity	1	0	0.07	0.19711
GO:0051251	positive regulation of lymphocyte activation	1	0	0.07	0.19711
GO:0051249	regulation of lymphocyte activation	1	0	0.07	0.19711
GO:0031294	lymphocyte costimulation	1	0	0.07	0.19711
GO:0031295	T cell costimulation	1	0	0.07	0.19711
GO:0097191	extrinsic apoptotic signaling pathway	1	0	0.07	0.19711
GO:0045321	leukocyte activation	1	0	0.07	0.19711
GO:0072659	protein localization to plasma membrane	1	0	0.07	0.19711
GO:0002694	regulation of leukocyte activation	1	0	0.07	0.19711
GO:0002696	positive regulation of leukocyte activation	1	0	0.07	0.19711
GO:0090002	establishment of protein localization to plasma membrane	1	0	0.07	0.19711
GO:0090003	regulation of establishment of protein localization to plasma membrane	1	0	0.07	0.19711
GO:0090004	positive regulation of establishment of protein localization to plasma membrane	1	0	0.07	0.19711
GO:0046649	lymphocyte activation	1	0	0.07	0.19711
GO:0030168	platelet activation	1	0	0.07	0.19711
GO:0032101	regulation of response to external stimulus	37	2	2.76	0.19718
GO:0002831	regulation of response to biotic stimulus	21	0	1.57	0.19748
GO:0000212	meiotic spindle organization	6	2	0.45	0.19756
GO:0030031	cell projection assembly	51	8	3.8	0.19776
GO:0046916	cellular transition metal ion homeostasis	9	0	0.67	0.19782
GO:0015032	storage protein import into fat body	1	0	0.07	0.19858
GO:0043954	cellular component maintenance	17	3	1.27	0.1989
GO:0006493	protein O-linked glycosylation	6	0	0.45	0.19946
GO:0018065	protein-cofactor linkage	3	0	0.22	0.19996
GO:0006812	cation transport	319	18	23.79	0.20003
GO:0000279	M phase	4	0	0.3	0.20056
GO:0022403	cell cycle phase	4	0	0.3	0.20056
GO:0044848	biological phase	4	0	0.3	0.20056
GO:0060341	regulation of cellular localization	60	8	4.48	0.20078
GO:0071103	DNA conformation change	109	8	8.13	0.20145
GO:0072665	protein localization to vacuole	5	2	0.37	0.20146
GO:0072666	establishment of protein localization to vacuole	5	2	0.37	0.20146
GO:0006623	protein targeting to vacuole	5	2	0.37	0.20146
GO:0015696	ammonium transport	3	0	0.22	0.20177
GO:0045873	negative regulation of sevenless signaling pathway	1	0	0.07	0.20208
GO:0045501	regulation of sevenless signaling pathway	1	0	0.07	0.20208
GO:0016568	chromatin modification	102	7	7.61	0.20235
GO:0070574	cadmium ion transmembrane transport	3	0	0.22	0.20237
GO:0046686	response to cadmium ion	3	0	0.22	0.20237
GO:0015691	cadmium ion transport	3	0	0.22	0.20237
GO:0010564	regulation of cell cycle process	66	10	4.92	0.20276
GO:0007094	mitotic spindle assembly checkpoint	4	1	0.3	0.20326
GO:0071173	spindle assembly checkpoint	4	1	0.3	0.20326
GO:0071174	mitotic spindle checkpoint	4	1	0.3	0.20326
GO:0051784	negative regulation of nuclear division	4	1	0.3	0.20326
GO:0031577	spindle checkpoint	4	1	0.3	0.20326
GO:1902100	negative regulation of metaphase/anaphase transition of cell cycle	4	1	0.3	0.20326
GO:0045841	negative regulation of mitotic metaphase/anaphase transition	4	1	0.3	0.20326
GO:0045839	negative regulation of mitosis	4	1	0.3	0.20326
GO:0009432	SOS response	1	0	0.07	0.20381
GO:0010821	regulation of mitochondrion organization	8	1	0.6	0.20427
GO:0019985	translesion synthesis	1	0	0.07	0.20464
GO:0006301	postreplication repair	1	0	0.07	0.20464
GO:0009205	purine ribonucleoside triphosphate metabolic process	619	39	46.17	0.20479
GO:0009144	purine nucleoside triphosphate metabolic process	619	39	46.17	0.20479
GO:0015780	nucleotide-sugar transport	5	0	0.37	0.20496
GO:0007527	adult somatic muscle development	2	0	0.15	0.20589
GO:0019749	cytoskeleton-dependent cytoplasmic transport, nurse cell to oocyte	2	0	0.15	0.20675
GO:0035190	syncytial nuclear migration	2	0	0.15	0.20675
GO:0035191	nuclear axial expansion	2	0	0.15	0.20675
GO:0016137	glycoside metabolic process	6	2	0.45	0.2103
GO:0016139	glycoside catabolic process	6	2	0.45	0.2103
GO:0000105	histidine biosynthetic process	1	0	0.07	0.21128
GO:0048070	regulation of developmental pigmentation	11	2	0.82	0.21247
GO:0042692	muscle cell differentiation	61	8	4.55	0.21256
GO:0015766	disaccharide transport	8	2	0.6	0.21263
GO:0015771	trehalose transport	8	2	0.6	0.21263
GO:0015772	oligosaccharide transport	8	2	0.6	0.21263
GO:0006790	sulfur compound metabolic process	104	16	7.76	0.21332
GO:0048250	mitochondrial iron ion transport	1	0	0.07	0.21345
GO:0044283	small molecule biosynthetic process	169	20	12.61	0.21357
GO:0051726	regulation of cell cycle	145	13	10.82	0.21417
GO:0060069	Wnt signaling pathway, regulating spindle positioning	3	1	0.22	0.21443
GO:0035188	hatching	3	1	0.22	0.21443
GO:0071466	cellular response to xenobiotic stimulus	2	0	0.15	0.21481
GO:0006805	xenobiotic metabolic process	2	0	0.15	0.21481
GO:0009410	response to xenobiotic stimulus	2	0	0.15	0.21481
GO:0007482	haltere development	4	2	0.3	0.21577
GO:0035216	haltere disc development	4	2	0.3	0.21577
GO:0042307	positive regulation of protein import into nucleus	16	3	1.19	0.21606
GO:0051531	NFAT protein import into nucleus	16	3	1.19	0.21606
GO:0051532	regulation of NFAT protein import into nucleus	16	3	1.19	0.21606
GO:0051533	positive regulation of NFAT protein import into nucleus	16	3	1.19	0.21606
GO:0046824	positive regulation of nucleocytoplasmic transport	16	3	1.19	0.21606
GO:0042993	positive regulation of transcription factor import into nucleus	16	3	1.19	0.21606
GO:0009119	ribonucleoside metabolic process	685	42	51.09	0.21618
GO:0007549	dosage compensation	3	0	0.22	0.21673
GO:0031345	negative regulation of cell projection organization	17	3	1.27	0.21725
GO:0055076	transition metal ion homeostasis	11	0	0.82	0.21739
GO:0044272	sulfur compound biosynthetic process	74	12	5.52	0.21874
GO:0002165	instar larval or pupal development	237	13	17.68	0.22108
GO:0044843	cell cycle G1/S phase transition	30	0	2.24	0.22147
GO:0000082	G1/S transition of mitotic cell cycle	30	0	2.24	0.22147
GO:0043628	ncRNA 3'-end processing	5	0	0.37	0.22163
GO:0050804	regulation of synaptic transmission	23	0	1.72	0.22226
GO:0006400	tRNA modification	27	0	2.01	0.22303
GO:0006120	mitochondrial electron transport, NADH to ubiquinone	33	1	2.46	0.22349
GO:0046654	tetrahydrofolate biosynthetic process	3	0	0.22	0.22351
GO:0045944	positive regulation of transcription from RNA polymerase II promoter	82	2	6.12	0.22389
GO:0050794	regulation of cellular process	2098	110	156.49	0.22461
GO:0006074	(1->3)-beta-D-glucan metabolic process	1	0	0.07	0.22468
GO:0006075	(1->3)-beta-D-glucan biosynthetic process	1	0	0.07	0.22468
GO:0051273	beta-glucan metabolic process	1	0	0.07	0.22468
GO:0051274	beta-glucan biosynthetic process	1	0	0.07	0.22468
GO:0001508	action potential	6	1	0.45	0.22499
GO:0000028	ribosomal small subunit assembly	7	1	0.52	0.22516
GO:0030431	sleep	26	1	1.94	0.22799
GO:0006911	phagocytosis, engulfment	9	2	0.67	0.22834
GO:0010324	membrane invagination	9	2	0.67	0.22834
GO:0046048	UDP metabolic process	1	0	0.07	0.22873
GO:0046710	GDP metabolic process	1	0	0.07	0.22873
GO:0009193	pyrimidine ribonucleoside diphosphate metabolic process	1	0	0.07	0.22873
GO:0009138	pyrimidine nucleoside diphosphate metabolic process	1	0	0.07	0.22873
GO:0031668	cellular response to extracellular stimulus	15	2	1.12	0.22944
GO:0042693	muscle cell fate commitment	13	3	0.97	0.22957
GO:0007394	dorsal closure, elongation of leading edge cells	11	3	0.82	0.23007
GO:0002759	regulation of antimicrobial humoral response	19	0	1.42	0.23054
GO:0002920	regulation of humoral immune response	19	0	1.42	0.23054
GO:0032502	developmental process	1378	129	102.78	0.23089
GO:0061320	pericardial nephrocyte differentiation	4	0	0.3	0.23124
GO:0009199	ribonucleoside triphosphate metabolic process	629	39	46.92	0.23207
GO:0006605	protein targeting	107	7	7.98	0.23269
GO:0030030	cell projection organization	315	21	23.5	0.23278
GO:0034059	response to anoxia	5	2	0.37	0.23283
GO:0006099	tricarboxylic acid cycle	83	6	6.19	0.23287
GO:0050878	regulation of body fluid levels	4	0	0.3	0.23375
GO:2000378	negative regulation of reactive oxygen species metabolic process	1	0	0.07	0.23381
GO:0001887	selenium compound metabolic process	1	0	0.07	0.23381
GO:0016260	selenocysteine biosynthetic process	1	0	0.07	0.23381
GO:0016259	selenocysteine metabolic process	1	0	0.07	0.23381
GO:0002065	columnar/cuboidal epithelial cell differentiation	104	2	7.76	0.23399
GO:0002066	columnar/cuboidal epithelial cell development	104	2	7.76	0.23399
GO:0030707	ovarian follicle cell development	104	2	7.76	0.23399
GO:0018991	oviposition	18	3	1.34	0.23416
GO:0009208	pyrimidine ribonucleoside triphosphate metabolic process	18	1	1.34	0.23427
GO:0009887	organ morphogenesis	353	24	26.33	0.23455
GO:0040003	chitin-based cuticle development	55	2	4.1	0.235
GO:0033002	muscle cell proliferation	1	0	0.07	0.23513
GO:0010636	positive regulation of mitochondrial fusion	1	0	0.07	0.23513
GO:0048660	regulation of smooth muscle cell proliferation	1	0	0.07	0.23513
GO:0048662	negative regulation of smooth muscle cell proliferation	1	0	0.07	0.23513
GO:0048659	smooth muscle cell proliferation	1	0	0.07	0.23513
GO:0006561	proline biosynthetic process	13	0	0.97	0.23523
GO:0006281	DNA repair	75	2	5.59	0.23528
GO:0043484	regulation of RNA splicing	34	5	2.54	0.23535
GO:0042416	dopamine biosynthetic process	3	0	0.22	0.23567
GO:0010639	negative regulation of organelle organization	20	2	1.49	0.23591
GO:0046467	membrane lipid biosynthetic process	3	0	0.22	0.23668
GO:0006505	GPI anchor metabolic process	3	0	0.22	0.23668
GO:0006506	GPI anchor biosynthetic process	3	0	0.22	0.23668
GO:0009247	glycolipid biosynthetic process	3	0	0.22	0.23668
GO:0006801	superoxide metabolic process	9	1	0.67	0.2371
GO:0048515	spermatid differentiation	43	6	3.21	0.23721
GO:0007629	flight behavior	19	0	1.42	0.23754
GO:0009414	response to water deprivation	1	0	0.07	0.23838
GO:0009269	response to desiccation	1	0	0.07	0.23838
GO:0061061	muscle structure development	112	10	8.35	0.2385
GO:0007294	germarium-derived oocyte fate determination	15	4	1.12	0.2389
GO:0032386	regulation of intracellular transport	30	5	2.24	0.2391
GO:0031167	rRNA methylation	1	0	0.07	0.23947
GO:0016926	protein desumoylation	2	0	0.15	0.24003
GO:0097061	dendritic spine organization	2	0	0.15	0.24003
GO:0060996	dendritic spine development	2	0	0.15	0.24003
GO:0060997	dendritic spine morphogenesis	2	0	0.15	0.24003
GO:0000087	mitotic M phase	2	0	0.15	0.24003
GO:0030512	negative regulation of transforming growth factor beta receptor signaling pathway	2	0	0.15	0.24074
GO:0045793	positive regulation of cell size	9	2	0.67	0.24174
GO:0006779	porphyrin-containing compound biosynthetic process	20	2	1.49	0.24273
GO:0043647	inositol phosphate metabolic process	3	0	0.22	0.24278
GO:0051259	protein oligomerization	20	0	1.49	0.24316
GO:0035206	regulation of hemocyte proliferation	44	2	3.28	0.2436
GO:0051094	positive regulation of developmental process	58	2	4.33	0.2439
GO:0065002	intracellular protein transmembrane transport	20	0	1.49	0.24427
GO:0071806	protein transmembrane transport	20	0	1.49	0.24427
GO:0009950	dorsal/ventral axis specification	51	2	3.8	0.24433
GO:0042780	tRNA 3'-end processing	2	0	0.15	0.24505
GO:0045995	regulation of embryonic development	32	4	2.39	0.24521
GO:0032851	positive regulation of Rab GTPase activity	31	0	2.31	0.24524
GO:0009047	dosage compensation by hyperactivation of X chromosome	1	0	0.07	0.24539
GO:0019551	glutamate catabolic process to 2-oxoglutarate	1	0	0.07	0.24556
GO:0006127	glycerophosphate shuttle	1	0	0.07	0.24556
GO:0006116	NADH oxidation	1	0	0.07	0.24556
GO:0006103	2-oxoglutarate metabolic process	1	0	0.07	0.24556
GO:0006734	NADH metabolic process	1	0	0.07	0.24556
GO:0018208	peptidyl-proline modification	57	5	4.25	0.24624
GO:0009593	detection of chemical stimulus	22	2	1.64	0.24797
GO:0007096	regulation of exit from mitosis	4	1	0.3	0.2494
GO:0007603	phototransduction, visible light	14	2	1.04	0.25091
GO:0009070	serine family amino acid biosynthetic process	17	4	1.27	0.25113
GO:0060025	regulation of synaptic activity	3	0	0.22	0.25359
GO:0007620	copulation	6	0	0.45	0.25488
GO:0007526	larval somatic muscle development	2	0	0.15	0.25506
GO:0060913	cardiac cell fate determination	3	0	0.22	0.2556
GO:0007510	cardioblast cell fate determination	3	0	0.22	0.2556
GO:0006123	mitochondrial electron transport, cytochrome c to oxygen	5	0	0.37	0.25578
GO:0051056	regulation of small GTPase mediated signal transduction	131	1	9.77	0.25594
GO:0014019	neuroblast development	3	0	0.22	0.25601
GO:0018410	C-terminal protein amino acid modification	1	0	0.07	0.2561
GO:0006481	C-terminal protein methylation	1	0	0.07	0.2561
GO:0043687	post-translational protein modification	1	0	0.07	0.2561
GO:0006612	protein targeting to membrane	27	2	2.01	0.25642
GO:0007143	female meiotic division	19	1	1.42	0.25646
GO:0030388	fructose 1,6-bisphosphate metabolic process	1	0	0.07	0.25698
GO:0046116	queuosine metabolic process	2	0	0.15	0.25903
GO:0008616	queuosine biosynthetic process	2	0	0.15	0.25903
GO:1901657	glycosyl compound metabolic process	709	46	52.88	0.25937
GO:0007469	antennal development	11	0	0.82	0.25949
GO:0007031	peroxisome organization	12	1	0.9	0.25952
GO:0048738	cardiac muscle tissue development	2	0	0.15	0.25953
GO:0016569	covalent chromatin modification	71	5	5.3	0.25971
GO:0016570	histone modification	71	5	5.3	0.25971
GO:0071840	cellular component organization or biogenesis	1371	108	102.26	0.26012
GO:0006760	folic acid-containing compound metabolic process	12	2	0.9	0.26072
GO:0009141	nucleoside triphosphate metabolic process	639	40	47.66	0.26115
GO:0006616	SRP-dependent cotranslational protein targeting to membrane, translocation	5	0	0.37	0.2619
GO:0034244	negative regulation of transcription elongation from RNA polymerase II promoter	2	1	0.15	0.26191
GO:0032785	negative regulation of DNA-templated transcription, elongation	2	1	0.15	0.26191
GO:0035209	pupal development	11	1	0.82	0.2623
GO:0022613	ribonucleoprotein complex biogenesis	151	9	11.26	0.26247
GO:0030239	myofibril assembly	33	2	2.46	0.2625
GO:0071214	cellular response to abiotic stimulus	22	2	1.64	0.2628
GO:0044275	cellular carbohydrate catabolic process	7	1	0.52	0.26287
GO:0048523	negative regulation of cellular process	335	31	24.99	0.26301
GO:0043087	regulation of GTPase activity	70	1	5.22	0.26376
GO:0033124	regulation of GTP catabolic process	70	1	5.22	0.26376
GO:0060219	camera-type eye photoreceptor cell differentiation	1	0	0.07	0.26389
GO:0061074	regulation of neural retina development	1	0	0.07	0.26389
GO:0060042	retina morphogenesis in camera-type eye	1	0	0.07	0.26389
GO:0042670	retinal cone cell differentiation	1	0	0.07	0.26389
GO:0042672	retinal cone cell fate specification	1	0	0.07	0.26389
GO:0042673	regulation of retinal cone cell fate specification	1	0	0.07	0.26389
GO:0048593	camera-type eye morphogenesis	1	0	0.07	0.26389
GO:0046551	retinal cone cell fate commitment	1	0	0.07	0.26389
GO:1902866	regulation of retina development in camera-type eye	1	0	0.07	0.26389
GO:0060220	camera-type eye photoreceptor cell fate commitment	1	0	0.07	0.26389
GO:0060222	regulation of retinal cone cell fate commitment	1	0	0.07	0.26389
GO:0001692	histamine metabolic process	2	0	0.15	0.26455
GO:0009893	positive regulation of metabolic process	163	6	12.16	0.26456
GO:0031325	positive regulation of cellular metabolic process	163	6	12.16	0.26456
GO:0043243	positive regulation of protein complex disassembly	9	0	0.67	0.26485
GO:0009791	post-embryonic development	387	47	28.87	0.26514
GO:0008587	imaginal disc-derived wing margin morphogenesis	45	1	3.36	0.26526
GO:0008344	adult locomotory behavior	43	0	3.21	0.26638
GO:2001020	regulation of response to DNA damage stimulus	16	3	1.19	0.26654
GO:0035159	regulation of tube length, open tracheal system	22	2	1.64	0.26662
GO:0031102	neuron projection regeneration	2	0	0.15	0.26735
GO:0031103	axon regeneration	2	0	0.15	0.26735
GO:0072175	epithelial tube formation	4	0	0.3	0.26808
GO:0001838	embryonic epithelial tube formation	4	0	0.3	0.26808
GO:0006520	cellular amino acid metabolic process	356	39	26.55	0.26826
GO:0072080	nephron tubule development	1	0	0.07	0.26891
GO:0072088	nephron epithelium morphogenesis	1	0	0.07	0.26891
GO:0072073	kidney epithelium development	1	0	0.07	0.26891
GO:0072078	nephron tubule morphogenesis	1	0	0.07	0.26891
GO:0072079	nephron tubule formation	1	0	0.07	0.26891
GO:0072028	nephron morphogenesis	1	0	0.07	0.26891
GO:0072006	nephron development	1	0	0.07	0.26891
GO:0072009	nephron epithelium development	1	0	0.07	0.26891
GO:0043009	chordate embryonic development	1	0	0.07	0.26891
GO:0060572	morphogenesis of an epithelial bud	1	0	0.07	0.26891
GO:0048073	regulation of eye pigmentation	1	0	0.07	0.26891
GO:0048076	regulation of compound eye pigmentation	1	0	0.07	0.26891
GO:0061332	Malpighian tubule bud morphogenesis	1	0	0.07	0.26891
GO:0060993	kidney morphogenesis	1	0	0.07	0.26891
GO:0030917	midbrain-hindbrain boundary development	1	0	0.07	0.26891
GO:0032875	regulation of DNA endoreduplication	1	0	0.07	0.26891
GO:0032876	negative regulation of DNA endoreduplication	1	0	0.07	0.26891
GO:0001822	kidney development	1	0	0.07	0.26891
GO:0007223	Wnt signaling pathway, calcium modulating pathway	1	0	0.07	0.26891
GO:0045444	fat cell differentiation	1	0	0.07	0.26891
GO:0042691	positive regulation of crystal cell differentiation	1	0	0.07	0.26891
GO:0021532	neural tube patterning	1	0	0.07	0.26891
GO:0045598	regulation of fat cell differentiation	1	0	0.07	0.26891
GO:0045599	negative regulation of fat cell differentiation	1	0	0.07	0.26891
GO:0021915	neural tube development	1	0	0.07	0.26891
GO:0021903	rostrocaudal neural tube patterning	1	0	0.07	0.26891
GO:0045612	positive regulation of hemocyte differentiation	1	0	0.07	0.26891
GO:0035074	pupation	4	0	0.3	0.26916
GO:0046173	polyol biosynthetic process	3	0	0.22	0.26931
GO:0045931	positive regulation of mitotic cell cycle	5	0	0.37	0.27
GO:0090207	regulation of triglyceride metabolic process	2	0	0.15	0.27041
GO:0070827	chromatin maintenance	2	0	0.15	0.27041
GO:0070829	heterochromatin maintenance	2	0	0.15	0.27041
GO:0010866	regulation of triglyceride biosynthetic process	2	0	0.15	0.27041
GO:0010847	regulation of chromatin assembly	2	0	0.15	0.27041
GO:0071470	cellular response to osmotic stress	2	0	0.15	0.27041
GO:0031453	positive regulation of heterochromatin assembly	2	0	0.15	0.27041
GO:0031445	regulation of heterochromatin assembly	2	0	0.15	0.27041
GO:0001672	regulation of chromatin assembly or disassembly	2	0	0.15	0.27041
GO:0046890	regulation of lipid biosynthetic process	2	0	0.15	0.27041
GO:0045799	positive regulation of chromatin assembly or disassembly	2	0	0.15	0.27041
GO:0019432	triglyceride biosynthetic process	2	0	0.15	0.27041
GO:0019859	thymine metabolic process	3	0	0.22	0.27052
GO:0040012	regulation of locomotion	41	4	3.06	0.27056
GO:0046034	ATP metabolic process	349	20	26.03	0.27076
GO:0048864	stem cell development	34	6	2.54	0.27079
GO:0071705	nitrogen compound transport	87	4	6.49	0.27102
GO:0031145	anaphase-promoting complex-dependent proteasomal ubiquitin-dependent protein catabolic process	5	0	0.37	0.27142
GO:0030716	oocyte fate determination	16	4	1.19	0.27172
GO:0033157	regulation of intracellular protein transport	26	4	1.94	0.27276
GO:0048081	positive regulation of cuticle pigmentation	7	2	0.52	0.2736
GO:0048087	positive regulation of developmental pigmentation	7	2	0.52	0.2736
GO:0010876	lipid localization	56	8	4.18	0.27404
GO:0009629	response to gravity	12	0	0.9	0.27431
GO:0042332	gravitaxis	12	0	0.9	0.27431
GO:0010628	positive regulation of gene expression	105	3	7.83	0.27437
GO:0045893	positive regulation of transcription, DNA-templated	105	3	7.83	0.27437
GO:0007005	mitochondrion organization	69	1	5.15	0.27452
GO:0009953	dorsal/ventral pattern formation	82	7	6.12	0.27469
GO:0055072	iron ion homeostasis	8	0	0.6	0.27518
GO:0006879	cellular iron ion homeostasis	8	0	0.6	0.27518
GO:0045214	sarcomere organization	23	2	1.72	0.27547
GO:0071496	cellular response to external stimulus	16	2	1.19	0.27562
GO:0071482	cellular response to light stimulus	19	2	1.42	0.2769
GO:0071478	cellular response to radiation	19	2	1.42	0.2769
GO:0010604	positive regulation of macromolecule metabolic process	146	6	10.89	0.27789
GO:0006534	cysteine metabolic process	18	4	1.34	0.27819
GO:0006607	NLS-bearing protein import into nucleus	6	0	0.45	0.2783
GO:0016197	endosomal transport	24	3	1.79	0.27834
GO:0034982	mitochondrial protein processing	3	0	0.22	0.27865
GO:0006627	protein processing involved in protein targeting to mitochondrion	3	0	0.22	0.27865
GO:0051340	regulation of ligase activity	1	0	0.07	0.27878
GO:0051438	regulation of ubiquitin-protein transferase activity	1	0	0.07	0.27878
GO:0007392	initiation of dorsal closure	14	3	1.04	0.28077
GO:0048513	organ development	591	43	44.08	0.28151
GO:0040024	dauer larval development	1	0	0.07	0.28239
GO:0009116	nucleoside metabolic process	703	44	52.44	0.28313
GO:0006541	glutamine metabolic process	25	1	1.86	0.28316
GO:0009148	pyrimidine nucleoside triphosphate biosynthetic process	19	1	1.42	0.28338
GO:0061564	axon development	176	13	13.13	0.2834
GO:0055129	L-proline biosynthetic process	5	0	0.37	0.28369
GO:0007608	sensory perception of smell	21	0	1.57	0.28414
GO:0009952	anterior/posterior pattern specification	68	9	5.07	0.28482
GO:0055090	acylglycerol homeostasis	8	1	0.6	0.28494
GO:0006354	DNA-templated transcription, elongation	14	1	1.04	0.28496
GO:0006000	fructose metabolic process	6	0	0.45	0.28766
GO:0006003	fructose 2,6-bisphosphate metabolic process	6	0	0.45	0.28766
GO:0055070	copper ion homeostasis	2	0	0.15	0.28818
GO:0010557	positive regulation of macromolecule biosynthetic process	125	6	9.32	0.28858
GO:0006302	double-strand break repair	7	0	0.52	0.28858
GO:0046497	nicotinate nucleotide metabolic process	2	0	0.15	0.28858
GO:0019365	pyridine nucleotide salvage	2	0	0.15	0.28858
GO:0019357	nicotinate nucleotide biosynthetic process	2	0	0.15	0.28858
GO:0019358	nicotinate nucleotide salvage	2	0	0.15	0.28858
GO:0031344	regulation of cell projection organization	56	10	4.18	0.28867
GO:0043900	regulation of multi-organism process	75	5	5.59	0.28954
GO:1900542	regulation of purine nucleotide metabolic process	73	1	5.44	0.28997
GO:0002697	regulation of immune effector process	16	0	1.19	0.29075
GO:0048468	cell development	573	45	42.74	0.29129
GO:0006458	'de novo' protein folding	1	0	0.07	0.29169
GO:0006030	chitin metabolic process	54	1	4.03	0.29183
GO:0030837	negative regulation of actin filament polymerization	7	1	0.52	0.29209
GO:0031333	negative regulation of protein complex assembly	7	1	0.52	0.29209
GO:0032272	negative regulation of protein polymerization	7	1	0.52	0.29209
GO:2000035	regulation of stem cell division	2	0	0.15	0.29327
GO:0000045	autophagic vacuole assembly	4	1	0.3	0.29448
GO:0048580	regulation of post-embryonic development	18	1	1.34	0.29465
GO:0048079	regulation of cuticle pigmentation	10	2	0.75	0.29477
GO:0090316	positive regulation of intracellular protein transport	17	3	1.27	0.29536
GO:0006338	chromatin remodeling	28	1	2.09	0.29572
GO:0006555	methionine metabolic process	20	4	1.49	0.29775
GO:0008535	respiratory chain complex IV assembly	7	0	0.52	0.29815
GO:0033044	regulation of chromosome organization	6	1	0.45	0.29826
GO:0009773	photosynthetic electron transport in photosystem I	1	0	0.07	0.29828
GO:0009233	menaquinone metabolic process	2	0	0.15	0.29841
GO:0009234	menaquinone biosynthetic process	2	0	0.15	0.29841
GO:0035081	induction of programmed cell death by hormones	3	0	0.22	0.29857
GO:0035072	ecdysone-mediated induction of salivary gland cell autophagic cell death	3	0	0.22	0.29857
GO:0035078	induction of programmed cell death by ecdysone	3	0	0.22	0.29857
GO:0012502	induction of programmed cell death	3	0	0.22	0.29857
GO:0006596	polyamine biosynthetic process	6	2	0.45	0.30007
GO:0030150	protein import into mitochondrial matrix	4	0	0.3	0.30063
GO:0051099	positive regulation of binding	4	0	0.3	0.30155
GO:0043388	positive regulation of DNA binding	4	0	0.3	0.30155
GO:0033993	response to lipid	34	1	2.54	0.30315
GO:0060541	respiratory system development	123	7	9.17	0.30358
GO:0006974	cellular response to DNA damage stimulus	180	18	13.43	0.30376
GO:0048584	positive regulation of response to stimulus	62	3	4.62	0.30416
GO:0030706	germarium-derived oocyte differentiation	17	4	1.27	0.30423
GO:0018345	protein palmitoylation	4	0	0.3	0.30426
GO:0007522	visceral muscle development	7	0	0.52	0.30481
GO:0051081	nuclear envelope disassembly	2	0	0.15	0.3065
GO:0051078	meiotic nuclear envelope disassembly	2	0	0.15	0.3065
GO:0007054	spindle assembly involved in male meiosis I	2	0	0.15	0.3065
GO:0008315	meiotic G2/MI transition	2	0	0.15	0.3065
GO:0044771	meiotic cell cycle phase transition	2	0	0.15	0.3065
GO:0007141	male meiosis I	2	0	0.15	0.3065
GO:0030397	membrane disassembly	2	0	0.15	0.3065
GO:0048542	lymph gland development	24	0	1.79	0.30722
GO:0044262	cellular carbohydrate metabolic process	78	5	5.82	0.30765
GO:0048489	synaptic vesicle transport	47	4	3.51	0.3078
GO:0097480	establishment of synaptic vesicle localization	47	4	3.51	0.3078
GO:0097479	synaptic vesicle localization	47	4	3.51	0.3078
GO:0051650	establishment of vesicle localization	47	4	3.51	0.3078
GO:0051648	vesicle localization	47	4	3.51	0.3078
GO:0007413	axonal fasciculation	14	0	1.04	0.30809
GO:0009991	response to extracellular stimulus	27	4	2.01	0.30897
GO:0006595	polyamine metabolic process	7	2	0.52	0.30921
GO:0042439	ethanolamine-containing compound metabolic process	6	0	0.45	0.3097
GO:0007610	behavior	294	16	21.93	0.30972
GO:0034470	ncRNA processing	85	3	6.34	0.30989
GO:0046477	glycosylceramide catabolic process	7	2	0.52	0.31051
GO:0046479	glycosphingolipid catabolic process	7	2	0.52	0.31051
GO:0019377	glycolipid catabolic process	7	2	0.52	0.31051
GO:0006687	glycosphingolipid metabolic process	7	2	0.52	0.31051
GO:0006677	glycosylceramide metabolic process	7	2	0.52	0.31051
GO:0007426	tracheal outgrowth, open tracheal system	15	3	1.12	0.31214
GO:0044093	positive regulation of molecular function	86	1	6.41	0.31219
GO:0007097	nuclear migration	18	1	1.34	0.3128
GO:0001504	neurotransmitter uptake	1	0	0.07	0.3134
GO:0051610	serotonin uptake	1	0	0.07	0.3134
GO:0006837	serotonin transport	1	0	0.07	0.3134
GO:0015844	monoamine transport	1	0	0.07	0.3134
GO:0006723	cuticle hydrocarbon biosynthetic process	4	0	0.3	0.31353
GO:0006383	transcription from RNA polymerase III promoter	4	0	0.3	0.31368
GO:0030718	germ-line stem cell maintenance	28	6	2.09	0.3139
GO:0002385	mucosal immune response	4	0	0.3	0.31398
GO:0002251	organ or tissue specific immune response	4	0	0.3	0.31398
GO:0002440	production of molecular mediator of immune response	15	0	1.12	0.31413
GO:0031347	regulation of defense response	15	0	1.12	0.31413
GO:0002784	regulation of antimicrobial peptide production	15	0	1.12	0.31413
GO:0002775	antimicrobial peptide production	15	0	1.12	0.31413
GO:0002700	regulation of production of molecular mediator of immune response	15	0	1.12	0.31413
GO:0032224	positive regulation of synaptic transmission, cholinergic	1	0	0.07	0.31419
GO:0010822	positive regulation of mitochondrion organization	2	0	0.15	0.31457
GO:0071684	organism emergence from protective structure	6	1	0.45	0.31465
GO:0019827	stem cell maintenance	33	6	2.46	0.31471
GO:0071826	ribonucleoprotein complex subunit organization	58	2	4.33	0.31476
GO:0022618	ribonucleoprotein complex assembly	58	2	4.33	0.31476
GO:0046963	3'-phosphoadenosine 5'-phosphosulfate transport	2	0	0.15	0.31499
GO:1901071	glucosamine-containing compound metabolic process	58	1	4.33	0.31521
GO:0033577	protein glycosylation in endoplasmic reticulum	1	0	0.07	0.31538
GO:0042255	ribosome assembly	12	2	0.9	0.31559
GO:0061062	regulation of nematode larval development	11	1	0.82	0.3158
GO:0040028	regulation of vulval development	11	1	0.82	0.3158
GO:0046083	adenine metabolic process	1	0	0.07	0.31628
GO:0046084	adenine biosynthetic process	1	0	0.07	0.31628
GO:0006168	adenine salvage	1	0	0.07	0.31628
GO:0008299	isoprenoid biosynthetic process	25	2	1.86	0.3165
GO:0006720	isoprenoid metabolic process	25	2	1.86	0.3165
GO:0006352	DNA-templated transcription, initiation	35	0	2.61	0.31653
GO:0055002	striated muscle cell development	39	3	2.91	0.3169
GO:0031036	myosin II filament assembly	1	0	0.07	0.31717
GO:0031038	myosin II filament organization	1	0	0.07	0.31717
GO:0070986	left/right axis specification	1	0	0.07	0.31717
GO:0060972	left/right pattern formation	1	0	0.07	0.31717
GO:0007496	anterior midgut development	1	0	0.07	0.31717
GO:0042135	neurotransmitter catabolic process	3	0	0.22	0.3174
GO:0061318	renal filtration cell differentiation	5	0	0.37	0.31745
GO:0061319	nephrocyte differentiation	5	0	0.37	0.31745
GO:0071804	cellular potassium ion transport	13	0	0.97	0.31746
GO:0071805	potassium ion transmembrane transport	13	0	0.97	0.31746
GO:0030811	regulation of nucleotide catabolic process	72	1	5.37	0.31787
GO:0033121	regulation of purine nucleotide catabolic process	72	1	5.37	0.31787
GO:0009118	regulation of nucleoside metabolic process	72	1	5.37	0.31787
GO:0007390	germ-band shortening	13	3	0.97	0.31821
GO:0035293	chitin-based larval cuticle pattern formation	9	2	0.67	0.31827
GO:0006261	DNA-dependent DNA replication	25	1	1.86	0.3184
GO:0043414	macromolecule methylation	44	3	3.28	0.31882
GO:0006121	mitochondrial electron transport, succinate to ubiquinone	4	1	0.3	0.31935
GO:0000272	polysaccharide catabolic process	5	1	0.37	0.32017
GO:0060968	regulation of gene silencing	11	1	0.82	0.32022
GO:0051503	adenine nucleotide transport	5	0	0.37	0.32026
GO:0015865	purine nucleotide transport	5	0	0.37	0.32026
GO:0015868	purine ribonucleotide transport	5	0	0.37	0.32026
GO:0015858	nucleoside transport	5	0	0.37	0.32026
GO:0006778	porphyrin-containing compound metabolic process	22	2	1.64	0.32125
GO:0007409	axonogenesis	174	13	12.98	0.32152
GO:0035282	segmentation	95	10	7.09	0.32207
GO:0016236	macroautophagy	8	2	0.6	0.3225
GO:0007286	spermatid development	42	6	3.13	0.32259
GO:0006364	rRNA processing	40	3	2.98	0.32288
GO:0090501	RNA phosphodiester bond hydrolysis	2	0	0.15	0.32376
GO:0090502	RNA phosphodiester bond hydrolysis, endonucleolytic	2	0	0.15	0.32376
GO:0031125	rRNA 3'-end processing	2	0	0.15	0.32376
GO:0000460	maturation of 5.8S rRNA	2	0	0.15	0.32376
GO:0000461	endonucleolytic cleavage to generate mature 3'-end of SSU-rRNA from (SSU-rRNA, 5.8S rRNA, LSU-rRNA)	2	0	0.15	0.32376
GO:0000466	maturation of 5.8S rRNA from tricistronic rRNA transcript (SSU-rRNA, 5.8S rRNA, LSU-rRNA)	2	0	0.15	0.32376
GO:0000469	cleavage involved in rRNA processing	2	0	0.15	0.32376
GO:0000478	endonucleolytic cleavage involved in rRNA processing	2	0	0.15	0.32376
GO:0000479	endonucleolytic cleavage of tricistronic rRNA transcript (SSU-rRNA, 5.8S rRNA, LSU-rRNA)	2	0	0.15	0.32376
GO:0000447	endonucleolytic cleavage in ITS1 to separate SSU-rRNA from 5.8S rRNA and LSU-rRNA from tricistronic rRNA transcript (SSU-rRNA, 5.8S rRNA, LSU-rRNA)	2	0	0.15	0.32376
GO:0045935	positive regulation of nucleobase-containing compound metabolic process	111	3	8.28	0.32399
GO:0030703	eggshell formation	57	2	4.25	0.32476
GO:0051098	regulation of binding	8	0	0.6	0.32539
GO:0006953	acute-phase response	1	0	0.07	0.3259
GO:0006954	inflammatory response	1	0	0.07	0.3259
GO:0002526	acute inflammatory response	1	0	0.07	0.3259
GO:0016477	cell migration	117	15	8.73	0.32649
GO:0031109	microtubule polymerization or depolymerization	19	2	1.42	0.32658
GO:0007166	cell surface receptor signaling pathway	374	11	27.9	0.3274
GO:0009653	anatomical structure morphogenesis	686	49	51.17	0.32755
GO:0032320	positive regulation of Ras GTPase activity	33	0	2.46	0.32769
GO:0010646	regulation of cell communication	321	7	23.94	0.32789
GO:0009948	anterior/posterior axis specification	61	9	4.55	0.3283
GO:0007351	tripartite regional subdivision	61	9	4.55	0.3283
GO:0008595	anterior/posterior axis specification, embryo	61	9	4.55	0.3283
GO:0000122	negative regulation of transcription from RNA polymerase II promoter	64	1	4.77	0.32878
GO:0003009	skeletal muscle contraction	3	0	0.22	0.32943
GO:0006942	regulation of striated muscle contraction	3	0	0.22	0.32943
GO:0050881	musculoskeletal movement	3	0	0.22	0.32943
GO:0050879	multicellular organismal movement	3	0	0.22	0.32943
GO:0051899	membrane depolarization	3	0	0.22	0.32943
GO:0015698	inorganic anion transport	27	0	2.01	0.3296
GO:0035329	hippo signaling	5	0	0.37	0.33143
GO:0001558	regulation of cell growth	18	1	1.34	0.33191
GO:0007424	open tracheal system development	120	7	8.95	0.33221
GO:0045727	positive regulation of translation	14	2	1.04	0.33264
GO:0051052	regulation of DNA metabolic process	18	0	1.34	0.33333
GO:0070593	dendrite self-avoidance	7	0	0.52	0.33336
GO:0000412	histone peptidyl-prolyl isomerization	2	0	0.15	0.33454
GO:0006891	intra-Golgi vesicle-mediated transport	9	0	0.67	0.33525
GO:0007498	mesoderm development	43	1	3.21	0.33568
GO:0060491	regulation of cell projection assembly	28	5	2.09	0.33596
GO:0009249	protein lipoylation	2	0	0.15	0.33774
GO:0046219	indolalkylamine biosynthetic process	1	0	0.07	0.33775
GO:0000162	tryptophan biosynthetic process	1	0	0.07	0.33775
GO:0007304	chorion-containing eggshell formation	56	1	4.18	0.33826
GO:0009064	glutamine family amino acid metabolic process	48	1	3.58	0.33851
GO:0090306	spindle assembly involved in meiosis	4	1	0.3	0.33929
GO:0034248	regulation of cellular amide metabolic process	14	0	1.04	0.33938
GO:0002777	antimicrobial peptide biosynthetic process	14	0	1.04	0.33938
GO:0002805	regulation of antimicrobial peptide biosynthetic process	14	0	1.04	0.33938
GO:0034968	histone lysine methylation	18	2	1.34	0.33979
GO:0043604	amide biosynthetic process	23	2	1.72	0.3406
GO:0042398	cellular modified amino acid biosynthetic process	19	4	1.42	0.3407
GO:0055088	lipid homeostasis	19	1	1.42	0.34072
GO:1902531	regulation of intracellular signal transduction	179	1	13.35	0.34148
GO:0046058	cAMP metabolic process	5	0	0.37	0.34156
GO:0006171	cAMP biosynthetic process	5	0	0.37	0.34156
GO:0000768	syncytium formation by plasma membrane fusion	14	3	1.04	0.3417
GO:0006949	syncytium formation	14	3	1.04	0.3417
GO:0014902	myotube differentiation	14	3	1.04	0.3417
GO:0007520	myoblast fusion	14	3	1.04	0.3417
GO:0045934	negative regulation of nucleobase-containing compound metabolic process	102	4	7.61	0.34172
GO:0051172	negative regulation of nitrogen compound metabolic process	102	4	7.61	0.34172
GO:0023051	regulation of signaling	320	7	23.87	0.34242
GO:0007300	ovarian nurse cell to oocyte transport	21	2	1.57	0.34272
GO:0072522	purine-containing compound biosynthetic process	157	9	11.71	0.34285
GO:0008610	lipid biosynthetic process	97	4	7.24	0.34288
GO:1901362	organic cyclic compound biosynthetic process	1044	53	77.87	0.34316
GO:1901654	response to ketone	12	1	0.9	0.34329
GO:0035075	response to ecdysone	12	1	0.9	0.34329
GO:0036314	response to sterol	12	1	0.9	0.34329
GO:0035002	liquid clearance, open tracheal system	1	0	0.07	0.34355
GO:0033563	dorsal/ventral axon guidance	1	0	0.07	0.34365
GO:0040026	positive regulation of vulval development	1	0	0.07	0.34365
GO:0051606	detection of stimulus	50	2	3.73	0.34373
GO:0000902	cell morphogenesis	354	23	26.4	0.34379
GO:1900076	regulation of cellular response to insulin stimulus	4	0	0.3	0.34458
GO:1900077	negative regulation of cellular response to insulin stimulus	4	0	0.3	0.34458
GO:0046461	neutral lipid catabolic process	4	0	0.3	0.34458
GO:0046464	acylglycerol catabolic process	4	0	0.3	0.34458
GO:0046503	glycerolipid catabolic process	4	0	0.3	0.34458
GO:0019433	triglyceride catabolic process	4	0	0.3	0.34458
GO:0046626	regulation of insulin receptor signaling pathway	4	0	0.3	0.34458
GO:0046627	negative regulation of insulin receptor signaling pathway	4	0	0.3	0.34458
GO:0019219	regulation of nucleobase-containing compound metabolic process	718	27	53.55	0.34475
GO:0006071	glycerol metabolic process	1	0	0.07	0.34501
GO:0019400	alditol metabolic process	1	0	0.07	0.34501
GO:0006140	regulation of nucleotide metabolic process	75	1	5.59	0.3452
GO:0008354	germ cell migration	19	3	1.42	0.34545
GO:0046777	protein autophosphorylation	8	1	0.6	0.34559
GO:0042337	cuticle development involved in chitin-based cuticle molting cycle	14	2	1.04	0.34599
GO:0006221	pyrimidine nucleotide biosynthetic process	40	3	2.98	0.34642
GO:0048332	mesoderm morphogenesis	24	1	1.79	0.34683
GO:0097285	cell-type specific apoptotic process	73	0	5.44	0.3483
GO:0052547	regulation of peptidase activity	52	1	3.88	0.34835
GO:0045048	protein insertion into ER membrane	4	1	0.3	0.34866
GO:0016333	morphogenesis of follicular epithelium	39	1	2.91	0.34914
GO:0071396	cellular response to lipid	33	1	2.46	0.34937
GO:0006928	cellular component movement	373	24	27.82	0.35053
GO:0006448	regulation of translational elongation	16	1	1.19	0.35062
GO:0070201	regulation of establishment of protein localization	33	4	2.46	0.35071
GO:0051402	neuron apoptotic process	5	0	0.37	0.35138
GO:0043523	regulation of neuron apoptotic process	5	0	0.37	0.35138
GO:0048846	axon extension involved in axon guidance	9	0	0.67	0.35152
GO:1902284	neuron projection extension involved in neuron projection guidance	9	0	0.67	0.35152
GO:0045337	farnesyl diphosphate biosynthetic process	1	0	0.07	0.35372
GO:0045338	farnesyl diphosphate metabolic process	1	0	0.07	0.35372
GO:0045595	regulation of cell differentiation	151	16	11.26	0.35544
GO:0006085	acetyl-CoA biosynthetic process	9	1	0.67	0.35599
GO:0043101	purine-containing compound salvage	10	1	0.75	0.35633
GO:0007438	oenocyte development	5	1	0.37	0.35672
GO:0001742	oenocyte differentiation	5	1	0.37	0.35672
GO:0051560	mitochondrial calcium ion homeostasis	3	0	0.22	0.35674
GO:0015866	ADP transport	3	0	0.22	0.35674
GO:0015867	ATP transport	3	0	0.22	0.35674
GO:0070838	divalent metal ion transport	53	3	3.95	0.35682
GO:0072511	divalent inorganic cation transport	53	3	3.95	0.35682
GO:0016485	protein processing	51	5	3.8	0.3581
GO:0007126	meiotic nuclear division	51	11	3.8	0.35859
GO:0009415	response to water	2	0	0.15	0.35864
GO:0032543	mitochondrial translation	18	0	1.34	0.35866
GO:0030111	regulation of Wnt signaling pathway	17	1	1.27	0.35873
GO:0006102	isocitrate metabolic process	8	1	0.6	0.35924
GO:0051270	regulation of cellular component movement	16	1	1.19	0.35949
GO:0042594	response to starvation	23	4	1.72	0.35984
GO:0090529	cell septum assembly	1	0	0.07	0.35988
GO:0000917	barrier septum assembly	1	0	0.07	0.35988
GO:0033060	ocellus pigmentation	8	1	0.6	0.35995
GO:0008055	ocellus pigment biosynthetic process	8	1	0.6	0.35995
GO:0046152	ommochrome metabolic process	8	1	0.6	0.35995
GO:0046158	ocellus pigment metabolic process	8	1	0.6	0.35995
GO:0006727	ommochrome biosynthetic process	8	1	0.6	0.35995
GO:0044266	multicellular organismal macromolecule catabolic process	1	0	0.07	0.36126
GO:0044268	multicellular organismal protein metabolic process	1	0	0.07	0.36126
GO:0044254	multicellular organismal protein catabolic process	1	0	0.07	0.36126
GO:0044256	protein digestion	1	0	0.07	0.36126
GO:0044243	multicellular organismal catabolic process	1	0	0.07	0.36126
GO:0018130	heterocycle biosynthetic process	1034	51	77.12	0.36155
GO:0030001	metal ion transport	143	4	10.67	0.36162
GO:0015757	galactose transport	1	0	0.07	0.36287
GO:0007067	mitotic nuclear division	103	14	7.68	0.36289
GO:0006040	amino sugar metabolic process	61	1	4.55	0.3642
GO:0034330	cell junction organization	41	4	3.06	0.3649
GO:1903308	regulation of chromatin modification	5	0	0.37	0.36493
GO:1902275	regulation of chromatin organization	5	0	0.37	0.36493
GO:0022414	reproductive process	444	43	33.12	0.36539
GO:0008015	blood circulation	10	1	0.75	0.36596
GO:0048065	male courtship behavior, veined wing extension	10	0	0.75	0.36596
GO:0060047	heart contraction	10	1	0.75	0.36596
GO:0016545	male courtship behavior, veined wing vibration	10	0	0.75	0.36596
GO:0060969	negative regulation of gene silencing	3	0	0.22	0.36605
GO:0000038	very long-chain fatty acid metabolic process	2	0	0.15	0.3662
GO:0016072	rRNA metabolic process	42	3	3.13	0.36632
GO:0050829	defense response to Gram-negative bacterium	13	2	0.97	0.36665
GO:0050907	detection of chemical stimulus involved in sensory perception	10	0	0.75	0.36671
GO:0045317	equator specification	3	0	0.22	0.3668
GO:0046621	negative regulation of organ growth	3	0	0.22	0.3668
GO:1901658	glycosyl compound catabolic process	453	31	33.79	0.36783
GO:0090068	positive regulation of cell cycle process	11	1	0.82	0.36786
GO:0043085	positive regulation of catalytic activity	80	1	5.97	0.3681
GO:0018199	peptidyl-glutamine modification	2	0	0.15	0.36879
GO:0017186	peptidyl-pyroglutamic acid biosynthetic process, using glutaminyl-peptide cyclotransferase	2	0	0.15	0.36879
GO:0072528	pyrimidine-containing compound biosynthetic process	49	3	3.65	0.36911
GO:0043269	regulation of ion transport	42	2	3.13	0.36947
GO:0043248	proteasome assembly	1	0	0.07	0.3704
GO:0090364	regulation of proteasome assembly	1	0	0.07	0.3704
GO:0030104	water homeostasis	1	0	0.07	0.37051
GO:0035304	regulation of protein dephosphorylation	1	0	0.07	0.37051
GO:0035305	negative regulation of dephosphorylation	1	0	0.07	0.37051
GO:0035308	negative regulation of protein dephosphorylation	1	0	0.07	0.37051
GO:0032774	RNA biosynthetic process	729	34	54.37	0.37066
GO:0035211	spermathecum morphogenesis	3	0	0.22	0.37072
GO:0050911	detection of chemical stimulus involved in sensory perception of smell	8	0	0.6	0.37097
GO:0019438	aromatic compound biosynthetic process	1012	53	75.48	0.37106
GO:0051254	positive regulation of RNA metabolic process	109	3	8.13	0.37123
GO:1902680	positive regulation of RNA biosynthetic process	109	3	8.13	0.37123
GO:1902582	single-organism intracellular transport	225	12	16.78	0.3713
GO:0050912	detection of chemical stimulus involved in sensory perception of taste	1	0	0.07	0.37159
GO:0043112	receptor metabolic process	2	1	0.15	0.37162
GO:0019953	sexual reproduction	389	40	29.01	0.37163
GO:0042049	cellular acyl-CoA homeostasis	3	0	0.22	0.37235
GO:0030002	cellular anion homeostasis	3	0	0.22	0.37235
GO:0006031	chitin biosynthetic process	3	0	0.22	0.3726
GO:0006034	cuticle chitin metabolic process	3	0	0.22	0.3726
GO:0006035	cuticle chitin biosynthetic process	3	0	0.22	0.3726
GO:1901073	glucosamine-containing compound biosynthetic process	3	0	0.22	0.3726
GO:0007612	learning	45	7	3.36	0.37411
GO:0051101	regulation of DNA binding	7	0	0.52	0.37445
GO:0048800	antennal morphogenesis	8	0	0.6	0.375
GO:0048563	post-embryonic organ morphogenesis	174	5	12.98	0.37563
GO:0007560	imaginal disc morphogenesis	174	5	12.98	0.37563
GO:0051336	regulation of hydrolase activity	125	2	9.32	0.37592
GO:0018992	germ-line sex determination	3	1	0.22	0.37593
GO:0009644	response to high light intensity	1	0	0.07	0.37648
GO:0071484	cellular response to light intensity	1	0	0.07	0.37648
GO:0071486	cellular response to high light intensity	1	0	0.07	0.37648
GO:0051129	negative regulation of cellular component organization	46	4	3.43	0.37656
GO:0044332	Wnt signaling pathway involved in dorsal/ventral axis specification	1	0	0.07	0.37746
GO:0006351	transcription, DNA-templated	727	34	54.23	0.37789
GO:0043173	nucleotide salvage	4	0	0.3	0.37811
GO:0009891	positive regulation of biosynthetic process	133	6	9.92	0.37867
GO:0031328	positive regulation of cellular biosynthetic process	133	6	9.92	0.37867
GO:0051235	maintenance of location	76	10	5.67	0.37975
GO:0009826	unidimensional cell growth	15	3	1.12	0.37979
GO:0043174	nucleoside salvage	7	0	0.52	0.37994
GO:0051260	protein homooligomerization	12	0	0.9	0.38016
GO:0042330	taxis	180	10	13.43	0.38043
GO:0048384	retinoic acid receptor signaling pathway	1	0	0.07	0.38064
GO:0009611	response to wounding	32	2	2.39	0.38095
GO:1903052	positive regulation of proteolysis involved in cellular protein catabolic process	2	0	0.15	0.38111
GO:0032434	regulation of proteasomal ubiquitin-dependent protein catabolic process	2	0	0.15	0.38111
GO:0032436	positive regulation of proteasomal ubiquitin-dependent protein catabolic process	2	0	0.15	0.38111
GO:0061136	regulation of proteasomal protein catabolic process	2	0	0.15	0.38111
GO:0010954	positive regulation of protein processing	2	0	0.15	0.38111
GO:1903319	positive regulation of protein maturation	2	0	0.15	0.38111
GO:0045732	positive regulation of protein catabolic process	2	0	0.15	0.38111
GO:0045862	positive regulation of proteolysis	2	0	0.15	0.38111
GO:1901800	positive regulation of proteasomal protein catabolic process	2	0	0.15	0.38111
GO:0061640	cytoskeleton-dependent cytokinesis	16	3	1.19	0.38127
GO:0006278	RNA-dependent DNA replication	44	1	3.28	0.38162
GO:0051604	protein maturation	52	5	3.88	0.38206
GO:0007164	establishment of tissue polarity	94	0	7.01	0.38217
GO:0001736	establishment of planar polarity	94	0	7.01	0.38217
GO:1901678	iron coordination entity transport	2	0	0.15	0.38281
GO:1990170	stress response to cadmium ion	2	0	0.15	0.38281
GO:0071585	detoxification of cadmium ion	2	0	0.15	0.38281
GO:0097501	stress response to metal ion	2	0	0.15	0.38281
GO:0015886	heme transport	2	0	0.15	0.38281
GO:0045927	positive regulation of growth	104	19	7.76	0.38303
GO:0032388	positive regulation of intracellular transport	18	3	1.34	0.38319
GO:1900073	regulation of neuromuscular synaptic transmission	6	0	0.45	0.38355
GO:0032879	regulation of localization	124	14	9.25	0.38516
GO:0048644	muscle organ morphogenesis	5	0	0.37	0.38587
GO:0046039	GTP metabolic process	272	19	20.29	0.38627
GO:0035291	specification of segmental identity, intercalary segment	1	0	0.07	0.38647
GO:0009396	folic acid-containing compound biosynthetic process	7	1	0.52	0.38693
GO:1901605	alpha-amino acid metabolic process	161	20	12.01	0.38743
GO:0001764	neuron migration	3	0	0.22	0.38753
GO:0046330	positive regulation of JNK cascade	6	0	0.45	0.38756
GO:0032874	positive regulation of stress-activated MAPK cascade	6	0	0.45	0.38756
GO:0070304	positive regulation of stress-activated protein kinase signaling cascade	6	0	0.45	0.38756
GO:0045815	positive regulation of gene expression, epigenetic	3	0	0.22	0.38778
GO:0061064	negative regulation of nematode larval development	10	1	0.75	0.38868
GO:0040027	negative regulation of vulval development	10	1	0.75	0.38868
GO:0048581	negative regulation of post-embryonic development	10	1	0.75	0.38868
GO:0010528	regulation of transposition	2	1	0.15	0.38898
GO:0010529	negative regulation of transposition	2	1	0.15	0.38898
GO:0018212	peptidyl-tyrosine modification	9	0	0.67	0.38911
GO:0007215	glutamate receptor signaling pathway	15	0	1.12	0.38953
GO:0035303	regulation of dephosphorylation	2	0	0.15	0.39015
GO:0019748	secondary metabolic process	46	6	3.43	0.39031
GO:0008065	establishment of blood-nerve barrier	1	0	0.07	0.39034
GO:0003158	endothelium development	1	0	0.07	0.39034
GO:0001885	endothelial cell development	1	0	0.07	0.39034
GO:0045446	endothelial cell differentiation	1	0	0.07	0.39034
GO:0051640	organelle localization	95	8	7.09	0.39077
GO:0007605	sensory perception of sound	37	2	2.76	0.39099
GO:0032104	regulation of response to extracellular stimulus	1	0	0.07	0.39156
GO:0032106	positive regulation of response to extracellular stimulus	1	0	0.07	0.39156
GO:0032107	regulation of response to nutrient levels	1	0	0.07	0.39156
GO:0032109	positive regulation of response to nutrient levels	1	0	0.07	0.39156
GO:0016241	regulation of macroautophagy	1	0	0.07	0.39156
GO:0016239	positive regulation of macroautophagy	1	0	0.07	0.39156
GO:0033301	cell cycle comprising mitosis without cytokinesis	6	1	0.45	0.39195
GO:0035186	syncytial blastoderm mitotic cell cycle	6	1	0.45	0.39195
GO:0015748	organophosphate ester transport	19	0	1.42	0.392
GO:0033260	nuclear DNA replication	3	0	0.22	0.39278
GO:0036388	pre-replicative complex assembly	3	0	0.22	0.39278
GO:0006267	pre-replicative complex assembly involved in nuclear cell cycle DNA replication	3	0	0.22	0.39278
GO:1902299	pre-replicative complex assembly involved in cell cycle DNA replication	3	0	0.22	0.39278
GO:0018958	phenol-containing compound metabolic process	46	5	3.43	0.39281
GO:0046500	S-adenosylmethionine metabolic process	11	3	0.82	0.39315
GO:0035556	intracellular signal transduction	553	31	41.25	0.39365
GO:0048137	spermatocyte division	7	0	0.52	0.39368
GO:0048814	regulation of dendrite morphogenesis	20	2	1.49	0.39386
GO:0042306	regulation of protein import into nucleus	21	3	1.57	0.39431
GO:1900180	regulation of protein localization to nucleus	21	3	1.57	0.39431
GO:0046822	regulation of nucleocytoplasmic transport	21	3	1.57	0.39431
GO:0044057	regulation of system process	17	1	1.27	0.39451
GO:0030908	protein splicing	5	1	0.37	0.39525
GO:0016539	intein-mediated protein splicing	5	1	0.37	0.39525
GO:0044837	actomyosin contractile ring organization	2	1	0.15	0.39527
GO:0000912	assembly of actomyosin apparatus involved in cytokinesis	2	1	0.15	0.39527
GO:0000915	actomyosin contractile ring assembly	2	1	0.15	0.39527
GO:0009187	cyclic nucleotide metabolic process	27	1	2.01	0.39693
GO:0035114	imaginal disc-derived appendage morphogenesis	165	3	12.31	0.39695
GO:0035107	appendage morphogenesis	165	3	12.31	0.39695
GO:0048054	R2/R5 cell differentiation	1	0	0.07	0.39702
GO:0007463	R2/R5 cell fate commitment	1	0	0.07	0.39702
GO:0015693	magnesium ion transport	2	0	0.15	0.3974
GO:0051013	microtubule severing	2	0	0.15	0.39772
GO:0034214	protein hexamerization	2	0	0.15	0.39772
GO:0042766	nucleosome mobilization	3	1	0.22	0.39774
GO:0060071	Wnt signaling pathway, planar cell polarity pathway	1	0	0.07	0.39826
GO:0008585	female gonad development	1	0	0.07	0.39826
GO:0046545	development of primary female sexual characteristics	1	0	0.07	0.39826
GO:0034332	adherens junction organization	23	4	1.72	0.39887
GO:0032989	cellular component morphogenesis	392	25	29.24	0.39899
GO:0008654	phospholipid biosynthetic process	28	1	2.09	0.39984
GO:0030534	adult behavior	71	1	5.3	0.40021
GO:1901068	guanosine-containing compound metabolic process	279	19	20.81	0.40037
GO:0042157	lipoprotein metabolic process	11	0	0.82	0.40074
GO:0042158	lipoprotein biosynthetic process	11	0	0.82	0.40074
GO:0006497	protein lipidation	11	0	0.82	0.40074
GO:0008364	pupal chitin-based cuticle development	4	0	0.3	0.40106
GO:0007320	insemination	4	0	0.3	0.40106
GO:0046692	sperm competition	4	0	0.3	0.40106
GO:0046693	sperm storage	4	0	0.3	0.40106
GO:0046716	muscle cell cellular homeostasis	23	3	1.72	0.40118
GO:0043508	negative regulation of JUN kinase activity	1	0	0.07	0.40128
GO:0097354	prenylation	2	0	0.15	0.40264
GO:0018342	protein prenylation	2	0	0.15	0.40264
GO:0006560	proline metabolic process	16	0	1.19	0.40268
GO:0070681	glutaminyl-tRNAGln biosynthesis via transamidation	2	0	0.15	0.4028
GO:0060612	adipose tissue development	2	0	0.15	0.4028
GO:0061448	connective tissue development	2	0	0.15	0.4028
GO:0007503	fat body development	2	0	0.15	0.4028
GO:0046665	amnioserosa maintenance	2	0	0.15	0.4028
GO:2000008	regulation of protein localization to cell surface	2	1	0.15	0.40431
GO:0045433	male courtship behavior, veined wing generated song production	9	0	0.67	0.4047
GO:0046680	response to DDT	1	0	0.07	0.40489
GO:0046684	response to pyrethroid	1	0	0.07	0.40489
GO:0044839	cell cycle G2/M phase transition	6	1	0.45	0.40581
GO:0007050	cell cycle arrest	8	0	0.6	0.40704
GO:0044703	multi-organism reproductive process	397	41	29.61	0.40737
GO:0042052	rhabdomere development	31	6	2.31	0.40835
GO:0001707	mesoderm formation	23	1	1.72	0.40879
GO:0045498	sex comb development	7	1	0.52	0.40944
GO:0046434	organophosphate catabolic process	460	30	34.31	0.41029
GO:0007099	centriole replication	11	3	0.82	0.41058
GO:0098534	centriole assembly	11	3	0.82	0.41058
GO:0006477	protein sulfation	2	0	0.15	0.41063
GO:0006478	peptidyl-tyrosine sulfation	2	0	0.15	0.41063
GO:0090598	male anatomical structure morphogenesis	9	1	0.67	0.41073
GO:0044085	cellular component biogenesis	572	45	42.66	0.41106
GO:0034654	nucleobase-containing compound biosynthetic process	951	47	70.93	0.41126
GO:0046514	ceramide catabolic process	8	2	0.6	0.41189
GO:0006672	ceramide metabolic process	8	2	0.6	0.41189
GO:0007317	regulation of pole plasm oskar mRNA localization	10	1	0.75	0.412
GO:1902875	regulation of embryonic pattern specification	10	1	0.75	0.412
GO:0035172	hemocyte proliferation	47	2	3.51	0.41236
GO:0007343	egg activation	3	1	0.22	0.41286
GO:0048583	regulation of response to stimulus	350	12	26.11	0.41326
GO:0031427	response to methotrexate	5	1	0.37	0.41371
GO:0031099	regeneration	5	0	0.37	0.41397
GO:0009143	nucleoside triphosphate catabolic process	449	30	33.49	0.41408
GO:0051222	positive regulation of protein transport	23	3	1.72	0.41427
GO:0006907	pinocytosis	1	0	0.07	0.41453
GO:0044351	macropinocytosis	1	0	0.07	0.41453
GO:2000241	regulation of reproductive process	50	5	3.73	0.41453
GO:0008089	anterograde axon cargo transport	2	0	0.15	0.41514
GO:0055081	anion homeostasis	4	0	0.3	0.4155
GO:0048135	female germ-line cyst formation	5	0	0.37	0.4155
GO:0007350	blastoderm segmentation	78	10	5.82	0.41579
GO:0042067	establishment of ommatidial planar polarity	79	0	5.89	0.41582
GO:0009790	embryo development	374	62	27.9	0.41614
GO:0051205	protein insertion into membrane	6	1	0.45	0.41648
GO:0014706	striated muscle tissue development	4	0	0.3	0.41687
GO:0006021	inositol biosynthetic process	2	0	0.15	0.41707
GO:0051346	negative regulation of hydrolase activity	45	0	3.36	0.41748
GO:0010466	negative regulation of peptidase activity	45	0	3.36	0.41748
GO:0048033	heme o metabolic process	2	0	0.15	0.41934
GO:0048034	heme O biosynthetic process	2	0	0.15	0.41934
GO:0044271	cellular nitrogen compound biosynthetic process	1037	55	77.35	0.4201
GO:0045185	maintenance of protein location	38	3	2.83	0.42027
GO:0051656	establishment of organelle localization	88	7	6.56	0.4203
GO:0070981	L-asparagine biosynthetic process	2	1	0.15	0.42055
GO:0070982	L-asparagine metabolic process	2	1	0.15	0.42055
GO:0048870	cell motility	139	15	10.37	0.42071
GO:0016043	cellular component organization	1286	103	95.92	0.42222
GO:1900075	positive regulation of neuromuscular synaptic transmission	1	0	0.07	0.42277
GO:0002209	behavioral defense response	1	0	0.07	0.42277
GO:0045822	negative regulation of heart contraction	1	0	0.07	0.42277
GO:0010459	negative regulation of heart rate	1	0	0.07	0.42277
GO:0040023	establishment of nucleus localization	19	1	1.42	0.42327
GO:0009203	ribonucleoside triphosphate catabolic process	446	29	33.27	0.42333
GO:0009207	purine ribonucleoside triphosphate catabolic process	446	29	33.27	0.42333
GO:0006195	purine nucleotide catabolic process	446	29	33.27	0.42333
GO:0009154	purine ribonucleotide catabolic process	446	29	33.27	0.42333
GO:0009146	purine nucleoside triphosphate catabolic process	446	29	33.27	0.42333
GO:0009261	ribonucleotide catabolic process	446	29	33.27	0.42333
GO:0042777	plasma membrane ATP synthesis coupled proton transport	5	0	0.37	0.42375
GO:0006289	nucleotide-excision repair	15	0	1.12	0.42413
GO:0008210	estrogen metabolic process	1	0	0.07	0.42472
GO:0008209	androgen metabolic process	1	0	0.07	0.42472
GO:0052803	imidazole-containing compound metabolic process	4	0	0.3	0.42605
GO:0042430	indole-containing compound metabolic process	10	0	0.75	0.42668
GO:0006855	drug transmembrane transport	1	0	0.07	0.42772
GO:0015893	drug transport	1	0	0.07	0.42772
GO:0034329	cell junction assembly	25	0	1.86	0.42774
GO:0072521	purine-containing compound metabolic process	720	44	53.7	0.42787
GO:0034250	positive regulation of cellular amide metabolic process	11	0	0.82	0.42792
GO:0002807	positive regulation of antimicrobial peptide biosynthetic process	11	0	0.82	0.42792
GO:0006206	pyrimidine nucleobase metabolic process	21	1	1.57	0.42887
GO:0031669	cellular response to nutrient levels	14	2	1.04	0.42899
GO:0009267	cellular response to starvation	14	2	1.04	0.42899
GO:0008037	cell recognition	83	0	6.19	0.42923
GO:0008038	neuron recognition	83	0	6.19	0.42923
GO:0022407	regulation of cell-cell adhesion	11	0	0.82	0.43044
GO:0006887	exocytosis	36	3	2.69	0.43113
GO:0048678	response to axon injury	4	0	0.3	0.43114
GO:0090296	regulation of mitochondrial DNA replication	5	0	0.37	0.43124
GO:0032042	mitochondrial DNA metabolic process	5	0	0.37	0.43124
GO:0051131	chaperone-mediated protein complex assembly	5	0	0.37	0.43124
GO:0006264	mitochondrial DNA replication	5	0	0.37	0.43124
GO:0000002	mitochondrial genome maintenance	5	0	0.37	0.43124
GO:0070407	oxidation-dependent protein catabolic process	5	0	0.37	0.43124
GO:1901858	regulation of mitochondrial DNA metabolic process	5	0	0.37	0.43124
GO:0097065	anterior head development	5	1	0.37	0.43254
GO:0035288	anterior head segmentation	5	1	0.37	0.43254
GO:1902589	single-organism organelle organization	561	59	41.84	0.43284
GO:0051674	localization of cell	140	15	10.44	0.43305
GO:0046209	nitric oxide metabolic process	3	0	0.22	0.43438
GO:0006809	nitric oxide biosynthetic process	3	0	0.22	0.43438
GO:0035220	wing disc development	187	9	13.95	0.43443
GO:0071407	cellular response to organic cyclic compound	34	1	2.54	0.43609
GO:0034605	cellular response to heat	4	0	0.3	0.43672
GO:0031329	regulation of cellular catabolic process	95	1	7.09	0.43752
GO:0007020	microtubule nucleation	5	0	0.37	0.43769
GO:0071586	CAAX-box protein processing	2	0	0.15	0.43814
GO:0080120	CAAX-box protein maturation	2	0	0.15	0.43814
GO:0042454	ribonucleoside catabolic process	447	29	33.34	0.43826
GO:0006152	purine nucleoside catabolic process	447	29	33.34	0.43826
GO:0046130	purine ribonucleoside catabolic process	447	29	33.34	0.43826
GO:0009164	nucleoside catabolic process	447	29	33.34	0.43826
GO:0015918	sterol transport	1	0	0.07	0.43829
GO:0070050	neuron cellular homeostasis	6	0	0.45	0.43831
GO:0048736	appendage development	167	4	12.46	0.43987
GO:0048737	imaginal disc-derived appendage development	167	4	12.46	0.43987
GO:0048488	synaptic vesicle endocytosis	30	3	2.24	0.44019
GO:0036465	synaptic vesicle recycling	30	3	2.24	0.44019
GO:0016321	female meiosis chromosome segregation	10	0	0.75	0.44075
GO:0050793	regulation of developmental process	262	22	19.54	0.44093
GO:0009190	cyclic nucleotide biosynthetic process	26	1	1.94	0.44319
GO:0034504	protein localization to nucleus	24	4	1.79	0.44507
GO:0042990	regulation of transcription factor import into nucleus	19	3	1.42	0.44537
GO:0042991	transcription factor import into nucleus	19	3	1.42	0.44537
GO:0043050	pharyngeal pumping	1	0	0.07	0.44542
GO:0050848	regulation of calcium-mediated signaling	1	0	0.07	0.44566
GO:0046620	regulation of organ growth	16	3	1.19	0.44568
GO:0000578	embryonic axis specification	66	9	4.92	0.44573
GO:0019752	carboxylic acid metabolic process	578	51	43.11	0.44608
GO:0043086	negative regulation of catalytic activity	60	0	4.48	0.44635
GO:0043967	histone H4 acetylation	4	0	0.3	0.44649
GO:0044710	single-organism metabolic process	2734	195	203.92	0.44675
GO:0006664	glycolipid metabolic process	11	2	0.82	0.4468
GO:0006816	calcium ion transport	47	3	3.51	0.44715
GO:0090175	regulation of establishment of planar polarity	6	0	0.45	0.44715
GO:0045879	negative regulation of smoothened signaling pathway	2	0	0.15	0.44858
GO:1903036	positive regulation of response to wounding	1	0	0.07	0.4486
GO:0090303	positive regulation of wound healing	1	0	0.07	0.4486
GO:0050906	detection of stimulus involved in sensory perception	17	0	1.27	0.44932
GO:0051651	maintenance of location in cell	37	3	2.76	0.44955
GO:2001136	negative regulation of endocytic recycling	2	1	0.15	0.44966
GO:0033363	secretory granule organization	2	1	0.15	0.44966
GO:1900074	negative regulation of neuromuscular synaptic transmission	5	0	0.37	0.45001
GO:0050805	negative regulation of synaptic transmission	5	0	0.37	0.45001
GO:0006431	methionyl-tRNA aminoacylation	5	1	0.37	0.45032
GO:0051017	actin filament bundle assembly	27	3	2.01	0.45073
GO:0061572	actin filament bundle organization	27	3	2.01	0.45073
GO:0097210	response to gonadotropin-releasing hormone	1	0	0.07	0.45095
GO:0097211	cellular response to gonadotropin-releasing hormone	1	0	0.07	0.45095
GO:0007411	axon guidance	148	10	11.04	0.45104
GO:0006996	organelle organization	791	76	59	0.4512
GO:0051173	positive regulation of nitrogen compound metabolic process	118	3	8.8	0.45127
GO:0051494	negative regulation of cytoskeleton organization	14	1	1.04	0.45152
GO:0006404	RNA import into nucleus	1	0	0.07	0.45213
GO:0070925	organelle assembly	71	6	5.3	0.45301
GO:0007383	specification of segmental identity, antennal segment	2	1	0.15	0.45333
GO:0007481	haltere disc morphogenesis	2	1	0.15	0.45333
GO:0048735	haltere morphogenesis	2	1	0.15	0.45333
GO:0072523	purine-containing compound catabolic process	448	29	33.42	0.45335
GO:0003010	voluntary skeletal muscle contraction	1	0	0.07	0.45379
GO:0014703	oscillatory muscle contraction	1	0	0.07	0.45379
GO:0035235	ionotropic glutamate receptor signaling pathway	14	0	1.04	0.45484
GO:0002064	epithelial cell development	116	2	8.65	0.45494
GO:0010668	ectodermal cell differentiation	3	0	0.22	0.45592
GO:0001712	ectodermal cell fate commitment	3	0	0.22	0.45592
GO:0001715	ectodermal cell fate specification	3	0	0.22	0.45592
GO:0048262	determination of dorsal/ventral asymmetry	3	0	0.22	0.45592
GO:0001705	ectoderm formation	3	0	0.22	0.45592
GO:0048934	peripheral nervous system neuron differentiation	3	0	0.22	0.45592
GO:0048935	peripheral nervous system neuron development	3	0	0.22	0.45592
GO:0007517	muscle organ development	61	4	4.55	0.45595
GO:0019882	antigen processing and presentation	1	0	0.07	0.45627
GO:0006793	phosphorus metabolic process	1739	97	129.71	0.45662
GO:0007292	female gamete generation	286	30	21.33	0.4573
GO:0002520	immune system development	50	4	3.73	0.4576
GO:0048534	hematopoietic or lymphoid organ development	50	4	3.73	0.4576
GO:0042810	pheromone metabolic process	5	0	0.37	0.4582
GO:0032504	multicellular organism reproduction	401	41	29.91	0.4586
GO:0016999	antibiotic metabolic process	1	0	0.07	0.459
GO:0072338	cellular lactam metabolic process	1	0	0.07	0.459
GO:0072339	cellular lactam biosynthetic process	1	0	0.07	0.459
GO:0042316	penicillin metabolic process	1	0	0.07	0.459
GO:0042318	penicillin biosynthetic process	1	0	0.07	0.459
GO:0030653	beta-lactam antibiotic metabolic process	1	0	0.07	0.459
GO:0030654	beta-lactam antibiotic biosynthetic process	1	0	0.07	0.459
GO:0017000	antibiotic biosynthetic process	1	0	0.07	0.459
GO:0035044	sperm aster formation	1	0	0.07	0.459
GO:0035038	female pronucleus assembly	1	0	0.07	0.459
GO:0017144	drug metabolic process	1	0	0.07	0.459
GO:0001694	histamine biosynthetic process	1	0	0.07	0.459
GO:0040016	embryonic cleavage	1	0	0.07	0.459
GO:1903046	meiotic cell cycle process	40	6	2.98	0.45909
GO:1901136	carbohydrate derivative catabolic process	472	31	35.21	0.45935
GO:0000338	protein deneddylation	1	0	0.07	0.45935
GO:0002253	activation of immune response	4	0	0.3	0.46031
GO:0010467	gene expression	1981	198	147.76	0.46121
GO:0000398	mRNA splicing, via spliceosome	130	16	9.7	0.46192
GO:0000375	RNA splicing, via transesterification reactions	130	16	9.7	0.46192
GO:0000377	RNA splicing, via transesterification reactions with bulged adenosine as nucleophile	130	16	9.7	0.46192
GO:0019220	regulation of phosphate metabolic process	157	4	11.71	0.46227
GO:0051174	regulation of phosphorus metabolic process	157	4	11.71	0.46227
GO:0048477	oogenesis	279	28	20.81	0.46303
GO:0021556	central nervous system formation	1	0	0.07	0.46304
GO:0006208	pyrimidine nucleobase catabolic process	2	1	0.15	0.46306
GO:0007494	midgut development	11	0	0.82	0.46361
GO:0046148	pigment biosynthetic process	40	5	2.98	0.464
GO:0007021	tubulin complex assembly	2	0	0.15	0.46416
GO:0072668	tubulin complex biogenesis	2	0	0.15	0.46416
GO:0007416	synapse assembly	56	3	4.18	0.46418
GO:0042832	defense response to protozoan	1	0	0.07	0.46471
GO:0001562	response to protozoan	1	0	0.07	0.46471
GO:0019614	catechol-containing compound catabolic process	2	0	0.15	0.46534
GO:0042420	dopamine catabolic process	2	0	0.15	0.46534
GO:0042424	catecholamine catabolic process	2	0	0.15	0.46534
GO:0042429	serotonin catabolic process	2	0	0.15	0.46534
GO:0046333	octopamine metabolic process	2	0	0.15	0.46534
GO:0046334	octopamine catabolic process	2	0	0.15	0.46534
GO:1901161	primary amino compound catabolic process	2	0	0.15	0.46534
GO:0019336	phenol-containing compound catabolic process	2	0	0.15	0.46534
GO:0034453	microtubule anchoring	7	0	0.52	0.46554
GO:1901069	guanosine-containing compound catabolic process	262	18	19.54	0.46563
GO:0006184	GTP catabolic process	262	18	19.54	0.46563
GO:0009966	regulation of signal transduction	297	7	22.15	0.46568
GO:2001252	positive regulation of chromosome organization	3	0	0.22	0.46601
GO:1903310	positive regulation of chromatin modification	3	0	0.22	0.46601
GO:0007500	mesodermal cell fate determination	3	0	0.22	0.46601
GO:0048150	behavioral response to ether	1	0	0.07	0.46685
GO:0045472	response to ether	1	0	0.07	0.46685
GO:0007380	specification of segmental identity, head	3	1	0.22	0.46718
GO:0071772	response to BMP	1	0	0.07	0.46781
GO:0019646	aerobic electron transport chain	13	1	0.97	0.46791
GO:0006353	DNA-templated transcription, termination	2	0	0.15	0.46821
GO:0016582	non-covalent chromatin modification	1	0	0.07	0.46877
GO:0040029	regulation of gene expression, epigenetic	44	3	3.28	0.46922
GO:0090288	negative regulation of cellular response to growth factor stimulus	3	0	0.22	0.47036
GO:0051223	regulation of protein transport	32	4	2.39	0.47053
GO:0050877	neurological system process	205	10	15.29	0.47054
GO:0050954	sensory perception of mechanical stimulus	42	2	3.13	0.47118
GO:0030717	karyosome formation	9	2	0.67	0.47286
GO:1901292	nucleoside phosphate catabolic process	453	30	33.79	0.47407
GO:0035637	multicellular organismal signaling	3	1	0.22	0.47444
GO:0019226	transmission of nerve impulse	3	1	0.22	0.47444
GO:0031667	response to nutrient levels	26	4	1.94	0.4746
GO:0007306	eggshell chorion assembly	45	1	3.36	0.47495
GO:0009226	nucleotide-sugar biosynthetic process	7	0	0.52	0.476
GO:0045678	positive regulation of R7 cell differentiation	4	0	0.3	0.47609
GO:0007269	neurotransmitter secretion	56	5	4.18	0.4762
GO:0006796	phosphate-containing compound metabolic process	1722	96	128.44	0.47638
GO:0007584	response to nutrient	3	0	0.22	0.47673
GO:0014852	regulation of skeletal muscle contraction by neural stimulation via neuromuscular junction	2	0	0.15	0.47703
GO:0014853	regulation of excitatory postsynaptic membrane potential involved in skeletal muscle contraction	2	0	0.15	0.47703
GO:0014819	regulation of skeletal muscle contraction	2	0	0.15	0.47703
GO:0060079	regulation of excitatory postsynaptic membrane potential	2	0	0.15	0.47703
GO:0015740	C4-dicarboxylate transport	2	0	0.15	0.47703
GO:0015810	aspartate transport	2	0	0.15	0.47703
GO:0016319	mushroom body development	39	1	2.91	0.47705
GO:0017038	protein import	57	3	4.25	0.47755
GO:0032506	cytokinetic process	8	1	0.6	0.47766
GO:0009890	negative regulation of biosynthetic process	109	5	8.13	0.47794
GO:0031327	negative regulation of cellular biosynthetic process	109	5	8.13	0.47794
GO:0070601	centromeric sister chromatid cohesion	2	1	0.15	0.47813
GO:0051177	meiotic sister chromatid cohesion	2	1	0.15	0.47813
GO:0051754	meiotic sister chromatid cohesion, centromeric	2	1	0.15	0.47813
GO:0045144	meiotic sister chromatid segregation	2	1	0.15	0.47813
GO:0070192	chromosome organization involved in meiosis	2	1	0.15	0.47813
GO:0019896	axon transport of mitochondrion	1	0	0.07	0.47921
GO:0009147	pyrimidine nucleoside triphosphate metabolic process	25	1	1.86	0.47929
GO:0048518	positive regulation of biological process	416	33	31.03	0.47957
GO:0009405	pathogenesis	2	0	0.15	0.47958
GO:0019464	glycine decarboxylation via glycine cleavage system	1	0	0.07	0.47969
GO:0007265	Ras protein signal transduction	133	8	9.92	0.47989
GO:0032507	maintenance of protein location in cell	36	3	2.69	0.48026
GO:0000281	mitotic cytokinesis	1	0	0.07	0.48029
GO:0035561	regulation of chromatin binding	1	0	0.07	0.48029
GO:0010629	negative regulation of gene expression	136	5	10.14	0.48036
GO:0042073	intraciliary transport	1	0	0.07	0.48041
GO:0043094	cellular metabolic compound salvage	26	2	1.94	0.48077
GO:0007425	epithelial cell fate determination, open tracheal system	2	0	0.15	0.48094
GO:0035263	genital disc sexually dimorphic development	2	0	0.15	0.48094
GO:0035217	labial disc development	2	0	0.15	0.48094
GO:0046578	regulation of Ras protein signal transduction	109	1	8.13	0.48173
GO:0046131	pyrimidine ribonucleoside metabolic process	28	1	2.09	0.48208
GO:0006213	pyrimidine nucleoside metabolic process	28	1	2.09	0.48208
GO:0016198	axon choice point recognition	54	0	4.03	0.4821
GO:0030177	positive regulation of Wnt signaling pathway	4	0	0.3	0.48253
GO:0031118	rRNA pseudouridine synthesis	4	1	0.3	0.48277
GO:0030162	regulation of proteolysis	58	1	4.33	0.48279
GO:0018175	protein nucleotidylation	1	0	0.07	0.48282
GO:0018117	protein adenylylation	1	0	0.07	0.48282
GO:0034227	tRNA thio-modification	5	0	0.37	0.48305
GO:0006839	mitochondrial transport	36	1	2.69	0.48334
GO:0009166	nucleotide catabolic process	450	29	33.56	0.48398
GO:0046044	TMP metabolic process	1	0	0.07	0.48451
GO:0006230	TMP biosynthetic process	1	0	0.07	0.48451
GO:0048568	embryonic organ development	34	6	2.54	0.48538
GO:0008363	larval chitin-based cuticle development	10	2	0.75	0.48583
GO:0060548	negative regulation of cell death	31	3	2.31	0.48587
GO:0035999	tetrahydrofolate interconversion	5	1	0.37	0.48597
GO:0048072	compound eye pigmentation	4	0	0.3	0.48622
GO:0046439	L-cysteine metabolic process	2	0	0.15	0.48658
GO:0010769	regulation of cell morphogenesis involved in differentiation	38	5	2.83	0.48679
GO:0035120	post-embryonic appendage morphogenesis	161	3	12.01	0.48679
GO:0050905	neuromuscular process	57	0	4.25	0.48728
GO:0010256	endomembrane system organization	44	6	3.28	0.48779
GO:0009896	positive regulation of catabolic process	4	0	0.3	0.48852
GO:0009615	response to virus	4	0	0.3	0.48852
GO:0031331	positive regulation of cellular catabolic process	4	0	0.3	0.48852
GO:0045088	regulation of innate immune response	4	0	0.3	0.48852
GO:0001708	cell fate specification	49	4	3.65	0.4887
GO:0043010	camera-type eye development	3	0	0.22	0.48928
GO:0003407	neural retina development	3	0	0.22	0.48928
GO:0060041	retina development in camera-type eye	3	0	0.22	0.48928
GO:0051188	cofactor biosynthetic process	87	8	6.49	0.4893
GO:0007414	axonal defasciculation	2	0	0.15	0.49104
GO:0007415	defasciculation of motor neuron axon	2	0	0.15	0.49104
GO:0000724	double-strand break repair via homologous recombination	4	0	0.3	0.49167
GO:0000725	recombinational repair	4	0	0.3	0.49167
GO:0051170	nuclear import	46	3	3.43	0.49183
GO:0048284	organelle fusion	17	2	1.27	0.49244
GO:0010591	regulation of lamellipodium assembly	11	1	0.82	0.49401
GO:1902743	regulation of lamellipodium organization	11	1	0.82	0.49401
GO:0008016	regulation of heart contraction	7	1	0.52	0.49488
GO:0044711	single-organism biosynthetic process	608	47	45.35	0.49521
GO:0030727	germarium-derived female germ-line cyst formation	4	0	0.3	0.49532
GO:0060627	regulation of vesicle-mediated transport	15	3	1.12	0.49591
GO:0010257	NADH dehydrogenase complex assembly	1	0	0.07	0.4964
GO:0097031	mitochondrial respiratory chain complex I biogenesis	1	0	0.07	0.4964
GO:0032981	mitochondrial respiratory chain complex I assembly	1	0	0.07	0.4964
GO:0010004	gastrulation involving germ band extension	14	0	1.04	0.49666
GO:0051050	positive regulation of transport	33	4	2.46	0.49752
GO:0044364	disruption of cells of other organism	1	0	0.07	0.49762
GO:0031640	killing of cells of other organism	1	0	0.07	0.49762
GO:0035821	modification of morphology or physiology of other organism	1	0	0.07	0.49762
GO:0001906	cell killing	1	0	0.07	0.49762
GO:0051489	regulation of filopodium assembly	27	5	2.01	0.4978
GO:0048190	wing disc dorsal/ventral pattern formation	23	3	1.72	0.49789
GO:0051171	regulation of nitrogen compound metabolic process	727	27	54.23	0.49893
GO:0031536	positive regulation of exit from mitosis	2	0	0.15	0.49947
GO:0007186	G-protein coupled receptor signaling pathway	146	3	10.89	0.50042
GO:0006940	regulation of smooth muscle contraction	1	0	0.07	0.50055
GO:0035310	notum cell fate specification	2	0	0.15	0.50119
GO:0001505	regulation of neurotransmitter levels	61	5	4.55	0.50121
GO:0030522	intracellular receptor signaling pathway	17	1	1.27	0.50169
GO:0006629	lipid metabolic process	249	14	18.57	0.50211
GO:0030307	positive regulation of cell growth	9	0	0.67	0.50233
GO:0050774	negative regulation of dendrite morphogenesis	10	2	0.75	0.50244
GO:0023058	adaptation of signaling pathway	7	2	0.52	0.50294
GO:0030728	ovulation	7	2	0.52	0.50294
GO:0032412	regulation of ion transmembrane transporter activity	7	2	0.52	0.50294
GO:0016060	metarhodopsin inactivation	7	2	0.52	0.50294
GO:0016061	regulation of light-activated channel activity	7	2	0.52	0.50294
GO:0016062	adaptation of rhodopsin mediated signaling	7	2	0.52	0.50294
GO:0032409	regulation of transporter activity	7	2	0.52	0.50294
GO:0036367	light adaption	7	2	0.52	0.50294
GO:0022898	regulation of transmembrane transporter activity	7	2	0.52	0.50294
GO:0051592	response to calcium ion	7	2	0.52	0.50294
GO:0005513	detection of calcium ion	7	2	0.52	0.50294
GO:0060278	regulation of ovulation	7	2	0.52	0.50294
GO:0034720	histone H3-K4 demethylation	2	0	0.15	0.50318
GO:0043968	histone H2A acetylation	1	0	0.07	0.50335
GO:0043406	positive regulation of MAP kinase activity	3	0	0.22	0.50348
GO:0032103	positive regulation of response to external stimulus	3	0	0.22	0.50348
GO:0035330	regulation of hippo signaling	1	0	0.07	0.50372
GO:0035331	negative regulation of hippo signaling	1	0	0.07	0.50372
GO:0030038	contractile actin filament bundle assembly	1	0	0.07	0.50372
GO:0090138	regulation of actin cytoskeleton organization by cell-cell adhesion	1	0	0.07	0.50372
GO:0046470	phosphatidylcholine metabolic process	2	0	0.15	0.50413
GO:0060438	trachea development	16	0	1.19	0.50416
GO:0032784	regulation of DNA-templated transcription, elongation	13	1	0.97	0.50436
GO:0055001	muscle cell development	41	3	3.06	0.50476
GO:0010817	regulation of hormone levels	11	0	0.82	0.50493
GO:0042445	hormone metabolic process	11	0	0.82	0.50493
GO:0051241	negative regulation of multicellular organismal process	23	2	1.72	0.50566
GO:0030951	establishment or maintenance of microtubule cytoskeleton polarity	22	7	1.64	0.50599
GO:0030952	establishment or maintenance of cytoskeleton polarity	22	7	1.64	0.50599
GO:0010558	negative regulation of macromolecule biosynthetic process	108	5	8.06	0.50622
GO:0007100	mitotic centrosome separation	2	0	0.15	0.50638
GO:0046605	regulation of centrosome cycle	2	0	0.15	0.50638
GO:0043603	cellular amide metabolic process	51	5	3.8	0.50669
GO:0043455	regulation of secondary metabolic process	2	0	0.15	0.50724
GO:0016049	cell growth	56	6	4.18	0.50728
GO:0007010	cytoskeleton organization	401	44	29.91	0.50758
GO:0055091	phospholipid homeostasis	1	0	0.07	0.50874
GO:0008215	spermine metabolic process	4	0	0.3	0.509
GO:0006597	spermine biosynthetic process	4	0	0.3	0.509
GO:0060439	trachea morphogenesis	11	0	0.82	0.51033
GO:0008063	Toll signaling pathway	13	0	0.97	0.51062
GO:0008216	spermidine metabolic process	4	0	0.3	0.51145
GO:0001751	compound eye photoreceptor cell differentiation	144	14	10.74	0.51168
GO:0046349	amino sugar biosynthetic process	6	0	0.45	0.51172
GO:0016973	poly(A)+ mRNA export from nucleus	2	0	0.15	0.51175
GO:0031936	negative regulation of chromatin silencing	2	0	0.15	0.51175
GO:0035434	copper ion transmembrane transport	1	0	0.07	0.51217
GO:0048105	establishment of body hair planar orientation	2	0	0.15	0.51245
GO:0045571	negative regulation of imaginal disc growth	2	0	0.15	0.51245
GO:0090176	microtubule cytoskeleton organization involved in establishment of planar polarity	2	0	0.15	0.51245
GO:0097485	neuron projection guidance	151	10	11.26	0.51279
GO:0035265	organ growth	24	4	1.79	0.51296
GO:0043410	positive regulation of MAPK cascade	13	0	0.97	0.51327
GO:0008286	insulin receptor signaling pathway	11	2	0.82	0.51414
GO:0032868	response to insulin	11	2	0.82	0.51414
GO:0032869	cellular response to insulin stimulus	11	2	0.82	0.51414
GO:0051643	endoplasmic reticulum localization	4	1	0.3	0.51422
GO:0043041	amino acid activation for nonribosomal peptide biosynthetic process	1	0	0.07	0.51438
GO:0043042	amino acid adenylylation by nonribosomal peptide synthase	1	0	0.07	0.51438
GO:1900376	regulation of secondary metabolite biosynthetic process	1	0	0.07	0.51438
GO:1900377	negative regulation of secondary metabolite biosynthetic process	1	0	0.07	0.51438
GO:0048021	regulation of melanin biosynthetic process	1	0	0.07	0.51438
GO:0048022	negative regulation of melanin biosynthetic process	1	0	0.07	0.51438
GO:0006583	melanin biosynthetic process from tyrosine	1	0	0.07	0.51438
GO:0045216	cell-cell junction organization	38	4	2.83	0.51459
GO:0006041	glucosamine metabolic process	1	0	0.07	0.515
GO:0006043	glucosamine catabolic process	1	0	0.07	0.515
GO:0046670	positive regulation of retinal cell programmed cell death	2	0	0.15	0.5161
GO:0046672	positive regulation of compound eye retinal cell programmed cell death	2	0	0.15	0.5161
GO:0060158	phospholipase C-activating dopamine receptor signaling pathway	1	0	0.07	0.51647
GO:0050921	positive regulation of chemotaxis	1	0	0.07	0.51709
GO:0048842	positive regulation of axon extension involved in axon guidance	1	0	0.07	0.51709
GO:0034969	histone arginine methylation	2	0	0.15	0.51723
GO:0006415	translational termination	19	2	1.42	0.51762
GO:0010632	regulation of epithelial cell migration	4	0	0.3	0.51834
GO:2000274	regulation of epithelial cell migration, open tracheal system	4	0	0.3	0.51834
GO:0043044	ATP-dependent chromatin remodeling	9	0	0.67	0.51865
GO:0044744	protein targeting to nucleus	45	3	3.36	0.51872
GO:1902593	single-organism nuclear import	45	3	3.36	0.51872
GO:0006606	protein import into nucleus	45	3	3.36	0.51872
GO:0055092	sterol homeostasis	7	0	0.52	0.51885
GO:0033554	cellular response to stress	262	26	19.54	0.51889
GO:1901538	changes to DNA methylation involved in embryo development	1	0	0.07	0.51894
GO:0043045	DNA methylation involved in embryo development	1	0	0.07	0.51894
GO:0044026	DNA hypermethylation	1	0	0.07	0.51894
GO:0044030	regulation of DNA methylation	1	0	0.07	0.51894
GO:0006544	glycine metabolic process	20	4	1.49	0.51909
GO:1903050	regulation of proteolysis involved in cellular protein catabolic process	3	0	0.22	0.51942
GO:1903362	regulation of cellular protein catabolic process	3	0	0.22	0.51942
GO:0007552	metamorphosis	201	6	14.99	0.51964
GO:0036058	filtration diaphragm assembly	3	0	0.22	0.51985
GO:0036059	nephrocyte diaphragm assembly	3	0	0.22	0.51985
GO:0044702	single organism reproductive process	403	43	30.06	0.52039
GO:0042558	pteridine-containing compound metabolic process	20	2	1.49	0.52066
GO:0006166	purine ribonucleoside salvage	5	0	0.37	0.52183
GO:0033013	tetrapyrrole metabolic process	30	2	2.24	0.52253
GO:0033014	tetrapyrrole biosynthetic process	30	2	2.24	0.52253
GO:0006419	alanyl-tRNA aminoacylation	2	0	0.15	0.52263
GO:0008365	adult chitin-based cuticle development	2	0	0.15	0.52298
GO:0007312	oocyte nucleus migration involved in oocyte dorsal/ventral axis specification	2	0	0.15	0.52307
GO:0034243	regulation of transcription elongation from RNA polymerase II promoter	5	1	0.37	0.52321
GO:0006368	transcription elongation from RNA polymerase II promoter	5	1	0.37	0.52321
GO:0016082	synaptic vesicle priming	3	0	0.22	0.52412
GO:0046530	photoreceptor cell differentiation	154	15	11.49	0.52434
GO:0019856	pyrimidine nucleobase biosynthetic process	16	0	1.19	0.52482
GO:0006207	'de novo' pyrimidine nucleobase biosynthetic process	16	0	1.19	0.52482
GO:0043043	peptide biosynthetic process	17	0	1.27	0.52527
GO:0050851	antigen receptor-mediated signaling pathway	2	0	0.15	0.52542
GO:0050852	T cell receptor signaling pathway	2	0	0.15	0.52542
GO:0048011	neurotrophin TRK receptor signaling pathway	2	0	0.15	0.52542
GO:0043122	regulation of I-kappaB kinase/NF-kappaB signaling	2	0	0.15	0.52542
GO:0038179	neurotrophin signaling pathway	2	0	0.15	0.52542
GO:0007249	I-kappaB kinase/NF-kappaB signaling	2	0	0.15	0.52542
GO:0006955	immune response	140	5	10.44	0.52593
GO:0006434	seryl-tRNA aminoacylation	4	0	0.3	0.52605
GO:0008380	RNA splicing	145	17	10.82	0.52606
GO:0007219	Notch signaling pathway	48	2	3.58	0.52655
GO:0006914	autophagy	44	4	3.28	0.52717
GO:0006313	transposition, DNA-mediated	8	0	0.6	0.52718
GO:0007163	establishment or maintenance of cell polarity	174	12	12.98	0.52804
GO:0001754	eye photoreceptor cell differentiation	145	14	10.82	0.52838
GO:0007618	mating	46	2	3.43	0.52895
GO:0009886	post-embryonic morphogenesis	203	6	15.14	0.52993
GO:0016575	histone deacetylation	11	1	0.82	0.53029
GO:0015781	pyrimidine nucleotide-sugar transport	2	0	0.15	0.53058
GO:0015782	CMP-N-acetylneuraminate transport	2	0	0.15	0.53058
GO:0015785	UDP-galactose transport	2	0	0.15	0.53058
GO:0015789	UDP-N-acetylgalactosamine transport	2	0	0.15	0.53058
GO:0048707	instar larval or pupal morphogenesis	200	6	14.92	0.5307
GO:0048569	post-embryonic organ development	200	6	14.92	0.5307
GO:0009880	embryonic pattern specification	86	10	6.41	0.53106
GO:0046661	male sex differentiation	10	1	0.75	0.53108
GO:0061352	cell chemotaxis involved in Malpighian tubule morphogenesis	2	0	0.15	0.53181
GO:0061353	BMP signaling pathway involved in Malpighian tubule cell chemotaxis	2	0	0.15	0.53181
GO:0061334	cell rearrangement involved in Malpighian tubule morphogenesis	2	0	0.15	0.53181
GO:2000134	negative regulation of G1/S transition of mitotic cell cycle	2	0	0.15	0.53181
GO:0060326	cell chemotaxis	2	0	0.15	0.53181
GO:1902807	negative regulation of cell cycle G1/S phase transition	2	0	0.15	0.53181
GO:0042981	regulation of apoptotic process	70	4	5.22	0.53185
GO:0006865	amino acid transport	29	0	2.16	0.5324
GO:0009725	response to hormone	43	2	3.21	0.53241
GO:0032870	cellular response to hormone stimulus	43	2	3.21	0.53241
GO:0003012	muscle system process	17	0	1.27	0.53257
GO:0070997	neuron death	8	1	0.6	0.53269
GO:1901214	regulation of neuron death	8	1	0.6	0.53269
GO:0043524	negative regulation of neuron apoptotic process	3	0	0.22	0.53397
GO:0009581	detection of external stimulus	35	2	2.61	0.53399
GO:0009582	detection of abiotic stimulus	35	2	2.61	0.53399
GO:0046337	phosphatidylethanolamine metabolic process	1	0	0.07	0.53401
GO:0030178	negative regulation of Wnt signaling pathway	9	1	0.67	0.53415
GO:0007264	small GTPase mediated signal transduction	334	29	24.91	0.53516
GO:2000113	negative regulation of cellular macromolecule biosynthetic process	107	5	7.98	0.53517
GO:0044708	single-organism behavior	182	10	13.58	0.53522
GO:0061328	posterior Malpighian tubule development	3	0	0.22	0.53569
GO:0017015	regulation of transforming growth factor beta receptor signaling pathway	3	0	0.22	0.53569
GO:0006284	base-excision repair	2	0	0.15	0.53584
GO:0009631	cold acclimation	3	1	0.22	0.53627
GO:0060560	developmental growth involved in morphogenesis	37	3	2.76	0.53634
GO:0006821	chloride transport	13	0	0.97	0.53668
GO:0006878	cellular copper ion homeostasis	1	0	0.07	0.53686
GO:0007216	G-protein coupled glutamate receptor signaling pathway	1	0	0.07	0.53699
GO:0033206	meiotic cytokinesis	13	2	0.97	0.5384
GO:0006965	positive regulation of biosynthetic process of antibacterial peptides active against Gram-positive bacteria	1	0	0.07	0.53897
GO:0032494	response to peptidoglycan	1	0	0.07	0.53897
GO:0002815	biosynthetic process of antibacterial peptides active against Gram-positive bacteria	1	0	0.07	0.53897
GO:0002816	regulation of biosynthetic process of antibacterial peptides active against Gram-positive bacteria	1	0	0.07	0.53897
GO:0001507	acetylcholine catabolic process in synaptic cleft	1	0	0.07	0.5391
GO:0006581	acetylcholine catabolic process	1	0	0.07	0.5391
GO:0009635	response to herbicide	3	0	0.22	0.53992
GO:0006163	purine nucleotide metabolic process	695	40	51.84	0.54014
GO:0031163	metallo-sulfur cluster assembly	22	3	1.64	0.54094
GO:0016226	iron-sulfur cluster assembly	22	3	1.64	0.54094
GO:0050773	regulation of dendrite development	21	2	1.57	0.5413
GO:0042351	'de novo' GDP-L-fucose biosynthetic process	1	0	0.07	0.54158
GO:0097049	motor neuron apoptotic process	2	0	0.15	0.54163
GO:0043525	positive regulation of neuron apoptotic process	2	0	0.15	0.54163
GO:1901216	positive regulation of neuron death	2	0	0.15	0.54163
GO:2000671	regulation of motor neuron apoptotic process	2	0	0.15	0.54163
GO:2000673	positive regulation of motor neuron apoptotic process	2	0	0.15	0.54163
GO:0007276	gamete generation	348	39	25.96	0.54175
GO:0032196	transposition	10	1	0.75	0.54184
GO:0016204	determination of muscle attachment site	4	0	0.3	0.54185
GO:0006432	phenylalanyl-tRNA aminoacylation	10	1	0.75	0.54258
GO:0051125	regulation of actin nucleation	1	0	0.07	0.5427
GO:0051126	negative regulation of actin nucleation	1	0	0.07	0.5427
GO:0032318	regulation of Ras GTPase activity	54	1	4.03	0.54293
GO:0009584	detection of visible light	17	2	1.27	0.54338
GO:0042886	amide transport	4	3	0.3	0.54374
GO:0015833	peptide transport	4	3	0.3	0.54374
GO:0060249	anatomical structure homeostasis	49	5	3.65	0.54391
GO:0002790	peptide secretion	1	0	0.07	0.54394
GO:0010927	cellular component assembly involved in morphogenesis	81	3	6.04	0.54397
GO:0035158	regulation of tube diameter, open tracheal system	15	0	1.12	0.54403
GO:0001654	eye development	220	19	16.41	0.54496
GO:0031056	regulation of histone modification	3	0	0.22	0.54624
GO:0010975	regulation of neuron projection development	34	5	2.54	0.54669
GO:0051036	regulation of endosome size	5	0	0.37	0.54683
GO:0008592	regulation of Toll signaling pathway	4	0	0.3	0.54764
GO:0008295	spermidine biosynthetic process	3	0	0.22	0.54789
GO:0046499	S-adenosylmethioninamine metabolic process	3	0	0.22	0.54789
GO:0006557	S-adenosylmethioninamine biosynthetic process	3	0	0.22	0.54789
GO:1901070	guanosine-containing compound biosynthetic process	17	1	1.27	0.54801
GO:0006575	cellular modified amino acid metabolic process	37	6	2.76	0.54819
GO:0000086	G2/M transition of mitotic cell cycle	4	1	0.3	0.5482
GO:1902749	regulation of cell cycle G2/M phase transition	4	1	0.3	0.5482
GO:0010389	regulation of G2/M transition of mitotic cell cycle	4	1	0.3	0.5482
GO:0007630	jump response	8	0	0.6	0.549
GO:0040017	positive regulation of locomotion	16	1	1.19	0.54925
GO:0048609	multicellular organismal reproductive process	387	41	28.87	0.55045
GO:0010647	positive regulation of cell communication	59	1	4.4	0.55088
GO:0018343	protein farnesylation	1	0	0.07	0.55092
GO:0006568	tryptophan metabolic process	7	0	0.52	0.551
GO:0006586	indolalkylamine metabolic process	7	0	0.52	0.551
GO:0046528	imaginal disc fusion	3	0	0.22	0.55156
GO:0046529	imaginal disc fusion, thorax closure	3	0	0.22	0.55156
GO:0002237	response to molecule of bacterial origin	6	0	0.45	0.5517
GO:0002168	instar larval development	39	6	2.91	0.5519
GO:0018094	protein polyglycylation	1	0	0.07	0.55304
GO:0006488	dolichol-linked oligosaccharide biosynthetic process	1	0	0.07	0.55354
GO:0030705	cytoskeleton-dependent intracellular transport	16	0	1.19	0.55362
GO:0034762	regulation of transmembrane transport	30	2	2.24	0.55364
GO:0034765	regulation of ion transmembrane transport	30	2	2.24	0.55364
GO:0045924	regulation of female receptivity	2	0	0.15	0.55449
GO:0006935	chemotaxis	155	10	11.56	0.55455
GO:0000255	allantoin metabolic process	2	0	0.15	0.55528
GO:0000256	allantoin catabolic process	2	0	0.15	0.55528
GO:0043605	cellular amide catabolic process	2	0	0.15	0.55528
GO:0001539	cilium or flagellum-dependent cell motility	21	0	1.57	0.55539
GO:0045017	glycerolipid biosynthetic process	15	0	1.12	0.55562
GO:0090254	cell elongation involved in imaginal disc-derived wing morphogenesis	4	0	0.3	0.55562
GO:0007395	dorsal closure, spreading of leading edge cells	4	0	0.3	0.55562
GO:0009218	pyrimidine ribonucleotide metabolic process	29	1	2.16	0.5561
GO:0009395	phospholipid catabolic process	3	0	0.22	0.5566
GO:0035153	epithelial cell type specification, open tracheal system	14	0	1.04	0.55723
[truncated: 2,500 more rows]
