# Supplementary material for: Search for Nutritional Fitness Traits in a Biological Pest Control Agent Harmonia axyridis Using Comparative Transcriptomics
Source: Front Physiol. 2019 Sep 18;10:1148. doi: 10.3389/fphys.2019.01148 (PMC6760036; doi:10.3389/fphys.2019.01148)
Supplement: Supplementary file 3 [file Table_3.XLS]

## Sheet: Table 3
Supplementary Dataset File S3. GO annotation of cellular component.
GO.ID	Term	Annotated	Significant	Expected	KS
GO:0005840	ribosome	575	99	43.67	7.4e-16
GO:0005737	cytoplasm	2705	286	205.45	1.5e-06
GO:0009507	chloroplast	54	10	4.1	4.6e-05
GO:0043229	intracellular organelle	3531	308	268.19	0.00056
GO:0044444	cytoplasmic part	2056	221	156.16	0.00087
GO:0044424	intracellular part	4427	403	336.25	0.00113
GO:0015934	large ribosomal subunit	102	21	7.75	0.00123
GO:0022627	cytosolic small ribosomal subunit	55	8	4.18	0.00198
GO:0044435	plastid part	39	5	2.96	0.00328
GO:0015935	small ribosomal subunit	113	17	8.58	0.00438
GO:0005811	lipid particle	167	17	12.68	0.00494
GO:0000786	nucleosome	49	7	3.72	0.00517
GO:0034357	photosynthetic membrane	40	6	3.04	0.00543
GO:0005829	cytosol	184	26	13.98	0.00658
GO:0012506	vesicle membrane	55	3	4.18	0.00729
GO:0020011	apicoplast	19	7	1.44	0.00783
GO:0005634	nucleus	1391	99	105.65	0.00823
GO:0032991	macromolecular complex	2437	256	185.1	0.00843
GO:0016460	myosin II complex	6	0	0.46	0.00934
GO:0022625	cytosolic large ribosomal subunit	40	12	3.04	0.01063
GO:0055035	plastid thylakoid membrane	31	3	2.35	0.0116
GO:0031976	plastid thylakoid	31	3	2.35	0.0116
GO:0009534	chloroplast thylakoid	31	3	2.35	0.0116
GO:0009535	chloroplast thylakoid membrane	31	3	2.35	0.0116
GO:0030659	cytoplasmic vesicle membrane	54	3	4.1	0.0131
GO:0044445	cytosolic part	121	22	9.19	0.01326
GO:0009521	photosystem	29	5	2.2	0.01364
GO:0016023	cytoplasmic membrane-bounded vesicle	115	11	8.73	0.01401
GO:0044433	cytoplasmic vesicle part	58	3	4.41	0.01466
GO:0005929	cilium	32	1	2.43	0.0177
GO:0044434	chloroplast part	34	4	2.58	0.01778
GO:0030126	COPI vesicle coat	18	1	1.37	0.01806
GO:0030137	COPI-coated vesicle	18	1	1.37	0.01806
GO:0030663	COPI-coated vesicle membrane	18	1	1.37	0.01806
GO:0030120	vesicle coat	52	3	3.95	0.01838
GO:0030662	coated vesicle membrane	52	3	3.95	0.01838
GO:0031410	cytoplasmic vesicle	127	11	9.65	0.01848
GO:0000015	phosphopyruvate hydratase complex	12	3	0.91	0.01894
GO:0042651	thylakoid membrane	32	3	2.43	0.01895
GO:0030660	Golgi-associated vesicle membrane	32	3	2.43	0.01907
GO:0030135	coated vesicle	62	5	4.71	0.0191
GO:0005880	nuclear microtubule	2	2	0.15	0.01949
GO:0048475	coated membrane	105	7	7.98	0.02111
GO:0030117	membrane coat	105	7	7.98	0.02111
GO:0005688	U6 snRNP	5	0	0.38	0.0233
GO:0032541	cortical endoplasmic reticulum	2	2	0.15	0.0242
GO:0071782	endoplasmic reticulum tubular network	2	2	0.15	0.0242
GO:0034706	sodium channel complex	10	0	0.76	0.02498
GO:0001518	voltage-gated sodium channel complex	10	0	0.76	0.02498
GO:0022626	cytosolic ribosome	91	18	6.91	0.02524
GO:0009536	plastid	90	22	6.84	0.02744
GO:0033177	proton-transporting two-sector ATPase complex, proton-transporting domain	40	6	3.04	0.02843
GO:0034702	ion channel complex	36	1	2.73	0.02869
GO:0005798	Golgi-associated vesicle	40	3	3.04	0.03028
GO:1902562	H4 histone acetyltransferase complex	5	0	0.38	0.03639
GO:0043189	H4/H2A histone acetyltransferase complex	5	0	0.38	0.03639
GO:0035267	NuA4 histone acetyltransferase complex	5	0	0.38	0.03639
GO:0030529	ribonucleoprotein complex	882	141	66.99	0.0382
GO:0005753	mitochondrial proton-transporting ATP synthase complex	15	0	1.14	0.04045
GO:0005785	signal recognition particle receptor complex	5	1	0.38	0.04144
GO:0030141	secretory granule	3	1	0.23	0.04453
GO:0000276	mitochondrial proton-transporting ATP synthase complex, coupling factor F(o)	10	0	0.76	0.04513
GO:0005788	endoplasmic reticulum lumen	7	1	0.53	0.04633
GO:0005623	cell	4905	426	372.55	0.04757
GO:0005739	mitochondrion	572	34	43.45	0.04944
GO:0031523	Myb complex	20	0	1.52	0.04971
GO:0044447	axoneme part	22	0	1.67	0.05178
GO:0005930	axoneme	22	0	1.67	0.05178
GO:0005858	axonemal dynein complex	22	0	1.67	0.05178
GO:0032838	cell projection cytoplasm	22	0	1.67	0.05178
GO:0097014	ciliary cytoplasm	22	0	1.67	0.05178
GO:0045263	proton-transporting ATP synthase complex, coupling factor F(o)	19	1	1.44	0.05315
GO:0005751	mitochondrial respiratory chain complex IV	10	2	0.76	0.05484
GO:0045277	respiratory chain complex IV	10	2	0.76	0.05484
GO:0005794	Golgi apparatus	140	17	10.63	0.05489
GO:0033009	nucleomorph	5	1	0.38	0.05492
GO:0005758	mitochondrial intermembrane space	16	1	1.22	0.05558
GO:0031970	organelle envelope lumen	16	1	1.22	0.05558
GO:0005730	nucleolus	78	9	5.92	0.05646
GO:0044464	cell part	4904	425	372.48	0.05707
GO:0035189	Rb-E2F complex	19	0	1.44	0.05778
GO:0034703	cation channel complex	31	1	2.35	0.06
GO:0031981	nuclear lumen	250	20	18.99	0.06193
GO:0016469	proton-transporting two-sector ATPase complex	105	11	7.98	0.06784
GO:1990351	transporter complex	67	1	5.09	0.08022
GO:0072686	mitotic spindle	8	2	0.61	0.0809
GO:0043231	intracellular membrane-bounded organelle	2463	189	187.07	0.0816
GO:0042383	sarcolemma	2	0	0.15	0.08173
GO:0005703	polytene chromosome puff	7	2	0.53	0.08281
GO:0016592	mediator complex	22	0	1.67	0.0839
GO:0044451	nucleoplasm part	130	8	9.87	0.0872
GO:0031974	membrane-enclosed lumen	389	24	29.55	0.08734
GO:0009523	photosystem II	15	3	1.14	0.08946
GO:0044441	ciliary part	23	0	1.75	0.09201
GO:1902495	transmembrane transporter complex	65	1	4.94	0.09393
GO:0045259	proton-transporting ATP synthase complex	48	3	3.65	0.09563
GO:0005859	muscle myosin complex	3	0	0.23	0.09619
GO:0009522	photosystem I	14	2	1.06	0.09637
GO:0031984	organelle subcompartment	41	3	3.11	0.1008
GO:0000502	proteasome complex	139	19	10.56	0.10185
GO:0005654	nucleoplasm	141	9	10.71	0.10229
GO:0070069	cytochrome complex	22	2	1.67	0.10768
GO:0008023	transcription elongation factor complex	16	2	1.22	0.12112
GO:0051233	spindle midzone	4	0	0.3	0.12227
GO:0030665	clathrin-coated vesicle membrane	23	2	1.75	0.12489
GO:0030125	clathrin vesicle coat	23	2	1.75	0.12489
GO:0060473	cortical granule	2	1	0.15	0.12568
GO:0098687	chromosomal region	18	4	1.37	0.12704
GO:0016602	CCAAT-binding factor complex	8	3	0.61	0.12778
GO:0031462	Cul2-RING ubiquitin ligase complex	4	0	0.3	0.12831
GO:0030867	rough endoplasmic reticulum membrane	13	1	0.99	0.13463
GO:0005701	polytene chromosome chromocenter	4	0	0.3	0.13716
GO:0010369	chromocenter	4	0	0.3	0.13716
GO:0005954	calcium- and calmodulin-dependent protein kinase complex	9	3	0.68	0.13843
GO:0030118	clathrin coat	49	4	3.72	0.14303
GO:0043256	laminin complex	3	0	0.23	0.1457
GO:0005605	basal lamina	3	0	0.23	0.1457
GO:0005606	laminin-1 complex	3	0	0.23	0.1457
GO:0005763	mitochondrial small ribosomal subunit	19	0	1.44	0.14725
GO:0000314	organellar small ribosomal subunit	19	0	1.44	0.14725
GO:0034705	potassium channel complex	12	0	0.91	0.14784
GO:0008076	voltage-gated potassium channel complex	12	0	0.91	0.14784
GO:0034399	nuclear periphery	8	0	0.61	0.14963
GO:0005874	microtubule	95	8	7.22	0.14984
GO:0045298	tubulin complex	5	0	0.38	0.15054
GO:0043226	organelle	3550	308	269.63	0.16158
GO:0032993	protein-DNA complex	71	8	5.39	0.16199
GO:0005622	intracellular	4627	418	351.44	0.16596
GO:0005743	mitochondrial inner membrane	205	10	15.57	0.16891
GO:0005694	chromosome	194	21	14.73	0.17561
GO:0070176	DRM complex	1	1	0.08	0.17563
GO:0030136	clathrin-coated vesicle	29	2	2.2	0.17763
GO:0031513	nonmotile primary cilium	1	1	0.08	0.17783
GO:0072372	primary cilium	1	1	0.08	0.17783
GO:0005692	U11 snRNP	1	1	0.08	0.17794
GO:0005791	rough endoplasmic reticulum	18	2	1.37	0.18097
GO:0033179	proton-transporting V-type ATPase, V0 domain	21	5	1.6	0.18198
GO:0009925	basal plasma membrane	1	0	0.08	0.18424
GO:0030315	T-tubule	1	0	0.08	0.18424
GO:0019866	organelle inner membrane	206	10	15.65	0.18817
GO:0016513	core-binding factor complex	3	0	0.23	0.1916
GO:0042719	mitochondrial intermembrane space protein transporter complex	2	0	0.15	0.19417
GO:0042555	MCM complex	10	0	0.76	0.19822
GO:0009317	acetyl-CoA carboxylase complex	1	0	0.08	0.20409
GO:0043233	organelle lumen	375	23	28.48	0.20494
GO:0005687	U4 snRNP	1	0	0.08	0.20865
GO:0032982	myosin filament	2	0	0.15	0.20999
GO:0005863	striated muscle myosin thick filament	2	0	0.15	0.20999
GO:0005868	cytoplasmic dynein complex	28	0	2.13	0.21016
GO:0000275	mitochondrial proton-transporting ATP synthase complex, catalytic core F(1)	4	0	0.3	0.21092
GO:0071797	LUBAC complex	2	0	0.15	0.21133
GO:0000151	ubiquitin ligase complex	39	2	2.96	0.21242
GO:0016021	integral component of membrane	1131	25	85.9	0.21272
GO:0044427	chromosomal part	142	14	10.79	0.21427
GO:0000148	1,3-beta-D-glucan synthase complex	1	0	0.08	0.21774
GO:0070013	intracellular organelle lumen	374	23	28.41	0.22232
GO:0015630	microtubule cytoskeleton	405	36	30.76	0.2226
GO:0031672	A band	11	0	0.84	0.22308
GO:0035101	FACT complex	1	0	0.08	0.22448
GO:0005740	mitochondrial envelope	257	11	19.52	0.2247
GO:0044297	cell body	47	4	3.57	0.22475
GO:0005721	pericentric heterochromatin	3	0	0.23	0.22544
GO:0016281	eukaryotic translation initiation factor 4F complex	4	2	0.3	0.22569
GO:0031224	intrinsic component of membrane	1144	26	86.89	0.22698
GO:0030139	endocytic vesicle	12	0	0.91	0.22754
GO:0005656	nuclear pre-replicative complex	5	0	0.38	0.2282
GO:0036387	pre-replicative complex	5	0	0.38	0.2282
GO:0005839	proteasome core complex	58	7	4.41	0.23047
GO:0090571	RNA polymerase II transcription repressor complex	2	1	0.15	0.23074
GO:0070469	respiratory chain	103	7	7.82	0.23346
GO:0043227	membrane-bounded organelle	2468	189	187.45	0.2388
GO:0031463	Cul3-RING ubiquitin ligase complex	1	0	0.08	0.24253
GO:0005922	connexon complex	1	0	0.08	0.2458
GO:0005669	transcription factor TFIID complex	5	0	0.38	0.24895
GO:0043596	nuclear replication fork	1	0	0.08	0.25256
GO:0031298	replication fork protection complex	1	0	0.08	0.25256
GO:0031988	membrane-bounded vesicle	117	11	8.89	0.25846
GO:0000139	Golgi membrane	53	3	4.03	0.25857
GO:0012505	endomembrane system	397	31	30.15	0.26086
GO:0090568	nuclear transcriptional repressor complex	3	1	0.23	0.26184
GO:0016363	nuclear matrix	3	0	0.23	0.26445
GO:0005576	extracellular region	263	10	19.98	0.26528
GO:0030666	endocytic vesicle membrane	9	0	0.68	0.26904
GO:0030669	clathrin-coated endocytic vesicle membrane	9	0	0.68	0.26904
GO:0030128	clathrin coat of endocytic vesicle	9	0	0.68	0.26904
GO:0045334	clathrin-coated endocytic vesicle	9	0	0.68	0.26904
GO:0005795	Golgi stack	19	1	1.44	0.27197
GO:0032021	NELF complex	2	1	0.15	0.27376
GO:0043025	neuronal cell body	45	4	3.42	0.27464
GO:0016011	dystroglycan complex	2	0	0.15	0.28178
GO:0005720	nuclear heterochromatin	2	0	0.15	0.2832
GO:0005704	polytene chromosome band	2	0	0.15	0.2832
GO:0031618	nuclear pericentric heterochromatin	2	0	0.15	0.2832
GO:0000118	histone deacetylase complex	5	0	0.38	0.28419
GO:0005871	kinesin complex	25	1	1.9	0.28831
GO:0031519	PcG protein complex	7	1	0.53	0.28991
GO:0030132	clathrin coat of coated pit	16	2	1.22	0.2917
GO:0097268	cytoophidium	2	0	0.15	0.29659
GO:0042720	mitochondrial inner membrane peptidase complex	3	0	0.23	0.29709
GO:0030133	transport vesicle	36	4	2.73	0.29709
GO:0031211	endoplasmic reticulum palmitoyltransferase complex	1	0	0.08	0.29719
GO:0017059	serine C-palmitoyltransferase complex	1	0	0.08	0.29719
GO:0002178	palmitoyltransferase complex	1	0	0.08	0.29719
GO:0005832	chaperonin-containing T-complex	9	1	0.68	0.2991
GO:0031982	vesicle	138	11	10.48	0.30087
GO:0031594	neuromuscular junction	30	1	2.28	0.30125
GO:0033180	proton-transporting V-type ATPase, V1 domain	27	3	2.05	0.30136
GO:0044431	Golgi apparatus part	78	4	5.92	0.30307
GO:0005749	mitochondrial respiratory chain complex II	4	1	0.3	0.30356
GO:0045257	succinate dehydrogenase complex (ubiquinone)	4	1	0.3	0.30356
GO:0045283	fumarate reductase complex	4	1	0.3	0.30356
GO:0043228	non-membrane-bounded organelle	1498	163	113.78	0.30653
GO:0043232	intracellular non-membrane-bounded organelle	1498	163	113.78	0.30653
GO:0044432	endoplasmic reticulum part	98	6	7.44	0.3082
GO:0031966	mitochondrial membrane	236	10	17.93	0.31043
GO:0048471	perinuclear region of cytoplasm	22	4	1.67	0.31229
GO:0035102	PRC1 complex	3	1	0.23	0.31267
GO:0000228	nuclear chromosome	50	6	3.8	0.31299
GO:0031302	intrinsic component of endosome membrane	2	0	0.15	0.31464
GO:0030285	integral component of synaptic vesicle membrane	2	0	0.15	0.31464
GO:0098563	intrinsic component of synaptic vesicle membrane	2	0	0.15	0.31464
GO:0005777	peroxisome	15	1	1.14	0.3147
GO:0042579	microbody	15	1	1.14	0.3147
GO:0017053	transcriptional repressor complex	6	2	0.46	0.31519
GO:0090575	RNA polymerase II transcription factor complex	46	4	3.49	0.31522
GO:0044798	nuclear transcription factor complex	46	4	3.49	0.31522
GO:0033176	proton-transporting V-type ATPase complex	52	8	3.95	0.32275
GO:0034704	calcium channel complex	7	1	0.53	0.32452
GO:0005891	voltage-gated calcium channel complex	7	1	0.53	0.32452
GO:0045261	proton-transporting ATP synthase complex, catalytic core F(1)	28	2	2.13	0.33513
GO:0005786	signal recognition particle, endoplasmic reticulum targeting	6	1	0.46	0.33753
GO:0005802	trans-Golgi network	1	0	0.08	0.33958
GO:0000439	core TFIIH complex	5	0	0.38	0.342
GO:0005705	polytene chromosome interband	10	2	0.76	0.34397
GO:0033017	sarcoplasmic reticulum membrane	1	0	0.08	0.34631
GO:0005700	polytene chromosome	32	4	2.43	0.34849
GO:0005615	extracellular space	53	1	4.03	0.34871
GO:0031228	intrinsic component of Golgi membrane	4	0	0.3	0.35276
GO:0033202	DNA helicase complex	7	1	0.53	0.35666
GO:0031011	Ino80 complex	7	1	0.53	0.35666
GO:0044463	cell projection part	52	0	3.95	0.35791
GO:0044428	nuclear part	452	42	34.33	0.35989
GO:0042765	GPI-anchor transamidase complex	2	0	0.15	0.36017
GO:0033178	proton-transporting two-sector ATPase complex, catalytic domain	60	5	4.56	0.3603
GO:0005652	nuclear lamina	3	0	0.23	0.36069
GO:0035183	female germline ring canal inner rim	6	0	0.46	0.36312
GO:0035324	female germline ring canal	6	0	0.46	0.36312
GO:0030140	trans-Golgi network transport vesicle	20	2	1.52	0.36529
GO:0005761	mitochondrial ribosome	45	1	3.42	0.36902
GO:0000313	organellar ribosome	45	1	3.42	0.36902
GO:0031233	intrinsic component of external side of plasma membrane	1	0	0.08	0.37658
GO:0031362	anchored component of external side of plasma membrane	1	0	0.08	0.37658
GO:0005776	autophagic vacuole	2	1	0.15	0.38079
GO:0044454	nuclear chromosome part	31	2	2.35	0.38512
GO:0016589	NURF complex	3	1	0.23	0.38736
GO:0031010	ISWI-type complex	3	1	0.23	0.38736
GO:0016010	dystrophin-associated glycoprotein complex	5	0	0.38	0.38752
GO:0031967	organelle envelope	284	13	21.57	0.3881
GO:0045178	basal part of cell	2	0	0.15	0.38835
GO:0005657	replication fork	5	0	0.38	0.39126
GO:0005732	small nucleolar ribonucleoprotein complex	11	3	0.84	0.39182
GO:0031514	motile cilium	1	0	0.08	0.39338
GO:0072588	box H/ACA RNP complex	6	2	0.46	0.39574
GO:0005787	signal peptidase complex	11	0	0.84	0.39929
GO:0044455	mitochondrial membrane part	93	5	7.06	0.39937
GO:0000940	condensed chromosome outer kinetochore	4	0	0.3	0.40174
GO:0000780	condensed nuclear chromosome, centromeric region	4	0	0.3	0.40174
GO:0000777	condensed chromosome kinetochore	4	0	0.3	0.40174
GO:0000779	condensed chromosome, centromeric region	4	0	0.3	0.40174
GO:0005746	mitochondrial respiratory chain	59	4	4.48	0.40635
GO:0005849	mRNA cleavage factor complex	9	1	0.68	0.40675
GO:0030130	clathrin coat of trans-Golgi network vesicle	14	2	1.06	0.41056
GO:0012510	trans-Golgi network transport vesicle membrane	14	2	1.06	0.41056
GO:0005771	multivesicular body	4	0	0.3	0.41298
GO:0031975	envelope	285	13	21.65	0.41427
GO:0030956	glutamyl-tRNA(Gln) amidotransferase complex	2	0	0.15	0.42002
GO:0005783	endoplasmic reticulum	209	17	15.87	0.42359
GO:0016533	cyclin-dependent protein kinase 5 holoenzyme complex	1	0	0.08	0.4248
GO:0016607	nuclear speck	3	0	0.23	0.42564
GO:1902554	serine/threonine protein kinase complex	19	1	1.44	0.43355
GO:0005666	DNA-directed RNA polymerase III complex	3	0	0.23	0.4346
GO:0035145	exon-exon junction complex	2	0	0.15	0.43587
GO:0000803	sex chromosome	2	1	0.15	0.43828
GO:0000806	Y chromosome	2	1	0.15	0.43828
GO:0045281	succinate dehydrogenase complex	5	1	0.38	0.44127
GO:0045273	respiratory chain complex II	5	1	0.38	0.44127
GO:0045171	intercellular bridge	15	3	1.14	0.45339
GO:0045172	germline ring canal	15	3	1.14	0.45339
GO:0005892	acetylcholine-gated channel complex	1	0	0.08	0.45775
GO:0031475	myosin V complex	7	2	0.53	0.45917
GO:0031476	myosin VI complex	7	2	0.53	0.45917
GO:0031261	DNA replication preinitiation complex	1	0	0.08	0.46105
GO:0000811	GINS complex	1	0	0.08	0.46105
GO:0005875	microtubule associated complex	297	27	22.56	0.46355
GO:0030131	clathrin adaptor complex	33	2	2.51	0.46546
GO:0030119	AP-type membrane coat adaptor complex	36	2	2.73	0.46861
GO:0005663	DNA replication factor C complex	4	0	0.3	0.47209
GO:0043195	terminal bouton	19	0	1.44	0.473
GO:0070822	Sin3-type complex	2	0	0.15	0.474
GO:0017054	negative cofactor 2 complex	1	0	0.08	0.48041
GO:0005845	mRNA cap binding complex	2	0	0.15	0.48292
GO:0000930	gamma-tubulin complex	4	0	0.3	0.48321
GO:0043190	ATP-binding cassette (ABC) transporter complex	8	0	0.61	0.48884
GO:0030286	dynein complex	85	1	6.46	0.48906
GO:0030017	sarcomere	46	0	3.49	0.4958
GO:0036477	somatodendritic compartment	61	6	4.63	0.49714
GO:0030134	ER to Golgi transport vesicle	15	2	1.14	0.50063
GO:0031461	cullin-RING ubiquitin ligase complex	26	0	1.97	0.50219
GO:0032806	carboxy-terminal domain protein kinase complex	5	0	0.38	0.50223
GO:0000176	nuclear exosome (RNase complex)	2	0	0.15	0.50676
GO:0005797	Golgi medial cisterna	4	0	0.3	0.50871
GO:0005921	gap junction	10	0	0.76	0.5088
GO:0031201	SNARE complex	1	0	0.08	0.51171
GO:0016013	syntrophin complex	2	0	0.15	0.51411
GO:0005779	integral component of peroxisomal membrane	2	0	0.15	0.51478
GO:0031231	intrinsic component of peroxisomal membrane	2	0	0.15	0.51478
GO:0060417	yolk	1	0	0.08	0.51985
GO:0031983	vesicle lumen	1	0	0.08	0.51985
GO:0042718	yolk granule	1	0	0.08	0.51985
GO:0044423	virion part	5	0	0.38	0.52525
GO:0019028	viral capsid	5	0	0.38	0.52525
GO:0019012	virion	5	0	0.38	0.52525
GO:0016461	unconventional myosin complex	11	2	0.84	0.52606
GO:0071011	precatalytic spliceosome	70	10	5.32	0.5274
GO:0000775	chromosome, centromeric region	16	1	1.22	0.52798
GO:0036379	myofilament	15	0	1.14	0.53044
GO:0043034	costamere	1	0	0.08	0.53089
GO:0016012	sarcoglycan complex	1	0	0.08	0.53089
GO:0010494	cytoplasmic stress granule	1	0	0.08	0.53165
GO:0005681	spliceosomal complex	111	14	8.43	0.53257
GO:0034707	chloride channel complex	4	0	0.3	0.53263
GO:0030008	TRAPP complex	1	0	0.08	0.53318
GO:0005956	protein kinase CK2 complex	5	1	0.38	0.53369
GO:0005917	nephrocyte diaphragm	3	0	0.23	0.53665
GO:0036056	filtration diaphragm	3	0	0.23	0.53665
GO:0033557	Slx1-Slx4 complex	4	0	0.3	0.53779
GO:0044421	extracellular region part	114	4	8.66	0.53844
GO:0005736	DNA-directed RNA polymerase I complex	5	0	0.38	0.53882
GO:0005637	nuclear inner membrane	1	0	0.08	0.53891
GO:0005638	lamin filament	1	0	0.08	0.53891
GO:0036062	presynaptic periactive zone	4	0	0.3	0.53951
GO:0001726	ruffle	6	0	0.46	0.53974
GO:0034708	methyltransferase complex	10	1	0.76	0.54233
GO:0005854	nascent polypeptide-associated complex	2	0	0.15	0.54578
GO:0008540	proteasome regulatory particle, base subcomplex	11	2	0.84	0.54728
GO:0008278	cohesin complex	4	0	0.3	0.5539
GO:0005905	coated pit	20	2	1.52	0.55588
GO:0017071	intracellular cyclic nucleotide activated cation channel complex	2	0	0.15	0.55691
GO:0060187	cell pole	4	1	0.3	0.55697
GO:0070732	spindle envelope	4	1	0.3	0.55697
GO:0016600	flotillin complex	3	0	0.23	0.56057
GO:0005901	caveola	3	0	0.23	0.56057
GO:0065010	extracellular membrane-bounded organelle	1	0	0.08	0.56098
GO:0070062	extracellular vesicular exosome	1	0	0.08	0.56098
GO:0043230	extracellular organelle	1	0	0.08	0.56098
GO:0031985	Golgi cisterna	9	0	0.68	0.56134
GO:0030496	midbody	19	2	1.44	0.56244
GO:0031209	SCAR complex	2	0	0.15	0.56276
GO:0016459	myosin complex	66	2	5.01	0.56348
GO:0097610	cell surface furrow	10	0	0.76	0.56635
GO:0032153	cell division site	10	0	0.76	0.56635
GO:0032154	cleavage furrow	10	0	0.76	0.56635
GO:0032155	cell division site part	10	0	0.76	0.56635
GO:0016028	rhabdomere	20	2	1.52	0.56908
GO:0005965	protein farnesyltransferase complex	1	0	0.08	0.56926
GO:0030904	retromer complex	7	0	0.53	0.57113
GO:0030016	myofibril	47	0	3.57	0.57175
GO:0009538	photosystem I reaction center	2	0	0.15	0.57258
GO:0005664	nuclear origin of replication recognition complex	3	0	0.23	0.57427
GO:0000808	origin recognition complex	3	0	0.23	0.57427
GO:0022624	proteasome accessory complex	28	2	2.13	0.5744
GO:0071683	sensory dendrite	3	0	0.23	0.57527
GO:0008024	positive transcription elongation factor complex b	4	0	0.3	0.57645
GO:0019908	nuclear cyclin-dependent protein kinase holoenzyme complex	4	0	0.3	0.57645
GO:0000307	cyclin-dependent protein kinase holoenzyme complex	4	0	0.3	0.57645
GO:0090533	cation-transporting ATPase complex	9	0	0.68	0.57677
GO:0005890	sodium:potassium-exchanging ATPase complex	9	0	0.68	0.57677
GO:0044446	intracellular organelle part	1746	139	132.61	0.57915
GO:0019773	proteasome core complex, alpha-subunit complex	32	4	2.43	0.5823
GO:0005635	nuclear envelope	27	2	2.05	0.58332
GO:0019005	SCF ubiquitin ligase complex	1	0	0.08	0.59013
GO:0005952	cAMP-dependent protein kinase complex	12	1	0.91	0.59022
GO:1990391	DNA repair complex	3	0	0.23	0.59134
GO:0032300	mismatch repair complex	3	0	0.23	0.59134
GO:0071013	catalytic step 2 spliceosome	61	8	4.63	0.59226
GO:0030018	Z disc	22	0	1.67	0.59325
GO:0031674	I band	22	0	1.67	0.59325
GO:0044459	plasma membrane part	250	8	18.99	0.59341
GO:0030173	integral component of Golgi membrane	2	0	0.15	0.59404
GO:0042175	nuclear outer membrane-endoplasmic reticulum membrane network	86	3	6.53	0.59539
GO:0005789	endoplasmic reticulum membrane	86	3	6.53	0.59539
GO:0043292	contractile fiber	52	1	3.95	0.5957
GO:0044449	contractile fiber part	52	1	3.95	0.5957
GO:0005886	plasma membrane	378	13	28.71	0.59684
GO:0005784	Sec61 translocon complex	8	0	0.61	0.59737
GO:0071256	translocon complex	8	0	0.61	0.59737
GO:0030964	NADH dehydrogenase complex	32	1	2.43	0.5978
GO:0005747	mitochondrial respiratory chain complex I	32	1	2.43	0.5978
GO:0045271	respiratory chain complex I	32	1	2.43	0.5978
GO:0009897	external side of plasma membrane	3	0	0.23	0.59838
GO:0009539	photosystem II reaction center	2	0	0.15	0.5991
GO:0030658	transport vesicle membrane	25	2	1.9	0.59944
GO:0005861	troponin complex	12	0	0.91	0.6023
GO:0005971	ribonucleoside-diphosphate reductase complex	3	0	0.23	0.60375
GO:0031941	filamentous actin	7	0	0.53	0.60447
GO:0005723	alpha-heterochromatin	1	0	0.08	0.60871
GO:0016935	glycine-gated chloride channel complex	1	0	0.08	0.61161
GO:0005667	transcription factor complex	74	6	5.62	0.61178
GO:0000790	nuclear chromatin	17	2	1.29	0.61228
GO:0031429	box H/ACA snoRNP complex	3	1	0.23	0.61246
GO:0044429	mitochondrial part	371	14	28.18	0.61409
GO:0017119	Golgi transport complex	2	0	0.15	0.6143
GO:0005838	proteasome regulatory particle	26	2	1.97	0.61473
GO:0035097	histone methyltransferase complex	9	1	0.68	0.61549
GO:0043234	protein complex	1598	116	121.37	0.61662
GO:0005685	U1 snRNP	3	1	0.23	0.61883
GO:0005964	phosphorylase kinase complex	1	0	0.08	0.62206
GO:0014069	postsynaptic density	3	0	0.23	0.62319
GO:0030424	axon	53	3	4.03	0.62587
GO:0070603	SWI/SNF superfamily-type complex	14	2	1.06	0.63196
GO:0098533	ATPase dependent transmembrane transport complex	17	0	1.29	0.63257
GO:0046658	anchored component of plasma membrane	2	0	0.15	0.63399
GO:0035098	ESC/E(Z) complex	3	0	0.23	0.63558
GO:0005675	holo TFIIH complex	1	0	0.08	0.63675
GO:0070985	TFIIK complex	1	0	0.08	0.63675
GO:0016323	basolateral plasma membrane	16	0	1.22	0.63679
GO:0000178	exosome (RNase complex)	5	0	0.38	0.63733
GO:0030027	lamellipodium	7	0	0.53	0.63833
GO:0031965	nuclear membrane	4	1	0.3	0.63912
GO:0090545	CHD-type complex	1	0	0.08	0.63984
GO:0016580	Sin3 complex	1	0	0.08	0.63984
GO:0016581	NuRD complex	1	0	0.08	0.63984
GO:0044440	endosomal part	9	0	0.68	0.64005
GO:0010008	endosome membrane	9	0	0.68	0.64005
GO:0005902	microvillus	4	0	0.3	0.64376
GO:0016272	prefoldin complex	7	0	0.53	0.64402
GO:0005884	actin filament	26	1	1.97	0.64553
GO:0019013	viral nucleocapsid	2	0	0.15	0.64614
GO:0005750	mitochondrial respiratory chain complex III	12	0	0.91	0.64921
GO:0045275	respiratory chain complex III	12	0	0.91	0.64921
GO:0097346	INO80-type complex	8	1	0.61	0.64968
GO:0000922	spindle pole	22	3	1.67	0.65334
GO:0044430	cytoskeletal part	531	37	40.33	0.65375
GO:0005665	DNA-directed RNA polymerase II, core complex	20	3	1.52	0.65799
GO:0031332	RNAi effector complex	7	0	0.53	0.65909
GO:0016442	RISC complex	7	0	0.53	0.65909
GO:0030122	AP-2 adaptor complex	7	0	0.53	0.66301
GO:0005643	nuclear pore	15	0	1.14	0.6666
GO:0046930	pore complex	15	0	1.14	0.6666
GO:0005744	mitochondrial inner membrane presequence translocase complex	8	0	0.61	0.66667
GO:0044422	organelle part	1779	140	135.12	0.6681
GO:0044452	nucleolar part	11	1	0.84	0.66837
GO:0031012	extracellular matrix	52	0	3.95	0.6686
GO:0032156	septin cytoskeleton	10	0	0.76	0.67007
GO:0031105	septin complex	10	0	0.76	0.67007
GO:0045252	oxoglutarate dehydrogenase complex	3	1	0.23	0.67057
GO:0045240	dihydrolipoyl dehydrogenase complex	3	1	0.23	0.67057
GO:0032039	integrator complex	4	0	0.3	0.67554
GO:0000794	condensed nuclear chromosome	8	0	0.61	0.67763
GO:0000792	heterochromatin	5	0	0.38	0.67771
GO:1902911	protein kinase complex	20	1	1.52	0.67977
GO:0097458	neuron part	112	7	8.51	0.68073
GO:0048500	signal recognition particle	13	1	0.99	0.68535
GO:0030121	AP-1 adaptor complex	4	0	0.3	0.68735
GO:0016324	apical plasma membrane	26	1	1.97	0.68757
GO:0098590	plasma membrane region	38	1	2.89	0.68913
GO:0005865	striated muscle thin filament	13	0	0.99	0.69472
GO:0048786	presynaptic active zone	17	3	1.29	0.69616
GO:0030880	RNA polymerase complex	43	3	3.27	0.69723
GO:0055029	nuclear DNA-directed RNA polymerase complex	43	3	3.27	0.69723
GO:0000428	DNA-directed RNA polymerase complex	43	3	3.27	0.69723
GO:0005940	septin ring	1	0	0.08	0.70006
GO:0071944	cell periphery	419	14	31.82	0.70015
GO:0000123	histone acetyltransferase complex	15	0	1.14	0.70082
GO:0009331	glycerol-3-phosphate dehydrogenase complex	10	0	0.76	0.70086
GO:0030076	light-harvesting complex	4	1	0.3	0.70306
GO:0031225	anchored component of membrane	6	0	0.46	0.70436
GO:0005881	cytoplasmic microtubule	8	0	0.61	0.70718
GO:0070864	sperm individualization complex	5	0	0.38	0.70804
GO:0035327	transcriptionally active chromatin	4	0	0.3	0.70879
GO:0044545	NSL complex	2	0	0.15	0.71159
GO:0000177	cytoplasmic exosome (RNase complex)	1	0	0.08	0.71191
GO:0032580	Golgi cisterna membrane	2	0	0.15	0.71332
GO:0044306	neuron projection terminus	22	0	1.67	0.71399
GO:0043679	axon terminus	22	0	1.67	0.71399
GO:0005686	U2 snRNP	10	1	0.76	0.71453
GO:0034518	RNA cap binding complex	5	0	0.38	0.71533
GO:0031253	cell projection membrane	2	0	0.15	0.71649
GO:0031528	microvillus membrane	2	0	0.15	0.71649
GO:0016027	inaD signaling complex	2	0	0.15	0.71649
GO:0044448	cell cortex part	42	3	3.19	0.71691
GO:0005819	spindle	45	5	3.42	0.721
GO:0061174	type I terminal bouton	2	0	0.15	0.72202
GO:0061176	type Ib terminal bouton	2	0	0.15	0.72202
GO:0061177	type Is terminal bouton	2	0	0.15	0.72202
GO:0033267	axon part	25	0	1.9	0.7228
GO:0030864	cortical actin cytoskeleton	6	0	0.46	0.72383
GO:0008091	spectrin	6	0	0.46	0.72383
GO:0033181	plasma membrane proton-transporting V-type ATPase complex	12	0	0.91	0.72484
GO:0005827	polar microtubule	1	0	0.08	0.72533
GO:0019183	histamine-gated chloride channel complex	1	0	0.08	0.72589
GO:0030532	small nuclear ribonucleoprotein complex	52	4	3.95	0.72715
GO:0071666	Slit-Robo signaling complex	2	0	0.15	0.72806
GO:0032992	protein-carbohydrate complex	2	0	0.15	0.72806
GO:0031588	AMP-activated protein kinase complex	1	0	0.08	0.72811
GO:0045169	fusome	23	1	1.75	0.72859
GO:0005852	eukaryotic translation initiation factor 3 complex	40	0	3.04	0.72864
GO:0016282	eukaryotic 43S preinitiation complex	40	0	3.04	0.72864
GO:0005790	smooth endoplasmic reticulum	6	0	0.46	0.72928
GO:0070993	translation preinitiation complex	47	2	3.57	0.73184
GO:0009570	chloroplast stroma	4	1	0.3	0.73658
GO:0009532	plastid stroma	4	1	0.3	0.73658
GO:0035976	AP1 complex	4	1	0.3	0.73769
GO:0005767	secondary lysosome	1	0	0.08	0.73935
GO:0097425	smooth endoplasmic reticulum part	1	0	0.08	0.73935
GO:0016029	subrhabdomeral cisterna	1	0	0.08	0.73935
GO:0008290	F-actin capping protein complex	5	0	0.38	0.74075
GO:0031304	intrinsic component of mitochondrial inner membrane	5	1	0.38	0.74149
GO:0098573	intrinsic component of mitochondrial membrane	5	1	0.38	0.74149
GO:0017133	mitochondrial electron transfer flavoprotein complex	3	0	0.23	0.74462
GO:0045251	electron transfer flavoprotein complex	3	0	0.23	0.74462
GO:0005578	proteinaceous extracellular matrix	46	0	3.49	0.74697
GO:0031226	intrinsic component of plasma membrane	88	0	6.68	0.74849
GO:0005853	eukaryotic translation elongation factor 1 complex	9	0	0.68	0.74857
GO:0030123	AP-3 adaptor complex	4	0	0.3	0.75246
GO:0031515	tRNA (m1A) methyltransferase complex	1	0	0.08	0.76023
GO:0043527	tRNA methyltransferase complex	1	0	0.08	0.76023
GO:0019897	extrinsic component of plasma membrane	27	0	2.05	0.76075
GO:0060293	germ plasm	6	0	0.46	0.76233
GO:0043186	P granule	6	0	0.46	0.76233
GO:0033290	eukaryotic 48S preinitiation complex	38	0	2.89	0.76798
GO:0042600	chorion	5	0	0.38	0.76832
GO:0030312	external encapsulating structure	5	0	0.38	0.76832
GO:0000776	kinetochore	10	1	0.76	0.76856
GO:0000242	pericentriolar material	3	0	0.23	0.7699
GO:0031395	bursicon neuropeptide hormone complex	3	0	0.23	0.77083
GO:0045202	synapse	159	9	12.08	0.77209
GO:0000932	cytoplasmic mRNA processing body	1	0	0.08	0.77361
GO:0030863	cortical cytoskeleton	11	1	0.84	0.77467
GO:0005850	eukaryotic translation initiation factor 2 complex	2	0	0.15	0.77718
GO:0030425	dendrite	25	3	1.9	0.77804
GO:0000815	ESCRT III complex	4	0	0.3	0.781
GO:0036452	ESCRT complex	4	0	0.3	0.781
GO:0005760	gamma DNA polymerase complex	1	0	0.08	0.78153
GO:0042575	DNA polymerase complex	1	0	0.08	0.78153
GO:0008021	synaptic vesicle	46	4	3.49	0.78234
GO:0005815	microtubule organizing center	53	5	4.03	0.78309
GO:0030176	integral component of endoplasmic reticulum membrane	10	0	0.76	0.7844
GO:0044295	axonal growth cone	3	0	0.23	0.78575
GO:0005813	centrosome	44	4	3.34	0.7861
GO:0044456	synapse part	117	7	8.89	0.7895
GO:0045179	apical cortex	14	0	1.06	0.79024
GO:0030672	synaptic vesicle membrane	4	0	0.3	0.79506
GO:0044796	DNA polymerase processivity factor complex	2	0	0.15	0.79515
GO:0043626	PCNA complex	2	0	0.15	0.79515
GO:0030877	beta-catenin destruction complex	1	0	0.08	0.79661
GO:0005914	spot adherens junction	1	0	0.08	0.79661
GO:0055120	striated muscle dense body	6	1	0.46	0.80196
GO:0031477	myosin VII complex	2	0	0.15	0.8024
GO:0097525	spliceosomal snRNP complex	4	0	0.3	0.80318
GO:0097526	spliceosomal tri-snRNP complex	4	0	0.3	0.80318
GO:0046540	U4/U6 x U5 tri-snRNP complex	4	0	0.3	0.80318
GO:0000785	chromatin	86	9	6.53	0.80322
GO:0005955	calcineurin complex	2	0	0.15	0.80552
GO:0000220	vacuolar proton-transporting V-type ATPase, V0 domain	8	0	0.61	0.80702
GO:0005887	integral component of plasma membrane	86	0	6.53	0.81025
GO:0016591	DNA-directed RNA polymerase II, holoenzyme	38	3	2.89	0.8116
GO:0005682	U5 snRNP	8	1	0.61	0.81555
GO:0042734	presynaptic membrane	11	0	0.84	0.81679
GO:0031234	extrinsic component of cytoplasmic side of plasma membrane	20	0	1.52	0.81683
GO:0000235	astral microtubule	6	0	0.46	0.81738
GO:0008537	proteasome activator complex	2	0	0.15	0.81829
GO:0005604	basement membrane	10	0	0.76	0.81915
GO:0048788	presynaptic cytoskeletal matrix assembled at active zones	5	1	0.38	0.82151
GO:0016328	lateral plasma membrane	1	0	0.08	0.82213
GO:0005778	peroxisomal membrane	4	0	0.3	0.82312
GO:0031903	microbody membrane	4	0	0.3	0.82312
GO:0005834	heterotrimeric G-protein complex	19	0	1.44	0.82516
GO:0098552	side of membrane	6	0	0.46	0.82684
GO:0031248	protein acetyltransferase complex	16	0	1.22	0.8333
GO:1902493	acetyltransferase complex	16	0	1.22	0.8333
GO:0000931	gamma-tubulin large complex	1	0	0.08	0.83382
GO:0008274	gamma-tubulin ring complex	1	0	0.08	0.83382
GO:0017086	3-methyl-2-oxobutanoate dehydrogenase (lipoamide) complex	1	0	0.08	0.83414
GO:0045211	postsynaptic membrane	43	2	3.27	0.83652
GO:0017087	mitochondrial processing peptidase complex	2	0	0.15	0.83668
GO:0000124	SAGA complex	4	0	0.3	0.8402
GO:0070461	SAGA-type complex	4	0	0.3	0.8402
GO:0005925	focal adhesion	18	0	1.37	0.84247
GO:1990234	transferase complex	158	9	12	0.84448
GO:0045177	apical part of cell	46	1	3.49	0.84609
GO:0035996	rhabdomere microvillus	1	0	0.08	0.84648
GO:0035997	rhabdomere microvillus membrane	1	0	0.08	0.84648
GO:0033583	rhabdomere membrane	1	0	0.08	0.84648
GO:0005869	dynactin complex	10	0	0.76	0.84685
GO:0005856	cytoskeleton	615	40	46.71	0.84818
GO:0071212	subsynaptic reticulum	1	0	0.08	0.84974
GO:0030175	filopodium	2	0	0.15	0.85153
GO:0045254	pyruvate dehydrogenase complex	6	1	0.46	0.85245
GO:0000793	condensed chromosome	16	0	1.22	0.85285
GO:0005684	U2-type spliceosomal complex	2	0	0.15	0.8563
GO:0000243	commitment complex	2	0	0.15	0.8563
GO:0071010	prespliceosome	2	0	0.15	0.8563
GO:0071004	U2-type prespliceosome	2	0	0.15	0.8563
GO:1990204	oxidoreductase complex	75	4	5.7	0.85748
GO:0019898	extrinsic component of membrane	38	0	2.89	0.85837
GO:0005913	cell-cell adherens junction	5	0	0.38	0.8616
GO:0044665	MLL1/2 complex	4	0	0.3	0.8618
GO:0044666	MLL3/4 complex	4	0	0.3	0.8618
GO:0048188	Set1C/COMPASS complex	4	0	0.3	0.8618
GO:0031902	late endosome membrane	3	0	0.23	0.86192
GO:0044420	extracellular matrix part	11	0	0.84	0.86348
GO:0005801	cis-Golgi network	7	0	0.53	0.86441
GO:0097060	synaptic membrane	51	2	3.87	0.86524
GO:0043005	neuron projection	75	3	5.7	0.86662
GO:0008250	oligosaccharyltransferase complex	6	1	0.46	0.86686
GO:0000152	nuclear ubiquitin ligase complex	11	1	0.84	0.86773
GO:0042995	cell projection	132	3	10.03	0.86811
GO:0044450	microtubule organizing center part	23	2	1.75	0.86903
GO:0030054	cell junction	111	2	8.43	0.87004
GO:0043296	apical junction complex	24	0	1.82	0.87066
GO:0005918	septate junction	11	0	0.84	0.87106
GO:0070160	occluding junction	11	0	0.84	0.87106
GO:0005903	brush border	1	0	0.08	0.87445
GO:0000137	Golgi cis cisterna	3	0	0.23	0.87467
GO:0005672	transcription factor TFIIA complex	5	0	0.38	0.87484
GO:0044753	amphisome	1	0	0.08	0.87819
GO:0044425	membrane part	1564	58	118.79	0.88233
GO:0035182	female germline ring canal outer rim	4	0	0.3	0.88324
GO:0031227	intrinsic component of endoplasmic reticulum membrane	20	0	1.52	0.88384
GO:0016006	Nebenkern	5	0	0.38	0.88419
GO:0098588	bounding membrane of organelle	214	6	16.25	0.88548
GO:0044438	microbody part	5	0	0.38	0.88916
GO:0044439	peroxisomal part	5	0	0.38	0.88916
GO:0031301	integral component of organelle membrane	18	0	1.37	0.89312
GO:0005814	centriole	15	2	1.14	0.89334
GO:0008305	integrin complex	3	0	0.23	0.89499
GO:0098636	protein complex involved in cell adhesion	3	0	0.23	0.89499
GO:0005833	hemoglobin complex	1	0	0.08	0.89592
GO:0005793	endoplasmic reticulum-Golgi intermediate compartment	4	0	0.3	0.89761
GO:0033116	endoplasmic reticulum-Golgi intermediate compartment membrane	4	0	0.3	0.89761
GO:0045495	pole plasm	12	1	0.91	0.89774
GO:0012507	ER to Golgi transport vesicle membrane	11	0	0.84	0.89798
GO:0030127	COPII vesicle coat	11	0	0.84	0.89798
GO:0098589	membrane region	129	4	9.8	0.90333
GO:0005911	cell-cell junction	44	0	3.34	0.90356
GO:0005927	muscle tendon junction	3	0	0.23	0.90391
GO:0005818	aster	10	0	0.76	0.90418
GO:0005759	mitochondrial matrix	119	3	9.04	0.90468
GO:0055037	recycling endosome	8	1	0.61	0.90621
GO:0008541	proteasome regulatory particle, lid subcomplex	10	0	0.76	0.90868
GO:0005764	lysosome	22	1	1.67	0.91448
GO:0000323	lytic vacuole	22	1	1.67	0.91448
GO:0031090	organelle membrane	434	17	32.96	0.91451
GO:0018444	translation release factor complex	3	0	0.23	0.91486
GO:0072669	tRNA-splicing ligase complex	4	0	0.3	0.91578
GO:0016327	apicolateral plasma membrane	4	0	0.3	0.92062
GO:0045121	membrane raft	6	0	0.46	0.92411
GO:0009986	cell surface	24	1	1.82	0.92433
GO:0031300	intrinsic component of organelle membrane	29	1	2.2	0.92528
GO:0000346	transcription export complex	1	0	0.08	0.9263
GO:0000347	THO complex	1	0	0.08	0.9263
GO:0000445	THO complex part of transcription export complex	1	0	0.08	0.9263
GO:0005770	late endosome	13	0	0.99	0.92784
GO:0005945	6-phosphofructokinase complex	8	0	0.61	0.92796
GO:0005847	mRNA cleavage and polyadenylation specificity factor complex	2	0	0.15	0.92823
GO:0036464	cytoplasmic ribonucleoprotein granule	8	0	0.61	0.93065
GO:0000791	euchromatin	3	0	0.23	0.9335
GO:0030426	growth cone	5	0	0.38	0.93636
GO:0030427	site of polarized growth	5	0	0.38	0.93636
GO:0030686	90S preribosome	1	0	0.08	0.93704
GO:0070545	PeBoW complex	1	0	0.08	0.93704
GO:0030684	preribosome	3	0	0.23	0.94005
GO:0005742	mitochondrial outer membrane translocase complex	3	0	0.23	0.94222
GO:0031430	M band	7	0	0.53	0.94346
GO:0035003	subapical complex	10	0	0.76	0.94404
GO:0036125	fatty acid beta-oxidation multienzyme complex	5	0	0.38	0.94449
GO:0016507	mitochondrial fatty acid beta-oxidation multienzyme complex	5	0	0.38	0.94449
GO:0032783	ELL-EAF complex	1	0	0.08	0.95083
GO:0005782	peroxisomal matrix	1	0	0.08	0.95217
GO:0031907	microbody lumen	1	0	0.08	0.95217
GO:0070451	cell hair	2	0	0.15	0.95332
GO:0005924	cell-substrate adherens junction	21	0	1.6	0.95427
GO:0030055	cell-substrate junction	21	0	1.6	0.95427
GO:0015030	Cajal body	4	0	0.3	0.95487
GO:0005769	early endosome	11	0	0.84	0.95636
GO:0044613	nuclear pore central transport channel	2	0	0.15	0.95838
GO:0032040	small-subunit processome	2	0	0.15	0.95963
GO:0005765	lysosomal membrane	3	0	0.23	0.96132
GO:0016020	membrane	2285	104	173.55	0.96214
GO:0031252	cell leading edge	14	0	1.06	0.96407
GO:0005773	vacuole	50	2	3.8	0.96548
GO:0045111	intermediate filament cytoskeleton	2	0	0.15	0.96665
GO:0005882	intermediate filament	2	0	0.15	0.96665
GO:0070971	endoplasmic reticulum exit site	1	0	0.08	0.96674
GO:0001651	dense fibrillar component	2	0	0.15	0.96828
GO:0009898	cytoplasmic side of plasma membrane	3	0	0.23	0.97005
GO:0098562	cytoplasmic side of membrane	3	0	0.23	0.97005
GO:0005768	endosome	39	1	2.96	0.97102
GO:0016604	nuclear body	8	0	0.61	0.97155
GO:0000164	protein phosphatase type 1 complex	3	0	0.23	0.97239
GO:0005960	glycine cleavage complex	4	0	0.3	0.97248
GO:0035770	ribonucleoprotein granule	9	0	0.68	0.97268
GO:0005938	cell cortex	61	3	4.63	0.97491
GO:0005912	adherens junction	44	1	3.34	0.97518
GO:0070161	anchoring junction	44	1	3.34	0.97518
GO:0045239	tricarboxylic acid cycle enzyme complex	9	1	0.68	0.97717
GO:0033588	Elongator holoenzyme complex	1	0	0.08	0.97948
GO:0005774	vacuolar membrane	29	0	2.2	0.9799
GO:0044437	vacuolar part	29	0	2.2	0.9799
GO:0005915	zonula adherens	2	0	0.15	0.97994
GO:0005916	fascia adherens	2	0	0.15	0.97994
GO:0030057	desmosome	2	0	0.15	0.97994
GO:0016342	catenin complex	2	0	0.15	0.97994
GO:0014704	intercalated disc	2	0	0.15	0.97994
GO:0044291	cell-cell contact zone	2	0	0.15	0.97994
GO:0001527	microfibril	1	0	0.08	0.98055
GO:0043205	fibril	1	0	0.08	0.98055
GO:0000781	chromosome, telomeric region	1	0	0.08	0.98177
GO:0035012	polytene chromosome, telomeric region	1	0	0.08	0.98177
GO:0008180	COP9 signalosome	4	0	0.3	0.98182
GO:0017023	myosin phosphatase complex	1	0	0.08	0.98336
GO:0000221	vacuolar proton-transporting V-type ATPase, V1 domain	11	0	0.84	0.98391
GO:0016471	vacuolar proton-transporting V-type ATPase complex	23	0	1.75	0.98404
GO:0008230	ecdysone receptor holocomplex	1	0	0.08	0.98415
GO:0008231	repressor ecdysone receptor complex	1	0	0.08	0.98415
GO:1902494	catalytic complex	379	17	28.79	0.9847
GO:0005846	nuclear cap binding complex	3	0	0.23	0.98495
GO:0000159	protein phosphatase type 2A complex	14	0	1.06	0.98509
GO:0016593	Cdc73/Paf1 complex	1	0	0.08	0.98526
GO:0019867	outer membrane	22	0	1.67	0.9855
GO:0005741	mitochondrial outer membrane	21	0	1.6	0.98615
GO:0031968	organelle outer membrane	21	0	1.6	0.98615
GO:0043235	receptor complex	6	0	0.46	0.98635
GO:0043198	dendritic shaft	1	0	0.08	0.98694
GO:0035253	ciliary rootlet	1	0	0.08	0.98694
GO:0005762	mitochondrial large ribosomal subunit	23	1	1.75	0.98999
GO:0000315	organellar large ribosomal subunit	23	1	1.75	0.98999
GO:0005680	anaphase-promoting complex	8	0	0.61	0.99158
GO:0031305	integral component of mitochondrial inner membrane	2	0	0.15	0.99182
GO:0032592	integral component of mitochondrial membrane	2	0	0.15	0.99182
GO:0005851	eukaryotic translation initiation factor 2B complex	1	0	0.08	0.99232
GO:0016528	sarcoplasm	5	0	0.38	0.99261
GO:0016529	sarcoplasmic reticulum	5	0	0.38	0.99261
GO:0009328	phenylalanine-tRNA ligase complex	3	0	0.23	0.9957
GO:0030870	Mre11 complex	1	0	0.08	0.9957
GO:0005885	Arp2/3 protein complex	17	0	1.29	0.99634
GO:0070938	contractile ring	1	0	0.08	0.99754
GO:0005826	actomyosin contractile ring	1	0	0.08	0.99754
GO:0071203	WASH complex	7	0	0.53	0.99765
GO:0005899	insulin receptor complex	1	0	0.08	0.99771
GO:0045170	spectrosome	2	0	0.15	0.99831
GO:0000145	exocyst	4	0	0.3	0.99835
GO:0030014	CCR4-NOT complex	3	0	0.23	0.99871
GO:0031510	SUMO activating enzyme complex	1	0	0.08	0.99922
GO:0015629	actin cytoskeleton	150	3	11.39	0.99932
GO:0005581	collagen trimer	8	0	0.61	0.99956
GO:0008287	protein serine/threonine phosphatase complex	22	0	1.67	0.99968
GO:1903293	phosphatase complex	22	0	1.67	0.99968
GO:0090544	BAF-type complex	3	0	0.23	0.99976
GO:0035060	brahma complex	3	0	0.23	0.99976
GO:0031213	RSF complex	1	0	0.08	0.99992
GO:0016590	ACF complex	1	0	0.08	0.99992
GO:0008623	CHRAC	1	0	0.08	0.99992
GO:0035068	micro-ribonucleoprotein complex	1	0	0.08	0.99993
GO:0005876	spindle microtubule	14	0	1.06	0.99999
GO:0008280	cohesin core heterodimer	1	0	0.08	1
GO:0005828	kinetochore microtubule	5	0	0.38	1
GO:0031616	spindle pole centrosome	4	0	0.3	1
GO:0044815	DNA packaging complex	52	7	3.95	1
GO:0000796	condensin complex	3	0	0.23	1
GO:0035371	microtubule plus-end	3	0	0.23	1
GO:0044436	thylakoid part	40	6	3.04	1
GO:0009579	thylakoid	40	6	3.04	1
GO:1990104	DNA bending complex	49	7	3.72	1
GO:0044391	ribosomal subunit	210	36	15.95	1
GO:0005575	cellular_component	6267	476	476	1
