# Supplementary material for: Search for Nutritional Fitness Traits in a Biological Pest Control Agent Harmonia axyridis Using Comparative Transcriptomics
Source: Front Physiol. 2019 Sep 18;10:1148. doi: 10.3389/fphys.2019.01148 (PMC6760036; doi:10.3389/fphys.2019.01148)
Supplement: Supplementary file 4 [file Table_4.XLS]

## Sheet: Table 4
Supplementary Dataset File S4. GO annotation of molecular function.
GO.ID	Term	Annotated	Significant	Expected	KS
GO:0003735	structural constituent of ribosome	508	90	41.49	1.5e-21
GO:0003824	catalytic activity	7423	678	606.26	5.7e-13
GO:0042302	structural constituent of cuticle	67	0	5.47	3.3e-05
GO:0016772	transferase activity, transferring phosphorus-containing groups	1261	108	102.99	7.4e-05
GO:0005200	structural constituent of cytoskeleton	58	5	4.74	0.00072
GO:0043565	sequence-specific DNA binding	268	6	21.89	0.001
GO:0051082	unfolded protein binding	113	14	9.23	0.00159
GO:0003700	sequence-specific DNA binding transcription factor activity	332	9	27.12	0.00187
GO:0015078	hydrogen ion transmembrane transporter activity	182	17	14.86	0.00257
GO:0046982	protein heterodimerization activity	94	13	7.68	0.00319
GO:0047066	phospholipid-hydroperoxide glutathione peroxidase activity	3	3	0.25	0.00352
GO:0001077	RNA polymerase II core promoter proximal region sequence-specific DNA binding transcription factor activity involved in positive regulation of transcription	34	0	2.78	0.00555
GO:0004611	phosphoenolpyruvate carboxykinase activity	10	3	0.82	0.00603
GO:0016628	oxidoreductase activity, acting on the CH-CH group of donors, NAD or NADP as acceptor	58	6	4.74	0.00682
GO:0016209	antioxidant activity	75	13	6.13	0.00922
GO:0008276	protein methyltransferase activity	17	3	1.39	0.00934
GO:0019201	nucleotide kinase activity	16	2	1.31	0.01057
GO:0016776	phosphotransferase activity, phosphate group as acceptor	28	3	2.29	0.01101
GO:0009055	electron carrier activity	180	16	14.7	0.01131
GO:0016675	oxidoreductase activity, acting on a heme group of donors	60	6	4.9	0.01184
GO:0016676	oxidoreductase activity, acting on a heme group of donors, oxygen as acceptor	60	6	4.9	0.01184
GO:0004129	cytochrome-c oxidase activity	60	6	4.9	0.01184
GO:0004715	non-membrane spanning protein tyrosine kinase activity	16	2	1.31	0.01239
GO:0042054	histone methyltransferase activity	15	3	1.23	0.01242
GO:0015002	heme-copper terminal oxidase activity	62	6	5.06	0.01251
GO:0016174	NAD(P)H oxidase activity	4	0	0.33	0.01308
GO:0016301	kinase activity	891	65	72.77	0.01367
GO:0032440	2-alkenal reductase [NAD(P)] activity	45	6	3.68	0.0142
GO:0004738	pyruvate dehydrogenase activity	13	1	1.06	0.01545
GO:0004739	pyruvate dehydrogenase (acetyl-transferring) activity	13	1	1.06	0.01545
GO:0016491	oxidoreductase activity	1291	113	105.44	0.01548
GO:0004470	malic enzyme activity	5	2	0.41	0.0157
GO:0003678	DNA helicase activity	31	1	2.53	0.01833
GO:0008170	N-methyltransferase activity	21	4	1.72	0.01944
GO:0004634	phosphopyruvate hydratase activity	12	3	0.98	0.01968
GO:0004017	adenylate kinase activity	8	1	0.65	0.01992
GO:0005159	insulin-like growth factor receptor binding	2	2	0.16	0.02135
GO:0008559	xenobiotic-transporting ATPase activity	7	0	0.57	0.02164
GO:0042910	xenobiotic transporter activity	7	0	0.57	0.02164
GO:0005248	voltage-gated sodium channel activity	10	0	0.82	0.0238
GO:0016769	transferase activity, transferring nitrogenous groups	56	7	4.57	0.02488
GO:0008483	transaminase activity	56	7	4.57	0.02488
GO:0016874	ligase activity	381	35	31.12	0.02603
GO:0051540	metal cluster binding	126	14	10.29	0.02974
GO:0051536	iron-sulfur cluster binding	126	14	10.29	0.02974
GO:0016903	oxidoreductase activity, acting on the aldehyde or oxo group of donors	85	6	6.94	0.03094
GO:0005525	GTP binding	388	45	31.69	0.03099
GO:0009678	hydrogen-translocating pyrophosphatase activity	2	2	0.16	0.03218
GO:0004497	monooxygenase activity	61	4	4.98	0.03321
GO:0005272	sodium channel activity	14	0	1.14	0.03459
GO:0090484	drug transporter activity	10	1	0.82	0.03524
GO:0015238	drug transmembrane transporter activity	10	1	0.82	0.03524
GO:0016740	transferase activity	2494	220	203.69	0.03551
GO:0032561	guanyl ribonucleotide binding	390	45	31.85	0.03742
GO:0016278	lysine N-methyltransferase activity	12	2	0.98	0.04034
GO:0016279	protein-lysine N-methyltransferase activity	12	2	0.98	0.04034
GO:0018024	histone-lysine N-methyltransferase activity	12	2	0.98	0.04034
GO:0003994	aconitate hydratase activity	10	1	0.82	0.04067
GO:0003841	1-acylglycerol-3-phosphate O-acyltransferase activity	2	0	0.16	0.04073
GO:0042171	lysophosphatidic acid acyltransferase activity	2	0	0.16	0.04073
GO:0016411	acylglycerol O-acyltransferase activity	2	0	0.16	0.04073
GO:0019001	guanyl nucleotide binding	391	45	31.93	0.04103
GO:0008649	rRNA methyltransferase activity	5	1	0.41	0.04347
GO:0004615	phosphomannomutase activity	2	1	0.16	0.04533
GO:0046923	ER retention sequence binding	5	1	0.41	0.04721
GO:0015631	tubulin binding	57	2	4.66	0.04773
GO:0019238	cyclohydrolase activity	6	0	0.49	0.04908
GO:0008569	minus-end-directed microtubule motor activity	2	0	0.16	0.05018
GO:0019205	nucleobase-containing compound kinase activity	36	3	2.94	0.05072
GO:0016615	malate dehydrogenase activity	20	5	1.63	0.05236
GO:0004427	inorganic diphosphatase activity	5	2	0.41	0.05326
GO:0008017	microtubule binding	56	2	4.57	0.05393
GO:0003723	RNA binding	648	58	52.92	0.05429
GO:0050664	oxidoreductase activity, acting on NAD(P)H, oxygen as acceptor	5	0	0.41	0.05639
GO:0044212	transcription regulatory region DNA binding	61	1	4.98	0.05838
GO:0001067	regulatory region nucleic acid binding	61	1	4.98	0.05838
GO:0000975	regulatory region DNA binding	61	1	4.98	0.05838
GO:0038023	signaling receptor activity	196	0	16.01	0.05915
GO:0004819	glutamine-tRNA ligase activity	6	1	0.49	0.05939
GO:0004366	glycerol-3-phosphate O-acyltransferase activity	5	0	0.41	0.0606
GO:0008270	zinc ion binding	522	8	42.63	0.06463
GO:0030695	GTPase regulator activity	82	2	6.7	0.06465
GO:0003746	translation elongation factor activity	83	5	6.78	0.06487
GO:0016651	oxidoreductase activity, acting on NAD(P)H	119	11	9.72	0.06552
GO:0005096	GTPase activator activity	69	1	5.64	0.0656
GO:0004365	glyceraldehyde-3-phosphate dehydrogenase (NAD+) (phosphorylating) activity	12	2	0.98	0.06797
GO:0003924	GTPase activity	237	25	19.36	0.06936
GO:0030506	ankyrin binding	3	0	0.25	0.07334
GO:0016667	oxidoreductase activity, acting on a sulfur group of donors	58	11	4.74	0.07456
GO:0016892	endoribonuclease activity, producing 3'-phosphomonoesters	2	0	0.16	0.07501
GO:0016894	endonuclease activity, active with either ribo- or deoxyribonucleic acids and producing 3'-phosphomonoesters	2	0	0.16	0.07501
GO:0004683	calmodulin-dependent protein kinase activity	51	5	4.17	0.07688
GO:0008426	protein kinase C inhibitor activity	6	3	0.49	0.07721
GO:0070491	repressing transcription factor binding	10	0	0.82	0.07875
GO:0046912	transferase activity, transferring acyl groups, acyl groups converted into alkyl on transfer	25	3	2.04	0.08111
GO:0016984	ribulose-bisphosphate carboxylase activity	4	1	0.33	0.08186
GO:0005047	signal recognition particle binding	6	1	0.49	0.08272
GO:0004930	G-protein coupled receptor activity	75	0	6.13	0.08379
GO:0008135	translation factor activity, nucleic acid binding	213	17	17.4	0.08438
GO:0051539	4 iron, 4 sulfur cluster binding	50	3	4.08	0.08624
GO:0005509	calcium ion binding	304	7	24.83	0.08989
GO:0003954	NADH dehydrogenase activity	80	4	6.53	0.09002
GO:0004491	methylmalonate-semialdehyde dehydrogenase (acylating) activity	4	0	0.33	0.09125
GO:0047150	betaine-homocysteine S-methyltransferase activity	2	0	0.16	0.09162
GO:0016853	isomerase activity	210	24	17.15	0.09249
GO:0009982	pseudouridine synthase activity	9	1	0.74	0.09407
GO:0004020	adenylylsulfate kinase activity	8	3	0.65	0.09435
GO:0015662	ATPase activity, coupled to transmembrane movement of ions, phosphorylative mechanism	34	1	2.78	0.09703
GO:0000976	transcription regulatory region sequence-specific DNA binding	37	1	3.02	0.0989
GO:0005099	Ras GTPase activator activity	37	1	3.02	0.10165
GO:0004565	beta-galactosidase activity	8	0	0.65	0.1031
GO:0008553	hydrogen-exporting ATPase activity, phosphorylative mechanism	10	0	0.82	0.10394
GO:0008047	enzyme activator activity	78	1	6.37	0.10412
GO:0060589	nucleoside-triphosphatase regulator activity	86	2	7.02	0.10746
GO:0004550	nucleoside diphosphate kinase activity	10	1	0.82	0.10804
GO:0001012	RNA polymerase II regulatory region DNA binding	38	0	3.1	0.10841
GO:0005097	Rab GTPase activator activity	32	0	2.61	0.10955
GO:0004571	mannosyl-oligosaccharide 1,2-alpha-mannosidase activity	6	0	0.49	0.1114
GO:0015924	mannosyl-oligosaccharide mannosidase activity	6	0	0.49	0.1114
GO:0008898	S-adenosylmethionine-homocysteine S-methyltransferase activity	4	0	0.33	0.1121
GO:0008172	S-methyltransferase activity	4	0	0.33	0.1121
GO:0017150	tRNA dihydrouridine synthase activity	7	0	0.57	0.11249
GO:0004003	ATP-dependent DNA helicase activity	14	1	1.14	0.11329
GO:0031625	ubiquitin protein ligase binding	19	4	1.55	0.1136
GO:0044389	small conjugating protein ligase binding	19	4	1.55	0.1136
GO:0016905	myosin heavy chain kinase activity	27	2	2.21	0.11421
GO:0016668	oxidoreductase activity, acting on a sulfur group of donors, NAD(P) as acceptor	13	4	1.06	0.11469
GO:0043138	3'-5' DNA helicase activity	7	0	0.57	0.11695
GO:0004842	ubiquitin-protein transferase activity	124	19	10.13	0.11755
GO:0016743	carboxyl- or carbamoyltransferase activity	10	1	0.82	0.11806
GO:0030247	polysaccharide binding	2	0	0.16	0.1195
GO:0001871	pattern binding	2	0	0.16	0.1195
GO:0004872	receptor activity	234	1	19.11	0.12127
GO:0008568	microtubule-severing ATPase activity	14	1	1.14	0.12144
GO:0042132	fructose 1,6-bisphosphate 1-phosphatase activity	5	1	0.41	0.12283
GO:0051192	prosthetic group binding	5	1	0.41	0.12339
GO:0044620	ACP phosphopantetheine attachment site binding	5	1	0.41	0.12339
GO:0000036	ACP phosphopantetheine attachment site binding involved in fatty acid biosynthetic process	5	1	0.41	0.12339
GO:0015215	nucleotide transmembrane transporter activity	11	0	0.9	0.13019
GO:0015925	galactosidase activity	14	2	1.14	0.13042
GO:0008188	neuropeptide receptor activity	7	0	0.57	0.132
GO:0019843	rRNA binding	49	9	4	0.1326
GO:0008199	ferric iron binding	7	0	0.57	0.13283
GO:0050308	sugar-phosphatase activity	11	1	0.9	0.13407
GO:1901505	carbohydrate derivative transporter activity	13	0	1.06	0.13473
GO:0070717	poly-purine tract binding	1	1	0.08	0.13639
GO:0008143	poly(A) binding	1	1	0.08	0.13639
GO:0016247	channel regulator activity	4	0	0.33	0.1365
GO:0004613	phosphoenolpyruvate carboxykinase (GTP) activity	7	2	0.57	0.13698
GO:0004478	methionine adenosyltransferase activity	7	3	0.57	0.13708
GO:0005080	protein kinase C binding	1	1	0.08	0.13982
GO:0016829	lyase activity	252	26	20.58	0.13999
GO:0016670	oxidoreductase activity, acting on a sulfur group of donors, oxygen as acceptor	4	0	0.33	0.14178
GO:0003823	antigen binding	5	0	0.41	0.14234
GO:0004084	branched-chain-amino-acid transaminase activity	4	2	0.33	0.14252
GO:0004781	sulfate adenylyltransferase (ATP) activity	13	3	1.06	0.14334
GO:0016899	oxidoreductase activity, acting on the CH-OH group of donors, oxygen as acceptor	3	0	0.25	0.14365
GO:0003973	(S)-2-hydroxy-acid oxidase activity	3	0	0.25	0.14365
GO:0016881	acid-amino acid ligase activity	42	9	3.43	0.14429
GO:0016273	arginine N-methyltransferase activity	3	1	0.25	0.14527
GO:0016274	protein-arginine N-methyltransferase activity	3	1	0.25	0.14527
GO:0003690	double-stranded DNA binding	6	0	0.49	0.14594
GO:0004801	sedoheptulose-7-phosphate:D-glyceraldehyde-3-phosphate glyceronetransferase activity	3	0	0.25	0.14619
GO:0046408	chlorophyll synthetase activity	1	1	0.08	0.14818
GO:0008320	protein transmembrane transporter activity	12	0	0.98	0.14829
GO:0070568	guanylyltransferase activity	4	0	0.33	0.14835
GO:0003727	single-stranded RNA binding	4	2	0.33	0.15051
GO:0043021	ribonucleoprotein complex binding	22	2	1.8	0.15073
GO:0004601	peroxidase activity	54	10	4.41	0.15113
GO:0008774	acetaldehyde dehydrogenase (acetylating) activity	5	0	0.41	0.15201
GO:0000179	rRNA (adenine-N6,N6-)-dimethyltransferase activity	3	1	0.25	0.15242
GO:0016433	rRNA (adenine) methyltransferase activity	3	1	0.25	0.15242
GO:0030060	L-malate dehydrogenase activity	14	3	1.14	0.15319
GO:0005338	nucleotide-sugar transmembrane transporter activity	6	0	0.49	0.15335
GO:0097472	cyclin-dependent protein kinase activity	3	0	0.25	0.15471
GO:0004693	cyclin-dependent protein serine/threonine kinase activity	3	0	0.25	0.15471
GO:0004888	transmembrane signaling receptor activity	156	0	12.74	0.15512
GO:0043566	structure-specific DNA binding	16	0	1.31	0.1554
GO:0016620	oxidoreductase activity, acting on the aldehyde or oxo group of donors, NAD or NADP as acceptor	61	5	4.98	0.15635
GO:0003990	acetylcholinesterase activity	3	0	0.25	0.15643
GO:0008094	DNA-dependent ATPase activity	27	1	2.21	0.15725
GO:0046872	metal ion binding	1790	68	146.19	0.1581
GO:0004355	glutamate synthase (NADPH) activity	1	1	0.08	0.15829
GO:0005109	frizzled binding	2	0	0.16	0.15869
GO:0000983	RNA polymerase II core promoter sequence-specific DNA binding transcription factor activity	4	0	0.33	0.15943
GO:0005046	KDEL sequence binding	3	0	0.25	0.16015
GO:0043169	cation binding	1809	69	147.75	0.16037
GO:0016168	chlorophyll binding	14	1	1.14	0.16097
GO:0016655	oxidoreductase activity, acting on NAD(P)H, quinone or similar compound as acceptor	64	2	5.23	0.16097
GO:0017147	Wnt-protein binding	3	0	0.25	0.16112
GO:0004367	glycerol-3-phosphate dehydrogenase [NAD+] activity	4	0	0.33	0.1614
GO:0008239	dipeptidyl-peptidase activity	5	0	0.41	0.16175
GO:0030291	protein serine/threonine kinase inhibitor activity	8	3	0.65	0.16251
GO:0008301	DNA binding, bending	4	0	0.33	0.16441
GO:0019787	small conjugating protein transferase activity	6	2	0.49	0.1661
GO:0019789	SUMO transferase activity	6	2	0.49	0.1661
GO:0005083	small GTPase regulator activity	61	2	4.98	0.16728
GO:0004743	pyruvate kinase activity	7	0	0.57	0.16794
GO:0016813	hydrolase activity, acting on carbon-nitrogen (but not peptide) bonds, in linear amidines	3	0	0.25	0.16831
GO:0016917	GABA receptor activity	8	0	0.65	0.16869
GO:0046914	transition metal ion binding	687	14	56.11	0.16879
GO:0008097	5S rRNA binding	8	1	0.65	0.16988
GO:0004383	guanylate cyclase activity	16	1	1.31	0.17241
GO:0015574	trehalose transmembrane transporter activity	6	2	0.49	0.17288
GO:0042947	glucoside transmembrane transporter activity	6	2	0.49	0.17288
GO:0015151	alpha-glucoside transmembrane transporter activity	6	2	0.49	0.17288
GO:0015154	disaccharide transmembrane transporter activity	6	2	0.49	0.17288
GO:0015157	oligosaccharide transmembrane transporter activity	6	2	0.49	0.17288
GO:0004645	phosphorylase activity	13	2	1.06	0.17344
GO:0005523	tropomyosin binding	3	0	0.25	0.17412
GO:0003989	acetyl-CoA carboxylase activity	8	0	0.65	0.17733
GO:0047154	methylmalonyl-CoA carboxytransferase activity	1	1	0.08	0.17826
GO:0003906	DNA-(apurinic or apyrimidinic site) lyase activity	4	0	0.33	0.1783
GO:0051015	actin filament binding	12	0	0.98	0.17852
GO:0003904	deoxyribodipyrimidine photo-lyase activity	3	0	0.25	0.17859
GO:0009881	photoreceptor activity	15	0	1.23	0.17954
GO:0042826	histone deacetylase binding	1	1	0.08	0.17963
GO:0003677	DNA binding	748	38	61.09	0.17986
GO:0004827	proline-tRNA ligase activity	1	1	0.08	0.18007
GO:0016730	oxidoreductase activity, acting on iron-sulfur proteins as donors	1	1	0.08	0.18018
GO:0016731	oxidoreductase activity, acting on iron-sulfur proteins as donors, NAD or NADP as acceptor	1	1	0.08	0.18018
GO:0008937	ferredoxin-NAD(P) reductase activity	1	1	0.08	0.18018
GO:0001104	RNA polymerase II transcription cofactor activity	30	0	2.45	0.18125
GO:0001076	RNA polymerase II transcription factor binding transcription factor activity	30	0	2.45	0.18125
GO:0035613	RNA stem-loop binding	1	1	0.08	0.1815
GO:0035614	snRNA stem-loop binding	1	1	0.08	0.1815
GO:0030620	U2 snRNA binding	1	1	0.08	0.1815
GO:0045158	electron transporter, transferring electrons within cytochrome b6/f complex of photosystem II activity	2	0	0.16	0.18202
GO:0009882	blue light photoreceptor activity	4	0	0.33	0.18281
GO:0019829	cation-transporting ATPase activity	124	6	10.13	0.18354
GO:0035241	protein-arginine omega-N monomethyltransferase activity	1	1	0.08	0.18372
GO:0035242	protein-arginine omega-N asymmetric methyltransferase activity	1	1	0.08	0.18372
GO:0044822	poly(A) RNA binding	51	7	4.17	0.18537
GO:0003729	mRNA binding	51	7	4.17	0.18537
GO:0008134	transcription factor binding	67	1	5.47	0.18561
GO:0016490	structural constituent of peritrophic membrane	3	0	0.25	0.18591
GO:0018738	S-formylglutathione hydrolase activity	2	0	0.16	0.1862
GO:0008574	plus-end-directed microtubule motor activity	1	0	0.08	0.18635
GO:0008046	axon guidance receptor activity	4	0	0.33	0.18689
GO:0033819	lipoyl(octanoyl) transferase activity	1	0	0.08	0.18719
GO:0016415	octanoyltransferase activity	1	0	0.08	0.18719
GO:0003921	GMP synthase activity	1	0	0.08	0.18731
GO:0005100	Rho GTPase activator activity	1	0	0.08	0.18929
GO:0008374	O-acyltransferase activity	11	0	0.9	0.18953
GO:0003743	translation initiation factor activity	125	10	10.21	0.18964
GO:0008528	G-protein coupled peptide receptor activity	14	0	1.14	0.18998
GO:0001653	peptide receptor activity	14	0	1.14	0.18998
GO:0004810	tRNA adenylyltransferase activity	1	0	0.08	0.19009
GO:0005388	calcium-transporting ATPase activity	14	1	1.14	0.19059
GO:0008171	O-methyltransferase activity	4	1	0.33	0.19069
GO:0004655	porphobilinogen synthase activity	3	0	0.25	0.19191
GO:0032403	protein complex binding	101	4	8.25	0.19193
GO:0008173	RNA methyltransferase activity	18	1	1.47	0.1923
GO:0004332	fructose-bisphosphate aldolase activity	11	0	0.9	0.19273
GO:0017077	oxidative phosphorylation uncoupler activity	1	0	0.08	0.1929
GO:0015301	anion:anion antiporter activity	9	0	0.74	0.19296
GO:0008192	RNA guanylyltransferase activity	1	0	0.08	0.19353
GO:0008193	tRNA guanylyltransferase activity	1	0	0.08	0.19353
GO:0043723	2,5-diamino-6-ribitylamino-4(3H)-pyrimidinone 5'-phosphate deaminase activity	1	0	0.08	0.19405
GO:0042800	histone methyltransferase activity (H3-K4 specific)	1	0	0.08	0.19515
GO:0045153	electron transporter, transferring electrons within CoQH2-cytochrome c reductase complex activity	2	0	0.16	0.19534
GO:0052840	inositol diphosphate tetrakisphosphate diphosphatase activity	2	0	0.16	0.19592
GO:0052841	inositol bisdiphosphate tetrakisphosphate diphosphatase activity	2	0	0.16	0.19592
GO:0052842	inositol diphosphate pentakisphosphate diphosphatase activity	2	0	0.16	0.19592
GO:0052843	inositol-1-diphosphate-2,3,4,5,6-pentakisphosphate diphosphatase activity	2	0	0.16	0.19592
GO:0052844	inositol-3-diphosphate-1,2,4,5,6-pentakisphosphate diphosphatase activity	2	0	0.16	0.19592
GO:0052845	inositol-5-diphosphate-1,2,3,4,6-pentakisphosphate diphosphatase activity	2	0	0.16	0.19592
GO:0052846	inositol-1,5-bisdiphosphate-2,3,4,6-tetrakisphosphate 1-diphosphatase activity	2	0	0.16	0.19592
GO:0052847	inositol-1,5-bisdiphosphate-2,3,4,6-tetrakisphosphate 5-diphosphatase activity	2	0	0.16	0.19592
GO:0052848	inositol-3,5-bisdiphosphate-2,3,4,6-tetrakisphosphate 5-diphosphatase activity	2	0	0.16	0.19592
GO:0008486	diphosphoinositol-polyphosphate diphosphatase activity	2	0	0.16	0.19592
GO:0008137	NADH dehydrogenase (ubiquinone) activity	61	2	4.98	0.19592
GO:0050136	NADH dehydrogenase (quinone) activity	61	2	4.98	0.19592
GO:0004161	dimethylallyltranstransferase activity	2	0	0.16	0.19658
GO:0000166	nucleotide binding	2564	184	209.41	0.1975
GO:1901265	nucleoside phosphate binding	2564	184	209.41	0.1975
GO:0004364	glutathione transferase activity	4	1	0.33	0.19758
GO:0015036	disulfide oxidoreductase activity	31	4	2.53	0.1978
GO:0016799	hydrolase activity, hydrolyzing N-glycosyl compounds	5	0	0.41	0.19864
GO:0016851	magnesium chelatase activity	1	0	0.08	0.19913
GO:0051002	ligase activity, forming nitrogen-metal bonds	1	0	0.08	0.19913
GO:0051003	ligase activity, forming nitrogen-metal bonds, forming coordination complexes	1	0	0.08	0.19913
GO:0008532	N-acetyllactosaminide beta-1,3-N-acetylglucosaminyltransferase activity	1	0	0.08	0.20049
GO:0004676	3-phosphoinositide-dependent protein kinase activity	1	0	0.08	0.20102
GO:0004791	thioredoxin-disulfide reductase activity	5	1	0.41	0.20107
GO:0019207	kinase regulator activity	38	6	3.1	0.20137
GO:0032553	ribonucleotide binding	1748	130	142.76	0.20273
GO:0035639	purine ribonucleoside triphosphate binding	1718	129	140.31	0.20362
GO:0008741	ribulokinase activity	1	0	0.08	0.20388
GO:0051920	peroxiredoxin activity	13	0	1.06	0.20404
GO:0009378	four-way junction helicase activity	1	0	0.08	0.20454
GO:0019203	carbohydrate phosphatase activity	12	1	0.98	0.20553
GO:0030594	neurotransmitter receptor activity	14	0	1.14	0.20614
GO:0008659	(3R)-hydroxymyristoyl-[acyl-carrier-protein] dehydratase activity	1	0	0.08	0.20641
GO:0004100	chitin synthase activity	2	0	0.16	0.20666
GO:0009381	excinuclease ABC activity	1	0	0.08	0.20707
GO:0016836	hydro-lyase activity	66	6	5.39	0.20712
GO:0016773	phosphotransferase activity, alcohol group as acceptor	647	44	52.84	0.2074
GO:0015086	cadmium ion transmembrane transporter activity	3	0	0.25	0.20762
GO:0017125	deoxycytidyl transferase activity	1	0	0.08	0.20786
GO:0004860	protein kinase inhibitor activity	9	3	0.74	0.20807
GO:0019210	kinase inhibitor activity	9	3	0.74	0.20807
GO:0016775	phosphotransferase activity, nitrogenous group as acceptor	4	0	0.33	0.20899
GO:0005452	inorganic anion exchanger activity	5	0	0.41	0.209
GO:0019887	protein kinase regulator activity	37	6	3.02	0.21007
GO:0034450	ubiquitin-ubiquitin ligase activity	1	0	0.08	0.21042
GO:0061630	ubiquitin protein ligase activity	1	0	0.08	0.21042
GO:0016835	carbon-oxygen lyase activity	74	6	6.04	0.21074
GO:0015930	glutamate synthase activity	9	2	0.74	0.21182
GO:0009975	cyclase activity	20	1	1.63	0.21213
GO:0015399	primary active transmembrane transporter activity	209	13	17.07	0.21298
GO:0015405	P-P-bond-hydrolysis-driven transmembrane transporter activity	209	13	17.07	0.21298
GO:0004779	sulfate adenylyltransferase activity	14	3	1.14	0.21342
GO:0008494	translation activator activity	1	0	0.08	0.21343
GO:0004037	allantoicase activity	1	0	0.08	0.2138
GO:0016215	acyl-CoA desaturase activity	6	0	0.49	0.21383
GO:0016287	glycerone-phosphate O-acyltransferase activity	1	0	0.08	0.21523
GO:0004399	histidinol dehydrogenase activity	1	0	0.08	0.21554
GO:0004635	phosphoribosyl-AMP cyclohydrolase activity	1	0	0.08	0.21554
GO:0004636	phosphoribosyl-ATP diphosphatase activity	1	0	0.08	0.21554
GO:0004609	phosphatidylserine decarboxylase activity	1	0	0.08	0.21597
GO:0001883	purine nucleoside binding	1720	129	140.48	0.21643
GO:0032550	purine ribonucleoside binding	1720	129	140.48	0.21643
GO:0016624	oxidoreductase activity, acting on the aldehyde or oxo group of donors, disulfide as acceptor	23	1	1.88	0.21773
GO:0050809	diazepam binding	1	0	0.08	0.21778
GO:0004557	alpha-galactosidase activity	6	2	0.49	0.2179
GO:0003960	NADPH:quinone reductase activity	3	0	0.25	0.21823
GO:0008964	phosphoenolpyruvate carboxylase activity	1	0	0.08	0.2186
GO:0000155	phosphorelay sensor kinase activity	2	0	0.16	0.21868
GO:0004673	protein histidine kinase activity	2	0	0.16	0.21868
GO:0004784	superoxide dismutase activity	7	0	0.57	0.21876
GO:0016721	oxidoreductase activity, acting on superoxide radicals as acceptor	7	0	0.57	0.21876
GO:0036442	hydrogen-exporting ATPase activity	49	3	4	0.21956
GO:0042084	5-methyltetrahydrofolate-dependent methyltransferase activity	1	0	0.08	0.22017
GO:0031419	cobalamin binding	1	0	0.08	0.22017
GO:0008705	methionine synthase activity	1	0	0.08	0.22017
GO:0008762	UDP-N-acetylmuramate dehydrogenase activity	8	0	0.65	0.22039
GO:0003933	GTP cyclohydrolase activity	3	0	0.25	0.22162
GO:0003934	GTP cyclohydrolase I activity	3	0	0.25	0.22162
GO:0004298	threonine-type endopeptidase activity	57	6	4.66	0.22229
GO:0070003	threonine-type peptidase activity	57	6	4.66	0.22229
GO:0016160	amylase activity	1	0	0.08	0.22232
GO:0016161	beta-amylase activity	1	0	0.08	0.22232
GO:0004749	ribose phosphate diphosphokinase activity	4	0	0.33	0.22243
GO:0016778	diphosphotransferase activity	4	0	0.33	0.22243
GO:0043805	indolepyruvate ferredoxin oxidoreductase activity	1	0	0.08	0.22264
GO:0015413	nickel-transporting ATPase activity	1	0	0.08	0.22264
GO:0015419	sulfate transmembrane-transporting ATPase activity	1	0	0.08	0.22264
GO:0016625	oxidoreductase activity, acting on the aldehyde or oxo group of donors, iron-sulfur protein as acceptor	1	0	0.08	0.22264
GO:0015099	nickel cation transmembrane transporter activity	1	0	0.08	0.22264
GO:0015605	organophosphate ester transmembrane transporter activity	18	0	1.47	0.224
GO:0003878	ATP citrate synthase activity	11	2	0.9	0.225
GO:0005078	MAP-kinase scaffold activity	1	0	0.08	0.22545
GO:0008490	arsenite secondary active transmembrane transporter activity	2	0	0.16	0.22641
GO:0015446	arsenite-transmembrane transporting ATPase activity	2	0	0.16	0.22641
GO:0015105	arsenite transmembrane transporter activity	2	0	0.16	0.22641
GO:0004445	inositol-polyphosphate 5-phosphatase activity	1	0	0.08	0.22731
GO:0004750	ribulose-phosphate 3-epimerase activity	2	0	0.16	0.22732
GO:0003843	1,3-beta-D-glucan synthase activity	1	0	0.08	0.22815
GO:0060229	lipase activator activity	1	0	0.08	0.22828
GO:0016230	sphingomyelin phosphodiesterase activator activity	1	0	0.08	0.22828
GO:0016004	phospholipase activator activity	1	0	0.08	0.22828
GO:0032549	ribonucleoside binding	1731	130	141.38	0.22942
GO:0045134	uridine-diphosphatase activity	1	0	0.08	0.23172
GO:0004382	guanosine-diphosphatase activity	1	0	0.08	0.23172
GO:0016630	protochlorophyllide reductase activity	1	0	0.08	0.23192
GO:0033558	protein deacetylase activity	11	1	0.9	0.23237
GO:0004407	histone deacetylase activity	11	1	0.9	0.23237
GO:0000213	tRNA-intron endonuclease activity	1	0	0.08	0.23283
GO:0004549	tRNA-specific ribonuclease activity	1	0	0.08	0.23283
GO:0005539	glycosaminoglycan binding	9	1	0.74	0.233
GO:0042626	ATPase activity, coupled to transmembrane movement of substances	199	11	16.25	0.23396
GO:0004818	glutamate-tRNA ligase activity	4	2	0.33	0.23432
GO:0001882	nucleoside binding	1732	130	141.46	0.23626
GO:0032555	purine ribonucleotide binding	1723	129	140.72	0.23663
GO:0019135	deoxyhypusine monooxygenase activity	1	0	0.08	0.23738
GO:0070566	adenylyltransferase activity	17	3	1.39	0.23805
GO:0004475	mannose-1-phosphate guanylyltransferase activity	3	0	0.25	0.23906
GO:0008905	mannose-phosphate guanylyltransferase activity	3	0	0.25	0.23906
GO:0047151	methylenetetrahydrofolate-tRNA-(uracil-5-)-methyltransferase (FADH2-oxidizing) activity	1	0	0.08	0.23917
GO:0004473	malate dehydrogenase (decarboxylating) (NADP+) activity	1	0	0.08	0.24024
GO:0019213	deacetylase activity	16	1	1.31	0.24045
GO:0004864	protein phosphatase inhibitor activity	3	0	0.25	0.24091
GO:0019212	phosphatase inhibitor activity	3	0	0.25	0.24091
GO:0016879	ligase activity, forming carbon-nitrogen bonds	108	12	8.82	0.24101
GO:0016898	oxidoreductase activity, acting on the CH-OH group of donors, cytochrome as acceptor	1	0	0.08	0.24191
GO:0004458	D-lactate dehydrogenase (cytochrome) activity	1	0	0.08	0.24191
GO:0005385	zinc ion transmembrane transporter activity	2	0	0.16	0.24354
GO:0004474	malate synthase activity	1	0	0.08	0.24508
GO:0008227	G-protein coupled amine receptor activity	13	0	1.06	0.24527
GO:0016765	transferase activity, transferring alkyl or aryl (other than methyl) groups	34	6	2.78	0.24538
GO:0009022	tRNA nucleotidyltransferase activity	2	0	0.16	0.24564
GO:0004793	threonine aldolase activity	1	0	0.08	0.24576
GO:0019200	carbohydrate kinase activity	27	1	2.21	0.247
GO:0050321	tau-protein kinase activity	1	0	0.08	0.24719
GO:0016820	hydrolase activity, acting on acid anhydrides, catalyzing transmembrane movement of substances	208	12	16.99	0.2482
GO:0004352	glutamate dehydrogenase (NAD+) activity	1	0	0.08	0.24869
GO:0004353	glutamate dehydrogenase [NAD(P)+] activity	1	0	0.08	0.24869
GO:0042813	Wnt-activated receptor activity	6	0	0.49	0.24921
GO:0004457	lactate dehydrogenase activity	6	0	0.49	0.25128
GO:0016709	oxidoreductase activity, acting on paired donors, with incorporation or reduction of molecular oxygen, NAD(P)H as one donor, and incorporation of one atom of oxygen	5	0	0.41	0.25175
GO:0071617	lysophospholipid acyltransferase activity	5	0	0.41	0.25212
GO:0003849	3-deoxy-7-phosphoheptulonate synthase activity	1	0	0.08	0.25398
GO:0004536	deoxyribonuclease activity	14	0	1.14	0.25414
GO:0004675	transmembrane receptor protein serine/threonine kinase activity	8	0	0.65	0.25488
GO:0004099	chitin deacetylase activity	4	0	0.33	0.25528
GO:0004965	G-protein coupled GABA receptor activity	2	0	0.16	0.25624
GO:0003880	protein C-terminal carboxyl O-methyltransferase activity	1	0	0.08	0.25851
GO:0004671	protein C-terminal S-isoprenylcysteine carboxyl O-methyltransferase activity	1	0	0.08	0.25851
GO:0008479	queuine tRNA-ribosyltransferase activity	2	0	0.16	0.2594
GO:0043492	ATPase activity, coupled to movement of substances	203	11	16.58	0.25999
GO:0015932	nucleobase-containing compound transmembrane transporter activity	15	0	1.23	0.26017
GO:0022833	mechanically gated channel activity	4	0	0.33	0.26081
GO:0008381	mechanically-gated ion channel activity	4	0	0.33	0.26081
GO:0045156	electron transporter, transferring electrons within the cyclic electron transport pathway of photosynthesis activity	12	2	0.98	0.26268
GO:0001075	RNA polymerase II core promoter sequence-specific DNA binding transcription factor activity involved in preinitiation complex assembly	2	0	0.16	0.26439
GO:0016684	oxidoreductase activity, acting on peroxide as acceptor	58	10	4.74	0.26448
GO:0008174	mRNA methyltransferase activity	3	0	0.25	0.26667
GO:0036094	small molecule binding	2613	187	213.41	0.26715
GO:0000287	magnesium ion binding	88	6	7.19	0.26794
GO:0051018	protein kinase A binding	6	1	0.49	0.26808
GO:0015277	kainate selective glutamate receptor activity	1	0	0.08	0.27116
GO:0050840	extracellular matrix binding	1	0	0.08	0.27203
GO:0005110	frizzled-2 binding	1	0	0.08	0.27203
GO:0008353	RNA polymerase II carboxy-terminal domain kinase activity	11	1	0.9	0.27218
GO:0008443	phosphofructokinase activity	16	1	1.31	0.27242
GO:0000010	trans-hexaprenyltranstransferase activity	1	0	0.08	0.27253
GO:0033897	ribonuclease T2 activity	1	0	0.08	0.27391
GO:0016229	steroid dehydrogenase activity	2	0	0.16	0.27466
GO:0018478	malonate-semialdehyde dehydrogenase (acetylating) activity	3	0	0.25	0.27525
GO:0008271	secondary active sulfate transmembrane transporter activity	2	0	0.16	0.27724
GO:0004372	glycine hydroxymethyltransferase activity	9	3	0.74	0.27759
GO:0016084	myostimulatory hormone activity	1	0	0.08	0.27858
GO:0017166	vinculin binding	1	0	0.08	0.27858
GO:0008179	adenylate cyclase binding	1	0	0.08	0.27858
GO:0031208	POZ domain binding	2	0	0.16	0.27858
GO:0016884	carbon-nitrogen ligase activity, with glutamine as amido-N-donor	18	1	1.47	0.28012
GO:1901677	phosphate transmembrane transporter activity	21	0	1.72	0.28024
GO:0008411	4-hydroxybutyrate CoA-transferase activity	1	0	0.08	0.28034
GO:0004096	catalase activity	7	1	0.57	0.28112
GO:0004792	thiosulfate sulfurtransferase activity	2	0	0.16	0.28233
GO:0008142	oxysterol binding	2	1	0.16	0.28244
GO:0005459	UDP-galactose transmembrane transporter activity	4	0	0.33	0.28656
GO:0015165	pyrimidine nucleotide-sugar transmembrane transporter activity	4	0	0.33	0.28656
GO:0004672	protein kinase activity	532	36	43.45	0.2869
GO:0004857	enzyme inhibitor activity	80	3	6.53	0.28707
GO:0004867	serine-type endopeptidase inhibitor activity	40	0	3.27	0.28752
GO:0004514	nicotinate-nucleotide diphosphorylase (carboxylating) activity	2	0	0.16	0.28769
GO:0043139	5'-3' DNA helicase activity	7	0	0.57	0.28797
GO:0008252	nucleotidase activity	3	0	0.25	0.28808
GO:0042834	peptidoglycan binding	2	0	0.16	0.28992
GO:0042625	ATPase activity, coupled to transmembrane movement of ions	132	6	10.78	0.2902
GO:0016830	carbon-carbon lyase activity	69	7	5.64	0.29045
GO:0016811	hydrolase activity, acting on carbon-nitrogen (but not peptide) bonds, in linear amides	28	1	2.29	0.2905
GO:0060089	molecular transducer activity	296	1	24.18	0.29135
GO:0004871	signal transducer activity	296	1	24.18	0.29135
GO:0003883	CTP synthase activity	8	0	0.65	0.29251
GO:0003873	6-phosphofructo-2-kinase activity	6	0	0.49	0.29445
GO:0004331	fructose-2,6-bisphosphate 2-phosphatase activity	6	0	0.49	0.29445
GO:0008757	S-adenosylmethionine-dependent methyltransferase activity	48	4	3.92	0.2963
GO:0008061	chitin binding	49	1	4	0.29662
GO:0003755	peptidyl-prolyl cis-trans isomerase activity	53	5	4.33	0.29697
GO:0016741	transferase activity, transferring one-carbon groups	208	16	16.99	0.29814
GO:0005024	transforming growth factor beta-activated receptor activity	7	0	0.57	0.30241
GO:0080130	L-phenylalanine:2-oxoglutarate aminotransferase activity	8	0	0.65	0.30397
GO:0070546	L-phenylalanine aminotransferase activity	8	0	0.65	0.30397
GO:0022884	macromolecule transmembrane transporter activity	15	0	1.23	0.30609
GO:0019706	protein-cysteine S-palmitoyltransferase activity	4	0	0.33	0.30774
GO:0019707	protein-cysteine S-acyltransferase activity	4	0	0.33	0.30774
GO:0004163	diphosphomevalonate decarboxylase activity	2	0	0.16	0.30821
GO:0004520	endodeoxyribonuclease activity	12	0	0.98	0.30913
GO:0046570	methylthioribulose 1-phosphate dehydratase activity	2	0	0.16	0.30986
GO:0001085	RNA polymerase II transcription factor binding	8	0	0.65	0.31295
GO:0016616	oxidoreductase activity, acting on the CH-OH group of donors, NAD or NADP as acceptor	151	13	12.33	0.31309
GO:0008504	monoamine transmembrane transporter activity	1	0	0.08	0.31425
GO:0015222	serotonin transmembrane transporter activity	1	0	0.08	0.31425
GO:0097367	carbohydrate derivative binding	1818	133	148.48	0.31426
GO:0004768	stearoyl-CoA 9-desaturase activity	4	0	0.33	0.3144
GO:0046964	3'-phosphoadenosine 5'-phosphosulfate transmembrane transporter activity	2	0	0.16	0.31519
GO:0003999	adenine phosphoribosyltransferase activity	1	0	0.08	0.3167
GO:0030955	potassium ion binding	6	0	0.49	0.31717
GO:0031420	alkali metal ion binding	6	0	0.49	0.31717
GO:0046899	nucleoside triphosphate adenylate kinase activity	1	0	0.08	0.31812
GO:0004013	adenosylhomocysteinase activity	7	1	0.57	0.31882
GO:0016801	hydrolase activity, acting on ether bonds	7	1	0.57	0.31882
GO:0016802	trialkylsulfonium hydrolase activity	7	1	0.57	0.31882
GO:0004794	L-threonine ammonia-lyase activity	2	0	0.16	0.31888
GO:0016841	ammonia-lyase activity	2	0	0.16	0.31888
GO:0017076	purine nucleotide binding	1747	129	142.68	0.31948
GO:0000295	adenine nucleotide transmembrane transporter activity	5	0	0.41	0.32059
GO:0005346	purine ribonucleotide transmembrane transporter activity	5	0	0.41	0.32059
GO:0015211	purine nucleoside transmembrane transporter activity	5	0	0.41	0.32059
GO:0015216	purine nucleotide transmembrane transporter activity	5	0	0.41	0.32059
GO:0004112	cyclic-nucleotide phosphodiesterase activity	15	1	1.23	0.32242
GO:0052633	isocitrate hydro-lyase (cis-aconitate-forming) activity	8	2	0.65	0.32576
GO:0052834	inositol monophosphate phosphatase activity	3	0	0.25	0.3261
GO:0005184	neuropeptide hormone activity	7	0	0.57	0.33024
GO:0035100	ecdysone binding	3	1	0.25	0.3316
GO:0017136	NAD-dependent histone deacetylase activity	9	1	0.74	0.3322
GO:0034979	NAD-dependent protein deacetylase activity	9	1	0.74	0.3322
GO:0034739	histone deacetylase activity (H4-K16 specific)	9	1	0.74	0.3322
GO:0004559	alpha-mannosidase activity	13	0	1.06	0.33491
GO:0003913	DNA photolyase activity	4	0	0.33	0.33615
GO:0004416	hydroxyacylglutathione hydrolase activity	1	0	0.08	0.33657
GO:0016992	lipoate synthase activity	2	0	0.16	0.33713
GO:0016979	lipoate-protein ligase activity	2	0	0.16	0.33713
GO:0070283	radical SAM enzyme activity	2	0	0.16	0.33713
GO:0030628	pre-mRNA 3'-splice site binding	1	0	0.08	0.33796
GO:0004834	tryptophan synthase activity	1	0	0.08	0.33812
GO:0003785	actin monomer binding	1	0	0.08	0.33911
GO:0016409	palmitoyltransferase activity	6	0	0.49	0.33937
GO:0045181	glutamate synthase activity, NAD(P)H as acceptor	7	1	0.57	0.33962
GO:0005098	Ran GTPase activator activity	2	1	0.16	0.34026
GO:0004598	peptidylamidoglycolate lyase activity	1	0	0.08	0.34273
GO:0016787	hydrolase activity	2705	194	220.93	0.3438
GO:0016725	oxidoreductase activity, acting on CH or CH2 groups	10	0	0.82	0.34437
GO:0008265	Mo-molybdopterin cofactor sulfurase activity	1	0	0.08	0.34497
GO:0008810	cellulase activity	1	0	0.08	0.34505
GO:0008889	glycerophosphodiester phosphodiesterase activity	1	0	0.08	0.34571
GO:2001070	starch binding	1	0	0.08	0.34571
GO:0016817	hydrolase activity, acting on acid anhydrides	1123	74	91.72	0.34624
GO:0045437	uridine nucleosidase activity	1	0	0.08	0.34796
GO:0047724	inosine nucleosidase activity	1	0	0.08	0.34796
GO:0008477	purine nucleosidase activity	1	0	0.08	0.34796
GO:0050263	ribosylpyrimidine nucleosidase activity	1	0	0.08	0.34796
GO:0016859	cis-trans isomerase activity	54	5	4.41	0.34977
GO:0016015	morphogen activity	4	0	0.33	0.35271
GO:0004643	phosphoribosylaminoimidazolecarboxamide formyltransferase activity	2	0	0.16	0.35354
GO:0003937	IMP cyclohydrolase activity	2	0	0.16	0.35354
GO:0004450	isocitrate dehydrogenase (NADP+) activity	8	1	0.65	0.35419
GO:0004618	phosphoglycerate kinase activity	7	2	0.57	0.35439
GO:0030151	molybdenum ion binding	3	0	0.25	0.3545
GO:0004735	pyrroline-5-carboxylate reductase activity	7	0	0.57	0.35608
GO:0004775	succinate-CoA ligase (ADP-forming) activity	12	2	0.98	0.35636
GO:0008854	exodeoxyribonuclease V activity	1	0	0.08	0.35667
GO:0008663	2',3'-cyclic-nucleotide 2'-phosphodiesterase activity	1	0	0.08	0.35667
GO:0010181	FMN binding	26	0	2.12	0.35703
GO:0004736	pyruvate carboxylase activity	4	0	0.33	0.35709
GO:0005112	Notch binding	4	0	0.33	0.35793
GO:0004089	carbonate dehydratase activity	4	0	0.33	0.35827
GO:0003867	4-aminobutyrate transaminase activity	2	0	0.16	0.35843
GO:0051287	NAD binding	73	3	5.96	0.35855
GO:0016840	carbon-nitrogen lyase activity	5	0	0.41	0.35861
GO:0005347	ATP transmembrane transporter activity	3	0	0.25	0.35868
GO:0005471	ATP:ADP antiporter activity	3	0	0.25	0.35868
GO:0015217	ADP transmembrane transporter activity	3	0	0.25	0.35868
GO:0016639	oxidoreductase activity, acting on the CH-NH2 group of donors, NAD or NADP as acceptor	14	2	1.14	0.3587
GO:0004070	aspartate carbamoyltransferase activity	8	0	0.65	0.36263
GO:0016866	intramolecular transferase activity	38	2	3.1	0.363
GO:0005464	UDP-xylose transmembrane transporter activity	1	0	0.08	0.36388
GO:0016286	small conductance calcium-activated potassium channel activity	2	0	0.16	0.36419
GO:0033218	amide binding	16	1	1.31	0.36462
GO:0005351	sugar:proton symporter activity	3	0	0.25	0.36462
GO:0005402	cation:sugar symporter activity	3	0	0.25	0.36462
GO:0015295	solute:proton symporter activity	3	0	0.25	0.36462
GO:0008187	poly-pyrimidine tract binding	3	1	0.25	0.36477
GO:0008475	procollagen-lysine 5-dioxygenase activity	1	0	0.08	0.36541
GO:0070815	peptidyl-lysine 5-dioxygenase activity	1	0	0.08	0.36541
GO:0008482	sulfite oxidase activity	2	0	0.16	0.36552
GO:0016603	glutaminyl-peptide cyclotransferase activity	2	0	0.16	0.36709
GO:0044325	ion channel binding	1	0	0.08	0.36867
GO:0015459	potassium channel regulator activity	2	0	0.16	0.36952
GO:0005201	extracellular matrix structural constituent	28	0	2.29	0.36986
GO:0005158	insulin receptor binding	7	2	0.57	0.37036
GO:0016779	nucleotidyltransferase activity	193	16	15.76	0.37283
GO:0004984	olfactory receptor activity	8	0	0.65	0.37329
GO:0005251	delayed rectifier potassium channel activity	4	0	0.33	0.37348
GO:0016972	thiol oxidase activity	2	0	0.16	0.37659
GO:0042286	glutamate-1-semialdehyde 2,1-aminomutase activity	3	0	0.25	0.37693
GO:0016869	intramolecular transferase activity, transferring amino groups	3	0	0.25	0.37693
GO:0005179	hormone activity	13	0	1.06	0.37805
GO:0004115	3',5'-cyclic-AMP phosphodiesterase activity	1	0	0.08	0.37825
GO:0008201	heparin binding	6	1	0.49	0.37874
GO:0016805	dipeptidase activity	9	0	0.74	0.37899
GO:0004511	tyrosine 3-monooxygenase activity	2	0	0.16	0.37905
GO:0008241	peptidyl-dipeptidase activity	3	0	0.25	0.37999
GO:0008138	protein tyrosine/serine/threonine phosphatase activity	16	0	1.31	0.3814
GO:0005048	signal sequence binding	11	1	0.9	0.38157
GO:0003708	retinoic acid receptor activity	1	0	0.08	0.38164
GO:0003998	acylphosphatase activity	2	0	0.16	0.38176
GO:0034061	DNA polymerase activity	59	2	4.82	0.3828
GO:0003964	RNA-directed DNA polymerase activity	44	1	3.59	0.38299
GO:0016682	oxidoreductase activity, acting on diphenols and related substances as donors, oxygen as acceptor	9	1	0.74	0.38329
GO:0004500	dopamine beta-monooxygenase activity	4	0	0.33	0.38408
GO:0005506	iron ion binding	105	3	8.58	0.3842
GO:0016167	glial cell-derived neurotrophic factor receptor activity	1	0	0.08	0.38444
GO:0004896	cytokine receptor activity	1	0	0.08	0.38444
GO:0036002	pre-mRNA binding	5	0	0.41	0.38656
GO:0001158	enhancer sequence-specific DNA binding	9	0	0.74	0.39052
GO:0035326	enhancer binding	9	0	0.74	0.39052
GO:0004756	selenide, water dikinase activity	3	0	0.25	0.39148
GO:0016781	phosphotransferase activity, paired acceptors	3	0	0.25	0.39148
GO:0004711	ribosomal protein S6 kinase activity	1	0	0.08	0.39209
GO:0004459	L-lactate dehydrogenase activity	5	0	0.41	0.39227
GO:0004097	catechol oxidase activity	4	0	0.33	0.39253
GO:0016716	oxidoreductase activity, acting on paired donors, with incorporation or reduction of molecular oxygen, another compound as one donor, and incorporation of one atom of oxygen	4	0	0.33	0.39253
GO:0004503	monophenol monooxygenase activity	4	0	0.33	0.39253
GO:0001102	RNA polymerase II activating transcription factor binding	3	0	0.25	0.39322
GO:0015095	magnesium ion transmembrane transporter activity	2	0	0.16	0.39444
GO:0004629	phospholipase C activity	5	0	0.41	0.39461
GO:0004435	phosphatidylinositol phospholipase C activity	5	0	0.41	0.39461
GO:0019209	kinase activator activity	4	0	0.33	0.39749
GO:0048037	cofactor binding	363	16	29.65	0.39831
GO:0001103	RNA polymerase II repressing transcription factor binding	2	0	0.16	0.39934
GO:0050567	glutaminyl-tRNA synthase (glutamine-hydrolyzing) activity	2	0	0.16	0.39934
GO:0016918	retinal binding	1	0	0.08	0.39972
GO:0019894	kinesin binding	2	0	0.16	0.39972
GO:0008376	acetylgalactosaminyltransferase activity	5	0	0.41	0.40057
GO:0000062	fatty-acyl-CoA binding	8	0	0.65	0.4032
GO:0004114	3',5'-cyclic-nucleotide phosphodiesterase activity	14	1	1.14	0.4039
GO:0015035	protein disulfide oxidoreductase activity	26	3	2.12	0.40508
GO:0043141	ATP-dependent 5'-3' DNA helicase activity	6	0	0.49	0.40521
GO:0030983	mismatched DNA binding	5	0	0.41	0.4055
GO:0008476	protein-tyrosine sulfotransferase activity	2	0	0.16	0.4077
GO:0019904	protein domain specific binding	39	6	3.19	0.40824
GO:0019902	phosphatase binding	4	0	0.33	0.41129
GO:0019903	protein phosphatase binding	4	0	0.33	0.41129
GO:0008157	protein phosphatase 1 binding	4	0	0.33	0.41129
GO:0033613	activating transcription factor binding	7	0	0.57	0.41225
GO:0004421	hydroxymethylglutaryl-CoA synthase activity	3	0	0.25	0.41259
GO:0034212	peptide N-acetyltransferase activity	9	1	0.74	0.41277
GO:0050661	NADP binding	38	2	3.1	0.41371
GO:0004385	guanylate kinase activity	4	0	0.33	0.41391
GO:0060090	binding, bridging	13	0	1.06	0.41402
GO:0016422	mRNA (2'-O-methyladenosine-N6-)-methyltransferase activity	2	0	0.16	0.41434
GO:0016872	intramolecular lyase activity	2	0	0.16	0.41587
GO:0004512	inositol-3-phosphate synthase activity	2	0	0.16	0.41587
GO:0004866	endopeptidase inhibitor activity	52	0	4.25	0.41649
GO:0061135	endopeptidase regulator activity	52	0	4.25	0.41649
GO:0004730	pseudouridylate synthase activity	2	0	0.16	0.41677
GO:0008495	protoheme IX farnesyltransferase activity	2	0	0.16	0.4178
GO:0000988	protein binding transcription factor activity	62	0	5.06	0.41875
GO:0000989	transcription factor binding transcription factor activity	62	0	5.06	0.41875
GO:0003712	transcription cofactor activity	62	0	5.06	0.41875
GO:0003697	single-stranded DNA binding	7	0	0.57	0.41945
GO:0017080	sodium channel regulator activity	1	0	0.08	0.41973
GO:0008184	glycogen phosphorylase activity	8	0	0.65	0.42007
GO:0008974	phosphoribulokinase activity	1	0	0.08	0.42045
GO:0004354	glutamate dehydrogenase (NADP+) activity	1	0	0.08	0.42055
GO:0015923	mannosidase activity	15	0	1.23	0.42123
GO:0008312	7S RNA binding	12	1	0.98	0.4216
GO:0080025	phosphatidylinositol-3,5-bisphosphate binding	2	1	0.16	0.42386
GO:0017091	AU-rich element binding	1	0	0.08	0.42392
GO:0004066	asparagine synthase (glutamine-hydrolyzing) activity	2	1	0.16	0.42477
GO:0016885	ligase activity, forming carbon-carbon bonds	18	0	1.47	0.42489
GO:0047022	7-beta-hydroxysteroid dehydrogenase (NADP+) activity	1	0	0.08	0.42521
GO:0033764	steroid dehydrogenase activity, acting on the CH-OH group of donors, NAD or NADP as acceptor	1	0	0.08	0.42521
GO:0047035	testosterone dehydrogenase (NAD+) activity	1	0	0.08	0.42521
GO:0018454	acetoacetyl-CoA reductase activity	1	0	0.08	0.42521
GO:0004303	estradiol 17-beta-dehydrogenase activity	1	0	0.08	0.42521
GO:0004602	glutathione peroxidase activity	7	1	0.57	0.42522
GO:0004890	GABA-A receptor activity	6	0	0.49	0.4255
GO:0004016	adenylate cyclase activity	4	0	0.33	0.42567
GO:0042562	hormone binding	7	1	0.57	0.42595
GO:0032027	myosin light chain binding	7	0	0.57	0.42716
GO:0043539	protein serine/threonine kinase activator activity	1	0	0.08	0.42722
GO:0016534	cyclin-dependent protein kinase 5 activator activity	1	0	0.08	0.42722
GO:0008447	L-ascorbate oxidase activity	3	1	0.25	0.42768
GO:0004447	iodide peroxidase activity	3	1	0.25	0.42768
GO:0004022	alcohol dehydrogenase (NAD) activity	3	0	0.25	0.428
GO:0052745	inositol phosphate phosphatase activity	6	0	0.49	0.42917
GO:0005249	voltage-gated potassium channel activity	21	1	1.72	0.42933
GO:0019202	amino acid kinase activity	4	0	0.33	0.43007
GO:0005000	vasopressin receptor activity	3	0	0.25	0.43092
GO:0033925	mannosyl-glycoprotein endo-beta-N-acetylglucosaminidase activity	2	1	0.16	0.43152
GO:0031491	nucleosome binding	8	0	0.65	0.43206
GO:0015079	potassium ion transmembrane transporter activity	42	1	3.43	0.43281
GO:0000980	RNA polymerase II distal enhancer sequence-specific DNA binding	8	0	0.65	0.43356
GO:0008190	eukaryotic initiation factor 4E binding	1	0	0.08	0.43366
GO:0044769	ATPase activity, coupled to transmembrane movement of ions, rotational mechanism	63	4	5.15	0.4352
GO:0010340	carboxyl-O-methyltransferase activity	2	0	0.16	0.43674
GO:0051998	protein carboxyl O-methyltransferase activity	2	0	0.16	0.43674
GO:0015114	phosphate ion transmembrane transporter activity	10	0	0.82	0.43678
GO:0004517	nitric-oxide synthase activity	3	0	0.25	0.43716
GO:0004155	6,7-dihydropteridine reductase activity	1	0	0.08	0.43755
GO:0008158	hedgehog receptor activity	4	0	0.33	0.43839
GO:0030882	lipid antigen binding	1	0	0.08	0.43912
GO:0001530	lipopolysaccharide binding	1	0	0.08	0.43912
GO:0070891	lipoteichoic acid binding	1	0	0.08	0.43912
GO:0004075	biotin carboxylase activity	14	0	1.14	0.44026
GO:0016500	protein-hormone receptor activity	4	0	0.33	0.4408
GO:0005337	nucleoside transmembrane transporter activity	6	0	0.49	0.44095
GO:0046933	proton-transporting ATP synthase activity, rotational mechanism	31	2	2.53	0.44248
GO:0016818	hydrolase activity, acting on acid anhydrides, in phosphorus-containing anhydrides	1109	72	90.58	0.44585
GO:0008453	alanine-glyoxylate transaminase activity	2	1	0.16	0.44634
GO:0005199	structural constituent of cell wall	1	0	0.08	0.44676
GO:0004408	holocytochrome-c synthase activity	4	0	0.33	0.44704
GO:0004993	serotonin receptor activity	5	0	0.41	0.44935
GO:0019899	enzyme binding	96	8	7.84	0.45012
GO:0047804	cysteine-S-conjugate beta-lyase activity	1	0	0.08	0.45087
GO:0047316	glutamine-phenylpyruvate transaminase activity	1	0	0.08	0.45087
GO:0004825	methionine-tRNA ligase activity	5	1	0.41	0.45103
GO:0004519	endonuclease activity	41	0	3.35	0.45133
GO:0004968	gonadotropin-releasing hormone receptor activity	1	0	0.08	0.45144
GO:0004448	isocitrate dehydrogenase activity	16	1	1.31	0.45188
GO:0016462	pyrophosphatase activity	1104	72	90.17	0.45257
GO:0046961	proton-transporting ATPase activity, rotational mechanism	42	3	3.43	0.45303
GO:0042165	neurotransmitter binding	1	0	0.08	0.45397
GO:0042166	acetylcholine binding	1	0	0.08	0.45397
GO:0050997	quaternary ammonium group binding	1	0	0.08	0.45397
GO:0004596	peptide alpha-N-acetyltransferase activity	8	1	0.65	0.45544
GO:0016774	phosphotransferase activity, carboxyl group as acceptor	9	2	0.74	0.45652
GO:0001607	neuromedin U receptor activity	2	0	0.16	0.45708
GO:0004054	arginine kinase activity	2	0	0.16	0.45722
GO:0019955	cytokine binding	3	0	0.25	0.45771
GO:0070379	high mobility group box 1 binding	3	0	0.25	0.45771
GO:0004501	ecdysone 20-monooxygenase activity	1	0	0.08	0.45839
GO:0003832	beta-alanyl-dopamine hydrolase activity	1	0	0.08	0.4599
GO:0031964	beta-alanyl-histamine hydrolase activity	1	0	0.08	0.4599
GO:0042277	peptide binding	13	1	1.06	0.46006
GO:0019784	NEDD8-specific protease activity	1	0	0.08	0.46028
GO:0060072	large conductance calcium-activated potassium channel activity	3	0	0.25	0.46093
GO:0004133	glycogen debranching enzyme activity	2	1	0.16	0.46229
GO:0005007	fibroblast growth factor-activated receptor activity	2	0	0.16	0.4643
GO:0046915	transition metal ion transmembrane transporter activity	12	0	0.98	0.46525
GO:0022843	voltage-gated cation channel activity	43	2	3.51	0.46673
GO:0004060	arylamine N-acetyltransferase activity	2	0	0.16	0.46725
GO:0004059	aralkylamine N-acetyltransferase activity	2	0	0.16	0.46725
GO:0030674	protein binding, bridging	12	0	0.98	0.46849
GO:0004637	phosphoribosylamine-glycine ligase activity	3	0	0.25	0.4687
GO:0019010	farnesoic acid O-methyltransferase activity	1	0	0.08	0.47318
GO:0030234	enzyme regulator activity	234	9	19.11	0.47354
GO:0005520	insulin-like growth factor binding	1	0	0.08	0.4749
GO:0019838	growth factor binding	1	0	0.08	0.4749
GO:0015450	P-P-bond-hydrolysis-driven protein transmembrane transporter activity	9	0	0.74	0.47725
GO:0004653	polypeptide N-acetylgalactosaminyltransferase activity	4	0	0.33	0.48103
GO:0016810	hydrolase activity, acting on carbon-nitrogen (but not peptide) bonds	79	2	6.45	0.4824
GO:0070733	protein adenylyltransferase activity	1	0	0.08	0.48361
GO:0016597	amino acid binding	20	0	1.63	0.48444
GO:0017116	single-stranded DNA-dependent ATP-dependent DNA helicase activity	2	1	0.16	0.48494
GO:0043142	single-stranded DNA-dependent ATPase activity	2	1	0.16	0.48494
GO:0032036	myosin heavy chain binding	10	2	0.82	0.48499
GO:0004797	thymidine kinase activity	1	0	0.08	0.48553
GO:0019136	deoxynucleoside kinase activity	1	0	0.08	0.48553
GO:0005527	macrolide binding	5	0	0.41	0.48556
GO:0005528	FK506 binding	5	0	0.41	0.48556
GO:0004329	formate-tetrahydrofolate ligase activity	2	1	0.16	0.48576
GO:0008395	steroid hydroxylase activity	2	0	0.16	0.48644
GO:0070330	aromatase activity	2	0	0.16	0.48644
GO:0004449	isocitrate dehydrogenase (NAD+) activity	9	0	0.74	0.48684
GO:0004774	succinate-CoA ligase activity	13	2	1.06	0.48824
GO:0017172	cysteine dioxygenase activity	2	0	0.16	0.48862
GO:0000981	sequence-specific DNA binding RNA polymerase II transcription factor activity	86	1	7.02	0.49067
GO:0004347	glucose-6-phosphate isomerase activity	7	1	0.57	0.49242
GO:0022829	wide pore channel activity	7	0	0.57	0.49538
GO:0005243	gap junction channel activity	7	0	0.57	0.49538
GO:0042654	ecdysis-triggering hormone receptor activity	1	0	0.08	0.49594
GO:0004029	aldehyde dehydrogenase (NAD) activity	8	0	0.65	0.49711
GO:0004068	aspartate 1-decarboxylase activity	3	0	0.25	0.49756
GO:0004831	tyrosine-tRNA ligase activity	5	1	0.41	0.4979
GO:0003952	NAD+ synthase (glutamine-hydrolyzing) activity	2	0	0.16	0.499
GO:0008098	5S rRNA primary transcript binding	1	0	0.08	0.49943
GO:0030295	protein kinase activator activity	3	0	0.25	0.50064
GO:0003730	mRNA 3'-UTR binding	7	2	0.57	0.50142
GO:0004850	uridine phosphorylase activity	3	0	0.25	0.50148
GO:0033868	Goodpasture-antigen-binding protein kinase activity	1	0	0.08	0.50195
GO:0070008	serine-type exopeptidase activity	6	0	0.49	0.50248
GO:0004687	myosin light chain kinase activity	3	0	0.25	0.50344
GO:0004766	spermidine synthase activity	1	0	0.08	0.5038
GO:0016849	phosphorus-oxygen lyase activity	25	1	2.04	0.50436
GO:0071949	FAD binding	5	0	0.41	0.50636
GO:0008484	sulfuric ester hydrolase activity	3	0	0.25	0.5072
GO:0003905	alkylbase DNA N-glycosylase activity	1	0	0.08	0.50739
GO:0008441	3'(2'),5'-bisphosphate nucleotidase activity	1	0	0.08	0.50759
GO:0004622	lysophospholipase activity	2	0	0.16	0.5082
GO:0004632	phosphopantothenate--cysteine ligase activity	1	0	0.08	0.50915
GO:0004970	ionotropic glutamate receptor activity	15	0	1.23	0.50973
GO:0080019	fatty-acyl-CoA reductase (alcohol-forming) activity	6	0	0.49	0.50994
GO:0005436	sodium:phosphate symporter activity	6	0	0.49	0.51018
GO:0004088	carbamoyl-phosphate synthase (glutamine-hydrolyzing) activity	2	0	0.16	0.51027
GO:0032028	myosin head/neck binding	7	2	0.57	0.51168
GO:0031489	myosin V binding	7	2	0.57	0.51168
GO:0070853	myosin VI binding	7	2	0.57	0.51168
GO:0070854	myosin VI heavy chain binding	7	2	0.57	0.51168
GO:0070855	myosin VI head/neck binding	7	2	0.57	0.51168
GO:0016933	extracellular-glycine-gated ion channel activity	2	0	0.16	0.51206
GO:0008177	succinate dehydrogenase (ubiquinone) activity	6	1	0.49	0.51225
GO:0003833	beta-alanyl-dopamine synthase activity	1	0	0.08	0.51422
GO:0004808	tRNA (5-methylaminomethyl-2-thiouridylate)-methyltransferase activity	1	0	0.08	0.51422
GO:0004342	glucosamine-6-phosphate deaminase activity	1	0	0.08	0.51471
GO:0031490	chromatin DNA binding	2	0	0.16	0.51593
GO:0070742	C2H2 zinc finger domain binding	2	0	0.16	0.51593
GO:0043035	chromatin insulator sequence binding	2	0	0.16	0.51593
GO:0016863	intramolecular oxidoreductase activity, transposing C=C bonds	1	0	0.08	0.51598
GO:0004165	dodecenoyl-CoA delta-isomerase activity	1	0	0.08	0.51598
GO:0008375	acetylglucosaminyltransferase activity	9	0	0.74	0.5164
GO:0016895	exodeoxyribonuclease activity, producing 5'-phosphomonoesters	2	0	0.16	0.51842
GO:0004529	exodeoxyribonuclease activity	2	0	0.16	0.51842
GO:0003886	DNA (cytosine-5-)-methyltransferase activity	1	0	0.08	0.51852
GO:0009008	DNA-methyltransferase activity	1	0	0.08	0.51852
GO:0004030	aldehyde dehydrogenase [NAD(P)+] activity	3	0	0.25	0.51881
GO:0016798	hydrolase activity, acting on glycosyl bonds	147	7	12.01	0.51972
GO:0016812	hydrolase activity, acting on carbon-nitrogen (but not peptide) bonds, in cyclic amides	11	1	0.9	0.52065
GO:0004045	aminoacyl-tRNA hydrolase activity	4	0	0.33	0.52069
GO:0016744	transferase activity, transferring aldehyde or ketonic groups	6	0	0.49	0.522
GO:0005250	A-type (transient outward) potassium channel activity	1	0	0.08	0.52234
GO:0015271	outward rectifier potassium channel activity	1	0	0.08	0.52234
GO:0004659	prenyltransferase activity	10	1	0.82	0.52358
GO:0019104	DNA N-glycosylase activity	2	0	0.16	0.52396
GO:0004069	L-aspartate:2-oxoglutarate aminotransferase activity	9	0	0.74	0.52408
GO:0030246	carbohydrate binding	53	0	4.33	0.52495
GO:0004803	transposase activity	8	0	0.65	0.52567
GO:0008469	histone-arginine N-methyltransferase activity	2	0	0.16	0.52674
GO:0004610	phosphoacetylglucosamine mutase activity	2	0	0.16	0.52674
GO:0051766	inositol trisphosphate kinase activity	5	0	0.41	0.52802
GO:0004359	glutaminase activity	1	0	0.08	0.52852
GO:0030515	snoRNA binding	7	2	0.57	0.52856
GO:0015116	sulfate transmembrane transporter activity	8	0	0.65	0.52942
GO:0004581	dolichyl-phosphate beta-glucosyltransferase activity	1	0	0.08	0.53128
GO:0016831	carboxy-lyase activity	46	6	3.76	0.53133
GO:0016231	beta-N-acetylglucosaminidase activity	2	0	0.16	0.53174
GO:0004813	alanine-tRNA ligase activity	2	0	0.16	0.53202
GO:0016175	superoxide-generating NADPH oxidase activity	2	0	0.16	0.5323
GO:0031177	phosphopantetheine binding	3	0	0.25	0.53258
GO:0072341	modified amino acid binding	3	0	0.25	0.53258
GO:0004305	ethanolamine kinase activity	1	0	0.08	0.53305
GO:0008109	N-acetyllactosaminide beta-1,6-N-acetylglucosaminyltransferase activity	2	0	0.16	0.53341
GO:0016878	acid-thiol ligase activity	16	2	1.31	0.53465
GO:0016405	CoA-ligase activity	16	2	1.31	0.53465
GO:0019992	diacylglycerol binding	7	0	0.57	0.53467
GO:0000977	RNA polymerase II regulatory region sequence-specific DNA binding	19	0	1.55	0.53506
GO:0046921	alpha-(1->6)-fucosyltransferase activity	1	0	0.08	0.53522
GO:0046702	galactoside 6-L-fucosyltransferase activity	1	0	0.08	0.53522
GO:0008424	glycoprotein 6-alpha-L-fucosyltransferase activity	1	0	0.08	0.53522
GO:0005461	UDP-glucuronic acid transmembrane transporter activity	2	0	0.16	0.53536
GO:0005463	UDP-N-acetylgalactosamine transmembrane transporter activity	2	0	0.16	0.53536
GO:0005456	CMP-N-acetylneuraminate transmembrane transporter activity	2	0	0.16	0.53536
GO:0008963	phospho-N-acetylmuramoyl-pentapeptide-transferase activity	1	0	0.08	0.53581
GO:0016705	oxidoreductase activity, acting on paired donors, with incorporation or reduction of molecular oxygen	90	2	7.35	0.53623
GO:0016019	peptidoglycan receptor activity	1	0	0.08	0.53847
GO:0032500	muramyl dipeptide binding	1	0	0.08	0.53847
GO:0008745	N-acetylmuramoyl-L-alanine amidase activity	1	0	0.08	0.53847
GO:0008092	cytoskeletal protein binding	248	4	20.25	0.53922
GO:0051087	chaperone binding	7	0	0.57	0.53959
GO:0003705	RNA polymerase II distal enhancer sequence-specific DNA binding transcription factor activity	26	1	2.12	0.53984
GO:0008446	GDP-mannose 4,6-dehydratase activity	1	0	0.08	0.54193
GO:0008556	potassium-transporting ATPase activity	7	0	0.57	0.54198
GO:0005391	sodium:potassium-exchanging ATPase activity	7	0	0.57	0.54198
GO:0000268	peroxisome targeting sequence binding	2	0	0.16	0.54248
GO:0005053	peroxisome matrix targeting signal-2 binding	2	0	0.16	0.54248
GO:0050662	coenzyme binding	252	10	20.58	0.54283
GO:0030898	actin-dependent ATPase activity	5	0	0.41	0.54473
GO:0016715	oxidoreductase activity, acting on paired donors, with incorporation or reduction of molecular oxygen, reduced ascorbate as one donor, and incorporation of one atom of oxygen	8	0	0.65	0.54532
GO:0017017	MAP kinase tyrosine/serine/threonine phosphatase activity	5	0	0.41	0.54641
GO:0033549	MAP kinase phosphatase activity	5	0	0.41	0.54641
GO:0008255	ecdysis-triggering hormone activity	1	0	0.08	0.54677
GO:0004771	sterol esterase activity	1	0	0.08	0.54707
GO:0016832	aldehyde-lyase activity	16	0	1.31	0.54765
GO:0017095	heparan sulfate 6-O-sulfotransferase activity	1	0	0.08	0.54786
GO:0008565	protein transporter activity	70	1	5.72	0.54831
GO:0004482	mRNA (guanine-N7-)-methyltransferase activity	1	0	0.08	0.54944
GO:0003909	DNA ligase activity	2	0	0.16	0.54962
GO:0004014	adenosylmethionine decarboxylase activity	3	0	0.25	0.55054
GO:0008603	cAMP-dependent protein kinase regulator activity	11	1	0.9	0.55142
GO:0004087	carbamoyl-phosphate synthase (ammonia) activity	6	0	0.49	0.55162
GO:0015232	heme transporter activity	7	1	0.57	0.55249
GO:0016712	oxidoreductase activity, acting on paired donors, with incorporation or reduction of molecular oxygen, reduced flavin or flavoprotein as one donor, and incorporation of one atom of oxygen	4	0	0.33	0.55432
GO:0061134	peptidase regulator activity	62	0	5.06	0.55556
GO:0030414	peptidase inhibitor activity	62	0	5.06	0.55556
GO:0020037	heme binding	86	3	7.02	0.55584
GO:0016888	endodeoxyribonuclease activity, producing 5'-phosphomonoesters	6	0	0.49	0.55616
GO:0016248	channel inhibitor activity	1	0	0.08	0.55717
GO:0008200	ion channel inhibitor activity	1	0	0.08	0.55717
GO:0005214	structural constituent of chitin-based cuticle	17	0	1.39	0.55815
GO:0004654	polyribonucleotide nucleotidyltransferase activity	1	0	0.08	0.55836
GO:0016742	hydroxymethyl-, formyl- and related transferase activity	15	3	1.23	0.55933
GO:0004826	phenylalanine-tRNA ligase activity	10	1	0.82	0.56202
GO:0052716	hydroquinone:oxygen oxidoreductase activity	2	0	0.16	0.56266
GO:0016421	CoA carboxylase activity	14	0	1.14	0.56589
GO:0043546	molybdopterin cofactor binding	3	0	0.25	0.56728
GO:0016726	oxidoreductase activity, acting on CH or CH2 groups, NAD or NADP as acceptor	3	0	0.25	0.56728
GO:0016727	oxidoreductase activity, acting on CH or CH2 groups, oxygen as acceptor	3	0	0.25	0.56728
GO:0004854	xanthine dehydrogenase activity	3	0	0.25	0.56728
GO:0004855	xanthine oxidase activity	3	0	0.25	0.56728
GO:0016413	O-acetyltransferase activity	2	0	0.16	0.56744
GO:0035258	steroid hormone receptor binding	2	0	0.16	0.56772
GO:0030374	ligand-dependent nuclear receptor transcription coactivator activity	2	0	0.16	0.56772
GO:0017108	5'-flap endonuclease activity	4	0	0.33	0.56882
GO:0048256	flap endonuclease activity	4	0	0.33	0.56882
GO:0015166	polyol transmembrane transporter activity	1	0	0.08	0.57059
GO:0015169	glycerol-3-phosphate transmembrane transporter activity	1	0	0.08	0.57059
GO:0008081	phosphoric diester hydrolase activity	55	2	4.49	0.57172
GO:0004690	cyclic nucleotide-dependent protein kinase activity	5	0	0.41	0.57225
GO:0017105	acyl-CoA delta11-desaturase activity	1	0	0.08	0.57607
GO:0043023	ribosomal large subunit binding	3	1	0.25	0.57613
GO:0005267	potassium channel activity	34	1	2.78	0.5765
GO:0016649	oxidoreductase activity, acting on the CH-NH group of donors, quinone or similar compound as acceptor	2	0	0.16	0.57716
GO:0004174	electron-transferring-flavoprotein dehydrogenase activity	2	0	0.16	0.57716
GO:0008903	hydroxypyruvate isomerase activity	1	0	0.08	0.57716
GO:0004019	adenylosuccinate synthase activity	4	0	0.33	0.57758
GO:0005247	voltage-gated chloride channel activity	8	0	0.65	0.57764
GO:0047429	nucleoside-triphosphate diphosphatase activity	8	1	0.65	0.58017
GO:0008378	galactosyltransferase activity	2	0	0.16	0.58068
GO:0003847	1-alkyl-2-acetylglycerophosphocholine esterase activity	2	0	0.16	0.58195
GO:0008934	inositol monophosphate 1-phosphatase activity	2	0	0.16	0.58209
GO:0016309	1-phosphatidylinositol-5-phosphate 4-kinase activity	1	0	0.08	0.58305
GO:0005381	iron ion transmembrane transporter activity	4	0	0.33	0.58317
GO:0008430	selenium binding	5	0	0.41	0.58339
GO:0015020	glucuronosyltransferase activity	6	0	0.49	0.58362
GO:0008936	nicotinamidase activity	1	0	0.08	0.58394
GO:0008519	ammonium transmembrane transporter activity	1	0	0.08	0.58474
GO:0004370	glycerol kinase activity	1	0	0.08	0.58504
GO:0044017	histone acetyltransferase activity (H3-K27 specific)	2	0	0.16	0.58534
GO:0010484	H3 histone acetyltransferase activity	2	0	0.16	0.58534
GO:0043993	histone acetyltransferase activity (H3-K18 specific)	2	0	0.16	0.58534
GO:0008140	cAMP response element binding protein binding	2	0	0.16	0.58534
GO:0016702	oxidoreductase activity, acting on single donors with incorporation of molecular oxygen, incorporation of two atoms of oxygen	21	3	1.72	0.58544
GO:0003777	microtubule motor activity	103	2	8.41	0.58584
GO:0030274	LIM domain binding	1	0	0.08	0.58614
GO:0017128	phospholipid scramblase activity	1	0	0.08	0.58644
GO:0097157	pre-mRNA intronic binding	4	0	0.33	0.58646
GO:0043168	anion binding	2107	145	172.08	0.58657
GO:0004989	octopamine receptor activity	1	0	0.08	0.58664
GO:0004748	ribonucleoside-diphosphate reductase activity, thioredoxin disulfide as acceptor	5	0	0.41	0.58696
GO:0016728	oxidoreductase activity, acting on CH or CH2 groups, disulfide as acceptor	5	0	0.41	0.58696
GO:0005212	structural constituent of eye lens	1	0	0.08	0.58714
GO:0000049	tRNA binding	17	2	1.39	0.58807
GO:0016922	ligand-dependent nuclear receptor binding	5	1	0.41	0.58884
GO:0032947	protein complex scaffold	2	0	0.16	0.59028
GO:0030159	receptor signaling complex scaffold activity	2	0	0.16	0.59028
GO:0016509	long-chain-3-hydroxyacyl-CoA dehydrogenase activity	2	0	0.16	0.5907
GO:0016427	tRNA (cytosine) methyltransferase activity	2	0	0.16	0.59141
GO:0016428	tRNA (cytosine-5-)-methyltransferase activity	2	0	0.16	0.59141
GO:0005085	guanyl-nucleotide exchange factor activity	74	0	6.04	0.59187
GO:0016934	extracellular-glycine-gated chloride channel activity	1	0	0.08	0.59272
GO:0005237	inhibitory extracellular ligand-gated ion channel activity	1	0	0.08	0.59272
GO:0033829	O-fucosylpeptide 3-beta-N-acetylglucosaminyltransferase activity	1	0	0.08	0.59302
GO:0046030	inositol trisphosphate phosphatase activity	2	0	0.16	0.59437
GO:0004420	hydroxymethylglutaryl-CoA reductase (NADPH) activity	6	0	0.49	0.59707
GO:0004995	tachykinin receptor activity	1	0	0.08	0.59812
GO:0019198	transmembrane receptor protein phosphatase activity	1	0	0.08	0.59852
GO:0005001	transmembrane receptor protein tyrosine phosphatase activity	1	0	0.08	0.59852
GO:0016538	cyclin-dependent protein serine/threonine kinase regulator activity	11	1	0.9	0.60116
GO:0001106	RNA polymerase II transcription corepressor activity	2	0	0.16	0.60171
GO:0001191	RNA polymerase II transcription factor binding transcription factor activity involved in negative regulation of transcription	2	0	0.16	0.60171
GO:0008514	organic anion transmembrane transporter activity	49	1	4	0.60177
GO:0000146	microfilament motor activity	1	0	0.08	0.60241
GO:0031078	histone deacetylase activity (H3-K14 specific)	8	1	0.65	0.60248
GO:0032129	histone deacetylase activity (H3-K9 specific)	8	1	0.65	0.60248
GO:0008146	sulfotransferase activity	15	0	1.23	0.60308
GO:0016882	cyclo-ligase activity	2	0	0.16	0.60341
GO:0004641	phosphoribosylformylglycinamidine cyclo-ligase activity	2	0	0.16	0.60341
GO:0004644	phosphoribosylglycinamide formyltransferase activity	2	0	0.16	0.60341
GO:0019842	vitamin binding	16	0	1.31	0.60363
GO:0017110	nucleoside-diphosphatase activity	2	0	0.16	0.60397
GO:0072509	divalent inorganic cation transmembrane transporter activity	60	2	4.9	0.60419
GO:0003707	steroid hormone receptor activity	25	0	2.04	0.60523
GO:0004689	phosphorylase kinase activity	1	0	0.08	0.60541
GO:0004776	succinate-CoA ligase (GDP-forming) activity	5	1	0.41	0.60559
GO:0005516	calmodulin binding	30	3	2.45	0.60569
GO:0015417	polyamine-transporting ATPase activity	2	0	0.16	0.60722
GO:0015203	polyamine transmembrane transporter activity	2	0	0.16	0.60722
GO:0005044	scavenger receptor activity	5	0	0.41	0.60773
GO:0005089	Rho guanyl-nucleotide exchange factor activity	32	0	2.61	0.60796
GO:0016746	transferase activity, transferring acyl groups	208	12	16.99	0.60828
GO:0003916	DNA topoisomerase activity	12	0	0.98	0.60881
GO:0051903	S-(hydroxymethyl)glutathione dehydrogenase activity	4	1	0.33	0.60893
GO:0008865	fructokinase activity	4	0	0.33	0.60923
GO:0019158	mannokinase activity	4	0	0.33	0.60923
GO:0030619	U1 snRNA binding	3	1	0.25	0.6099
GO:0005515	protein binding	1095	79	89.43	0.61194
GO:0070403	NAD+ binding	10	0	0.82	0.61394
GO:0004935	adrenergic receptor activity	1	0	0.08	0.6142
GO:0004335	galactokinase activity	1	0	0.08	0.6144
GO:0052654	L-leucine transaminase activity	1	0	0.08	0.6145
GO:0052655	L-valine transaminase activity	1	0	0.08	0.6145
GO:0052656	L-isoleucine transaminase activity	1	0	0.08	0.6145
GO:0004108	citrate (Si)-synthase activity	10	1	0.82	0.61464
GO:0036440	citrate synthase activity	10	1	0.82	0.61464
GO:0017174	glycine N-methyltransferase activity	1	0	0.08	0.6147
GO:0008121	ubiquinol-cytochrome-c reductase activity	10	1	0.82	0.61508
GO:0016681	oxidoreductase activity, acting on diphenols and related substances as donors, cytochrome as acceptor	10	1	0.82	0.61508
GO:0019107	myristoyltransferase activity	3	0	0.25	0.61665
GO:0004379	glycylpeptide N-tetradecanoyltransferase activity	3	0	0.25	0.61665
GO:0008307	structural constituent of muscle	7	0	0.57	0.61695
GO:0005501	retinoid binding	2	0	0.16	0.61753
GO:0019840	isoprenoid binding	2	0	0.16	0.61753
GO:0016679	oxidoreductase activity, acting on diphenols and related substances as donors	20	2	1.63	0.61835
GO:0005372	water transmembrane transporter activity	1	0	0.08	0.61939
GO:0043022	ribosome binding	16	1	1.31	0.62087
GO:0048306	calcium-dependent protein binding	1	0	0.08	0.62168
GO:0003860	3-hydroxyisobutyryl-CoA hydrolase activity	1	0	0.08	0.62278
GO:0016289	CoA hydrolase activity	1	0	0.08	0.62278
GO:0004499	N,N-dimethylaniline monooxygenase activity	1	0	0.08	0.62358
GO:0004418	hydroxymethylbilane synthase activity	1	0	0.08	0.62468
GO:0008066	glutamate receptor activity	18	0	1.47	0.62628
GO:0030170	pyridoxal phosphate binding	86	4	7.02	0.62668
GO:0031406	carboxylic acid binding	28	0	2.29	0.62829
GO:0043177	organic acid binding	28	0	2.29	0.62829
GO:0016701	oxidoreductase activity, acting on single donors with incorporation of molecular oxygen	23	3	1.88	0.6285
GO:0016857	racemase and epimerase activity, acting on carbohydrates and derivatives	14	1	1.14	0.62954
GO:0005215	transporter activity	883	41	72.12	0.63
GO:0030296	protein tyrosine kinase activator activity	2	0	0.16	0.63052
GO:0030545	receptor regulator activity	2	0	0.16	0.63052
GO:0016907	G-protein coupled acetylcholine receptor activity	3	0	0.25	0.63099
GO:0015464	acetylcholine receptor activity	3	0	0.25	0.63099
GO:0030228	lipoprotein particle receptor activity	2	0	0.16	0.63108
GO:0005041	low-density lipoprotein receptor activity	2	0	0.16	0.63108
GO:0016822	hydrolase activity, acting on acid carbon-carbon bonds	3	1	0.25	0.6318
GO:0016823	hydrolase activity, acting on acid carbon-carbon bonds, in ketonic substances	3	1	0.25	0.6318
GO:0004334	fumarylacetoacetase activity	3	1	0.25	0.6318
GO:0008318	protein prenyltransferase activity	1	0	0.08	0.63186
GO:0004661	protein geranylgeranyltransferase activity	1	0	0.08	0.63186
GO:0004663	Rab geranylgeranyltransferase activity	1	0	0.08	0.63186
GO:0004185	serine-type carboxypeptidase activity	4	0	0.33	0.63209
GO:0042799	histone methyltransferase activity (H4-K20 specific)	1	0	0.08	0.63306
GO:0004816	asparagine-tRNA ligase activity	6	0	0.49	0.63408
GO:0016854	racemase and epimerase activity	15	1	1.23	0.6341
GO:0042802	identical protein binding	45	2	3.68	0.63646
GO:1901682	sulfur compound transmembrane transporter activity	11	0	0.9	0.63951
GO:0001758	retinal dehydrogenase activity	2	0	0.16	0.6401
GO:0004553	hydrolase activity, hydrolyzing O-glycosyl compounds	108	4	8.82	0.64022
GO:0004619	phosphoglycerate mutase activity	9	0	0.74	0.64114
GO:0016297	acyl-[acyl-carrier-protein] hydrolase activity	14	0	1.14	0.64228
GO:0042393	histone binding	2	0	0.16	0.64362
GO:0003676	nucleic acid binding	1965	122	160.49	0.64414
GO:0004170	dUTP diphosphatase activity	5	0	0.41	0.64489
GO:0050508	glucuronosyl-N-acetylglucosaminyl-proteoglycan 4-alpha-N-acetylglucosaminyltransferase activity	2	0	0.16	0.64531
GO:0050509	N-acetylglucosaminyl-proteoglycan 4-beta-glucuronosyltransferase activity	2	0	0.16	0.64531
GO:0071837	HMG box domain binding	1	0	0.08	0.6463
GO:0017111	nucleoside-triphosphatase activity	1081	69	88.29	0.64728
GO:0005496	steroid binding	13	2	1.06	0.64734
GO:0042500	aspartic endopeptidase activity, intramembrane cleaving	3	1	0.25	0.65197
GO:0004573	mannosyl-oligosaccharide glucosidase activity	1	0	0.08	0.65444
GO:0017084	delta1-pyrroline-5-carboxylate synthetase activity	2	0	0.16	0.65584
GO:0004350	glutamate-5-semialdehyde dehydrogenase activity	2	0	0.16	0.65584
GO:0004349	glutamate 5-kinase activity	2	0	0.16	0.65584
GO:0016212	kynurenine-oxoglutarate transaminase activity	1	0	0.08	0.65623
GO:0036137	kynurenine aminotransferase activity	1	0	0.08	0.65623
GO:0030544	Hsp70 protein binding	1	0	0.08	0.65633
GO:0015926	glucosidase activity	4	0	0.33	0.65854
GO:0035250	UDP-galactosyltransferase activity	1	0	0.08	0.6592
GO:0046525	xylosylprotein 4-beta-galactosyltransferase activity	1	0	0.08	0.6592
GO:0016040	glutamate synthase (NADH) activity	5	0	0.41	0.65964
GO:0016295	myristoyl-[acyl-carrier-protein] hydrolase activity	7	0	0.57	0.65997
GO:0016296	palmitoyl-[acyl-carrier-protein] hydrolase activity	7	0	0.57	0.65997
GO:0019171	3-hydroxyacyl-[acyl-carrier-protein] dehydratase activity	7	0	0.57	0.65997
GO:0004320	oleoyl-[acyl-carrier-protein] hydrolase activity	7	0	0.57	0.65997
GO:0004313	[acyl-carrier-protein] S-acetyltransferase activity	7	0	0.57	0.65997
GO:0004314	[acyl-carrier-protein] S-malonyltransferase activity	7	0	0.57	0.65997
GO:0004315	3-oxoacyl-[acyl-carrier-protein] synthase activity	7	0	0.57	0.65997
GO:0004316	3-oxoacyl-[acyl-carrier-protein] reductase (NADPH) activity	7	0	0.57	0.65997
GO:0004317	3-hydroxypalmitoyl-[acyl-carrier-protein] dehydratase activity	7	0	0.57	0.65997
GO:0004319	enoyl-[acyl-carrier-protein] reductase (NADPH, B-specific) activity	7	0	0.57	0.65997
GO:0016420	malonyltransferase activity	7	0	0.57	0.65997
GO:0016419	S-malonyltransferase activity	7	0	0.57	0.65997
GO:0005093	Rab GDP-dissociation inhibitor activity	3	0	0.25	0.66016
GO:0005518	collagen binding	2	0	0.16	0.66047
GO:0004946	bombesin receptor activity	1	0	0.08	0.66049
GO:0008253	5'-nucleotidase activity	1	0	0.08	0.66049
GO:0004719	protein-L-isoaspartate (D-aspartate) O-methyltransferase activity	1	0	0.08	0.66089
GO:0005316	high-affinity inorganic phosphate:sodium symporter activity	5	0	0.41	0.66101
GO:0000828	inositol hexakisphosphate kinase activity	1	0	0.08	0.66366
GO:0008327	methyl-CpG binding	3	0	0.25	0.66445
GO:0017153	sodium:dicarboxylate symporter activity	3	0	0.25	0.66667
GO:0016671	oxidoreductase activity, acting on a sulfur group of donors, disulfide as acceptor	10	1	0.82	0.66819
GO:0033743	peptide-methionine (R)-S-oxide reductase activity	3	1	0.25	0.6746
GO:0030165	PDZ domain binding	1	0	0.08	0.67541
GO:0016714	oxidoreductase activity, acting on paired donors, with incorporation or reduction of molecular oxygen, reduced pteridine as one donor, and incorporation of one atom of oxygen	7	0	0.57	0.67573
GO:0042803	protein homodimerization activity	39	0	3.19	0.67612
GO:0050660	flavin adenine dinucleotide binding	103	3	8.41	0.677
GO:0008511	sodium:potassium:chloride symporter activity	2	0	0.16	0.67737
GO:0035591	signaling adaptor activity	6	0	0.49	0.68086
GO:0047444	N-acylneuraminate-9-phosphate synthase activity	2	0	0.16	0.68141
GO:0070006	metalloaminopeptidase activity	1	0	0.08	0.68201
GO:0016751	S-succinyltransferase activity	3	1	0.25	0.6821
GO:0004149	dihydrolipoyllysine-residue succinyltransferase activity	3	1	0.25	0.6821
GO:0017002	activin-activated receptor activity	1	0	0.08	0.6825
GO:0008036	diuretic hormone receptor activity	1	0	0.08	0.68259
GO:0008013	beta-catenin binding	6	0	0.49	0.68287
GO:0046906	tetrapyrrole binding	101	4	8.25	0.68309
GO:0000104	succinate dehydrogenase activity	7	1	0.57	0.68414
GO:0004430	1-phosphatidylinositol 4-kinase activity	6	0	0.49	0.68511
GO:0019783	small conjugating protein-specific protease activity	4	0	0.33	0.68577
GO:0004311	farnesyltranstransferase activity	4	0	0.33	0.68587
GO:0004807	triose-phosphate isomerase activity	4	0	0.33	0.68714
GO:0004396	hexokinase activity	9	0	0.74	0.68792
GO:0004652	polynucleotide adenylyltransferase activity	1	0	0.08	0.68819
GO:0019003	GDP binding	4	0	0.33	0.68949
GO:0004046	aminoacylase activity	4	0	0.33	0.68959
GO:0003870	5-aminolevulinate synthase activity	5	0	0.41	0.69092
GO:0016749	N-succinyltransferase activity	5	0	0.41	0.69092
GO:0008010	structural constituent of chitin-based larval cuticle	5	0	0.41	0.6918
GO:0032934	sterol binding	11	2	0.9	0.69218
GO:0043178	alcohol binding	11	2	0.9	0.69218
GO:0001588	dopamine neurotransmitter receptor activity, coupled via Gs	1	0	0.08	0.6922
GO:0015077	monovalent inorganic cation transmembrane transporter activity	272	18	22.22	0.69336
GO:0004361	glutaryl-CoA dehydrogenase activity	4	0	0.33	0.69458
GO:0032266	phosphatidylinositol-3-phosphate binding	4	1	0.33	0.69507
GO:1902936	phosphatidylinositol bisphosphate binding	4	1	0.33	0.69507
GO:0019825	oxygen binding	3	0	0.25	0.6951
GO:0008467	[heparan sulfate]-glucosamine 3-sulfotransferase 1 activity	1	0	0.08	0.69542
GO:0015604	organic phosphonate transmembrane transporter activity	6	0	0.49	0.69558
GO:0015416	organic phosphonate transmembrane-transporting ATPase activity	6	0	0.49	0.69558
GO:0004758	serine C-palmitoyltransferase activity	2	0	0.16	0.69761
GO:0016454	C-palmitoyltransferase activity	2	0	0.16	0.69761
GO:0004679	AMP-activated protein kinase activity	3	0	0.25	0.69786
GO:0030507	spectrin binding	3	0	0.25	0.69815
GO:0016635	oxidoreductase activity, acting on the CH-CH group of donors, quinone or related compound as acceptor	12	1	0.98	0.69847
GO:0017056	structural constituent of nuclear pore	3	0	0.25	0.69961
GO:0015439	heme-transporting ATPase activity	5	1	0.41	0.7007
GO:0038187	pattern recognition receptor activity	2	0	0.16	0.7016
GO:0008329	signaling pattern recognition receptor activity	2	0	0.16	0.7016
GO:0060590	ATPase regulator activity	4	0	0.33	0.70296
GO:0016646	oxidoreductase activity, acting on the CH-NH group of donors, NAD or NADP as acceptor	18	2	1.47	0.70343
GO:0022857	transmembrane transporter activity	711	34	58.07	0.70418
GO:0000496	base pairing	3	0	0.25	0.70455
GO:0000498	base pairing with RNA	3	0	0.25	0.70455
GO:0030555	RNA modification guide activity	3	0	0.25	0.70455
GO:0030556	rRNA modification guide activity	3	0	0.25	0.70455
GO:0030558	RNA pseudouridylation guide activity	3	0	0.25	0.70455
GO:0030559	rRNA pseudouridylation guide activity	3	0	0.25	0.70455
GO:0000944	base pairing with rRNA	3	0	0.25	0.70455
GO:0001965	G-protein alpha-subunit binding	1	0	0.08	0.70535
GO:0008379	thioredoxin peroxidase activity	3	0	0.25	0.70561
GO:0016748	succinyltransferase activity	8	1	0.65	0.70697
GO:0004631	phosphomevalonate kinase activity	1	0	0.08	0.70797
GO:0016747	transferase activity, transferring acyl groups other than amino-acyl groups	137	6	11.19	0.70814
GO:0090302	mitotic anaphase-promoting complex activity	1	0	0.08	0.70884
GO:0003887	DNA-directed DNA polymerase activity	15	1	1.23	0.70926
GO:0016783	sulfurtransferase activity	8	0	0.65	0.70978
GO:0004843	ubiquitin-specific protease activity	3	0	0.25	0.71082
GO:0051060	pullulanase activity	1	0	0.08	0.71087
GO:0016717	oxidoreductase activity, acting on paired donors, with oxidation of a pair of donors resulting in the reduction of molecular oxygen to two molecules of water	17	0	1.39	0.71305
GO:0017131	uridine-rich cytoplasmic polyadenylylation element binding	1	0	0.08	0.71454
GO:0004691	cAMP-dependent protein kinase activity	3	0	0.25	0.71544
GO:0019182	histamine-gated chloride channel activity	1	0	0.08	0.7156
GO:0047555	3',5'-cyclic-GMP phosphodiesterase activity	1	0	0.08	0.7158
GO:0045182	translation regulator activity	3	0	0.25	0.71606
GO:0090079	translation regulator activity, nucleic acid binding	3	0	0.25	0.71606
GO:0004021	L-alanine:2-oxoglutarate aminotransferase activity	6	0	0.49	0.71673
GO:0047635	alanine-oxo-acid transaminase activity	6	0	0.49	0.71673
GO:0051119	sugar transmembrane transporter activity	13	2	1.06	0.71674
GO:0016796	exonuclease activity, active with either ribo- or deoxyribonucleic acids and producing 5'-phosphomonoesters	8	0	0.65	0.7175
GO:0005088	Ras guanyl-nucleotide exchange factor activity	34	0	2.78	0.71813
GO:0045505	dynein intermediate chain binding	3	0	0.25	0.71978
GO:0004617	phosphoglycerate dehydrogenase activity	4	0	0.33	0.71978
GO:0008440	inositol-1,4,5-trisphosphate 3-kinase activity	4	0	0.33	0.71988
GO:0008852	exodeoxyribonuclease I activity	1	0	0.08	0.72003
GO:0017124	SH3 domain binding	2	0	0.16	0.72047
GO:0008093	cytoskeletal adaptor activity	2	0	0.16	0.72047
GO:0004398	histidine decarboxylase activity	2	0	0.16	0.72237
GO:0097506	deaminated base DNA N-glycosylase activity	1	0	0.08	0.72387
GO:0004844	uracil DNA N-glycosylase activity	1	0	0.08	0.72387
GO:0043958	acryloyl-CoA reductase activity	3	0	0.25	0.72416
GO:0004177	aminopeptidase activity	41	0	3.35	0.7252
GO:0005310	dicarboxylic acid transmembrane transporter activity	5	1	0.41	0.72621
GO:0004614	phosphoglucomutase activity	2	0	0.16	0.72657
GO:0008448	N-acetylglucosamine-6-phosphate deacetylase activity	1	0	0.08	0.72798
GO:0052856	NADHX epimerase activity	1	0	0.08	0.72837
GO:0070406	glutamine binding	1	0	0.08	0.72894
GO:0008020	G-protein coupled photoreceptor activity	1	0	0.08	0.72894
GO:0003951	NAD+ kinase activity	3	0	0.25	0.72924
GO:0008949	oxalyl-CoA decarboxylase activity	1	0	0.08	0.72942
GO:0004649	poly(ADP-ribose) glycohydrolase activity	2	0	0.16	0.73035
GO:0090599	alpha-glucosidase activity	3	0	0.25	0.73105
GO:0004558	alpha-1,4-glucosidase activity	3	0	0.25	0.73105
GO:0005460	UDP-glucose transmembrane transporter activity	1	0	0.08	0.7317
GO:0005462	UDP-N-acetylglucosamine transmembrane transporter activity	1	0	0.08	0.7317
GO:0005457	GDP-fucose transmembrane transporter activity	1	0	0.08	0.7317
GO:0005458	GDP-mannose transmembrane transporter activity	1	0	0.08	0.7317
GO:0036080	purine nucleotide-sugar transmembrane transporter activity	1	0	0.08	0.7317
GO:0019901	protein kinase binding	20	1	1.63	0.73208
GO:0004817	cysteine-tRNA ligase activity	1	0	0.08	0.73209
GO:0004821	histidine-tRNA ligase activity	5	0	0.41	0.7324
GO:0030618	transforming growth factor beta receptor, pathway-specific cytoplasmic mediator activity	1	0	0.08	0.73266
GO:0046943	carboxylic acid transmembrane transporter activity	31	1	2.53	0.73385
GO:0005342	organic acid transmembrane transporter activity	31	1	2.53	0.73385
GO:0043140	ATP-dependent 3'-5' DNA helicase activity	1	0	0.08	0.73551
GO:0004109	coproporphyrinogen oxidase activity	1	0	0.08	0.73617
GO:0004181	metallocarboxypeptidase activity	6	0	0.49	0.73672
GO:0005507	copper ion binding	26	1	2.12	0.73827
GO:0008079	translation termination factor activity	13	2	1.06	0.73856
GO:0004516	nicotinate phosphoribosyltransferase activity	3	0	0.25	0.73857
GO:0003910	DNA ligase (ATP) activity	1	0	0.08	0.74006
GO:0022891	substrate-specific transmembrane transporter activity	590	26	48.19	0.74032
GO:0016877	ligase activity, forming carbon-sulfur bonds	18	2	1.47	0.74102
GO:0032451	demethylase activity	1	0	0.08	0.74157
GO:0032452	histone demethylase activity	1	0	0.08	0.74157
GO:0032454	histone demethylase activity (H3-K9 specific)	1	0	0.08	0.74157
GO:0051864	histone demethylase activity (H3-K36 specific)	1	0	0.08	0.74157
GO:0015293	symporter activity	38	0	3.1	0.74485
GO:0004587	ornithine-oxo-acid transaminase activity	3	0	0.25	0.7456
GO:0004952	dopamine neurotransmitter receptor activity	3	0	0.25	0.74587
GO:0008373	sialyltransferase activity	1	0	0.08	0.74637
GO:0005488	binding	7039	498	574.9	0.74644
GO:0033170	protein-DNA loading ATPase activity	1	0	0.08	0.74825
GO:0003689	DNA clamp loader activity	1	0	0.08	0.74825
GO:0052742	phosphatidylinositol kinase activity	7	0	0.57	0.74841
GO:0051184	cofactor transporter activity	9	1	0.74	0.74855
GO:0008261	allatostatin receptor activity	1	0	0.08	0.74891
GO:0017132	cyclic nucleotide-dependent guanyl-nucleotide exchange factor activity	1	0	0.08	0.74919
GO:0017034	Rap guanyl-nucleotide exchange factor activity	1	0	0.08	0.74919
GO:0010309	acireductone dioxygenase [iron(II)-requiring] activity	3	0	0.25	0.74934
GO:0008412	4-hydroxybenzoate octaprenyltransferase activity	1	0	0.08	0.74938
GO:0002094	polyprenyltransferase activity	1	0	0.08	0.74938
GO:0042979	ornithine decarboxylase regulator activity	2	0	0.16	0.74961
GO:0008073	ornithine decarboxylase inhibitor activity	2	0	0.16	0.74961
GO:0008410	CoA-transferase activity	6	0	0.49	0.7498
GO:0005315	inorganic phosphate transmembrane transporter activity	3	0	0.25	0.7502
GO:0045155	electron transporter, transferring electrons from CoQH2-cytochrome c reductase complex and cytochrome c oxidase complex activity	2	0	0.16	0.7504
GO:0015294	solute:cation symporter activity	37	0	3.02	0.75066
GO:0005198	structural molecule activity	737	98	60.19	0.75102
GO:0016426	tRNA (adenine) methyltransferase activity	1	0	0.08	0.75218
GO:0016429	tRNA (adenine-N1-)-methyltransferase activity	1	0	0.08	0.75218
GO:0005546	phosphatidylinositol-4,5-bisphosphate binding	2	0	0.16	0.75344
GO:0008235	metalloexopeptidase activity	24	0	1.96	0.75346
GO:0004502	kynurenine 3-monooxygenase activity	1	0	0.08	0.75396
GO:0004889	acetylcholine-activated cation-selective channel activity	6	0	0.49	0.75591
GO:0050254	rhodopsin kinase activity	5	0	0.41	0.75641
GO:0004348	glucosylceramidase activity	1	0	0.08	0.75731
GO:0050577	GDP-L-fucose synthase activity	1	0	0.08	0.75871
GO:0005261	cation channel activity	101	3	8.25	0.7588
GO:0050113	inositol oxygenase activity	2	0	0.16	0.75884
GO:0005245	voltage-gated calcium channel activity	11	1	0.9	0.75951
GO:0005221	intracellular cyclic nucleotide activated cation channel activity	4	1	0.33	0.76162
GO:0043855	cyclic nucleotide-gated ion channel activity	4	1	0.33	0.76162
GO:0004151	dihydroorotase activity	5	0	0.41	0.76201
GO:0048531	beta-1,3-galactosyltransferase activity	1	0	0.08	0.76204
GO:0016263	glycoprotein-N-acetylgalactosamine 3-beta-galactosyltransferase activity	1	0	0.08	0.76204
GO:0016780	phosphotransferase activity, for other substituted phosphate groups	11	0	0.9	0.76214
GO:0015408	ferric-transporting ATPase activity	2	0	0.16	0.76369
GO:0072510	trivalent inorganic cation transmembrane transporter activity	2	0	0.16	0.76369
GO:0015091	ferric iron transmembrane transporter activity	2	0	0.16	0.76369
GO:0015645	fatty acid ligase activity	1	0	0.08	0.76398
GO:0004467	long-chain fatty acid-CoA ligase activity	1	0	0.08	0.76398
GO:0015018	galactosylgalactosylxylosylprotein 3-beta-glucuronosyltransferase activity	3	0	0.25	0.764
GO:0030971	receptor tyrosine kinase binding	1	0	0.08	0.765
GO:0001784	phosphotyrosine binding	1	0	0.08	0.765
GO:0045309	protein phosphorylated amino acid binding	1	0	0.08	0.765
GO:0051219	phosphoprotein binding	1	0	0.08	0.765
GO:0031370	eukaryotic initiation factor 4G binding	1	0	0.08	0.76592
GO:0005549	odorant binding	8	0	0.65	0.76711
GO:0034235	GPI anchor binding	1	0	0.08	0.76794
GO:0051861	glycolipid binding	1	0	0.08	0.76794
GO:0022832	voltage-gated channel activity	60	2	4.9	0.76894
GO:0005244	voltage-gated ion channel activity	60	2	4.9	0.76894
GO:0030145	manganese ion binding	15	0	1.23	0.76955
GO:0004703	G-protein coupled receptor kinase activity	6	0	0.49	0.76957
GO:1901476	carbohydrate transporter activity	14	2	1.14	0.76969
GO:0015144	carbohydrate transmembrane transporter activity	14	2	1.14	0.76969
GO:0003882	CDP-diacylglycerol-serine O-phosphatidyltransferase activity	1	0	0.08	0.77079
GO:0042578	phosphoric ester hydrolase activity	275	16	22.46	0.77093
GO:0008294	calcium- and calmodulin-responsive adenylate cyclase activity	1	0	0.08	0.77244
GO:0004829	threonine-tRNA ligase activity	10	0	0.82	0.77489
GO:0004616	phosphogluconate dehydrogenase (decarboxylating) activity	9	0	0.74	0.77492
GO:0016530	metallochaperone activity	3	0	0.25	0.77512
GO:0016531	copper chaperone activity	3	0	0.25	0.77512
GO:0004510	tryptophan 5-monooxygenase activity	4	0	0.33	0.77585
GO:0001671	ATPase activator activity	2	0	0.16	0.77588
GO:0005231	excitatory extracellular ligand-gated ion channel activity	27	0	2.21	0.77687
GO:0004148	dihydrolipoyl dehydrogenase activity	5	1	0.41	0.77698
GO:0008418	protein-N-terminal asparagine amidohydrolase activity	2	0	0.16	0.77704
GO:0051537	2 iron, 2 sulfur cluster binding	26	3	2.12	0.77714
GO:0030547	receptor inhibitor activity	1	0	0.08	0.77808
GO:0005154	epidermal growth factor receptor binding	1	0	0.08	0.77808
GO:0070851	growth factor receptor binding	1	0	0.08	0.77808
GO:0048019	receptor antagonist activity	1	0	0.08	0.77808
GO:0004725	protein tyrosine phosphatase activity	58	0	4.74	0.77839
GO:0017061	S-methyl-5-thioadenosine phosphorylase activity	2	0	0.16	0.77883
GO:0008408	3'-5' exonuclease activity	5	0	0.41	0.77901
GO:0030337	DNA polymerase processivity factor activity	2	0	0.16	0.77909
GO:1901681	sulfur compound binding	18	1	1.47	0.77909
GO:0015171	amino acid transmembrane transporter activity	25	0	2.04	0.77924
GO:0016896	exoribonuclease activity, producing 5'-phosphomonoesters	6	0	0.49	0.77962
GO:0004532	exoribonuclease activity	6	0	0.49	0.77962
GO:0003844	1,4-alpha-glucan branching enzyme activity	4	0	0.33	0.77967
GO:0004035	alkaline phosphatase activity	3	0	0.25	0.78068
GO:0017025	TBP-class protein binding	6	0	0.49	0.78073
GO:0005070	SH3/SH2 adaptor activity	5	0	0.41	0.78144
GO:0015085	calcium ion transmembrane transporter activity	52	2	4.25	0.78149
GO:0019900	kinase binding	24	1	1.96	0.7817
GO:0004590	orotidine-5'-phosphate decarboxylase activity	3	0	0.25	0.78225
GO:0004588	orotate phosphoribosyltransferase activity	3	0	0.25	0.78225
GO:0004488	methylenetetrahydrofolate dehydrogenase (NADP+) activity	4	1	0.33	0.78301
GO:0008812	choline dehydrogenase activity	15	0	1.23	0.78443
GO:0005344	oxygen transporter activity	2	0	0.16	0.78471
GO:0008609	alkylglycerone-phosphate synthase activity	1	0	0.08	0.78495
GO:0070001	aspartic-type peptidase activity	12	2	0.98	0.78528
GO:0004190	aspartic-type endopeptidase activity	12	2	0.98	0.78528
GO:0005092	GDP-dissociation inhibitor activity	7	1	0.57	0.7856
GO:0004828	serine-tRNA ligase activity	5	0	0.41	0.78568
GO:0031418	L-ascorbic acid binding	7	0	0.57	0.78625
GO:0048029	monosaccharide binding	7	0	0.57	0.78625
GO:0005524	ATP binding	1338	85	109.28	0.78639
GO:0008260	3-oxoacid CoA-transferase activity	5	0	0.41	0.78668
GO:0008507	sodium:iodide symporter activity	1	0	0.08	0.78675
GO:0015373	monovalent anion:sodium symporter activity	1	0	0.08	0.78675
GO:0008124	4-alpha-hydroxytetrahydrobiopterin dehydratase activity	2	0	0.16	0.78712
GO:0008597	calcium-dependent protein serine/threonine phosphatase regulator activity	2	0	0.16	0.78725
GO:0004723	calcium-dependent protein serine/threonine phosphatase activity	2	0	0.16	0.78725
GO:0005086	ARF guanyl-nucleotide exchange factor activity	9	0	0.74	0.7874
GO:0003840	gamma-glutamyltransferase activity	1	0	0.08	0.78845
GO:0016614	oxidoreductase activity, acting on CH-OH group of donors	201	14	16.42	0.78873
GO:0008641	small protein activating enzyme activity	13	0	1.06	0.78917
GO:0034483	heparan sulfate sulfotransferase activity	7	0	0.57	0.7899
GO:0004001	adenosine kinase activity	3	0	0.25	0.79147
GO:0043225	anion transmembrane-transporting ATPase activity	11	0	0.9	0.79227
GO:0004345	glucose-6-phosphate dehydrogenase activity	2	0	0.16	0.79281
GO:0004707	MAP kinase activity	13	0	1.06	0.79286
GO:1901618	organic hydroxy compound transmembrane transporter activity	3	0	0.25	0.79352
GO:0030553	cGMP binding	2	0	0.16	0.79356
GO:0004692	cGMP-dependent protein kinase activity	2	0	0.16	0.79356
GO:0030546	receptor activator activity	1	0	0.08	0.79407
GO:0030297	transmembrane receptor protein tyrosine kinase activator activity	1	0	0.08	0.79407
GO:0032033	myosin II light chain binding	1	0	0.08	0.7954
GO:0032038	myosin II heavy chain binding	1	0	0.08	0.7954
GO:0045159	myosin II binding	1	0	0.08	0.7954
GO:0008168	methyltransferase activity	186	10	15.19	0.79787
GO:0016814	hydrolase activity, acting on carbon-nitrogen (but not peptide) bonds, in cyclic amidines	20	0	1.63	0.79792
GO:0022803	passive transmembrane transporter activity	194	3	15.84	0.79808
GO:0015267	channel activity	194	3	15.84	0.79808
GO:0004879	ligand-activated sequence-specific DNA binding RNA polymerase II transcription factor activity	19	0	1.55	0.79821
GO:0098531	direct ligand regulated sequence-specific DNA binding transcription factor activity	19	0	1.55	0.79821
GO:0004832	valine-tRNA ligase activity	1	0	0.08	0.79911
GO:0004505	phenylalanine 4-monooxygenase activity	4	0	0.33	0.79951
GO:0046969	NAD-dependent histone deacetylase activity (H3-K9 specific)	6	1	0.49	0.80026
GO:0046970	NAD-dependent histone deacetylase activity (H4-K16 specific)	6	1	0.49	0.80026
GO:0032041	NAD-dependent histone deacetylase activity (H3-K14 specific)	6	1	0.49	0.80026
GO:0097372	NAD-dependent histone deacetylase activity (H3-K18 specific)	6	1	0.49	0.80026
GO:0001227	RNA polymerase II transcription regulatory region sequence-specific DNA binding transcription factor activity involved in negative regulation of transcription	8	0	0.65	0.80048
GO:0001078	RNA polymerase II core promoter proximal region sequence-specific DNA binding transcription factor activity involved in negative regulation of transcription	8	0	0.65	0.80048
GO:0016308	1-phosphatidylinositol-4-phosphate 5-kinase activity	2	0	0.16	0.80056
GO:0008237	metallopeptidase activity	105	3	8.58	0.80091
GO:0017022	myosin binding	23	2	1.88	0.80219
GO:0046966	thyroid hormone receptor binding	1	0	0.08	0.80227
GO:0008175	tRNA methyltransferase activity	10	0	0.82	0.80295
GO:0003922	GMP synthase (glutamine-hydrolyzing) activity	4	0	0.33	0.80398
GO:0032093	SAM domain binding	1	0	0.08	0.80437
GO:0016645	oxidoreductase activity, acting on the CH-NH group of donors	25	2	2.04	0.80499
GO:0004647	phosphoserine phosphatase activity	2	0	0.16	0.80527
GO:0030942	endoplasmic reticulum signal peptide binding	3	0	0.25	0.80593
GO:0016782	transferase activity, transferring sulfur-containing groups	29	0	2.37	0.80667
GO:0022839	ion gated channel activity	7	0	0.57	0.80767
GO:0005227	calcium activated cation channel activity	7	0	0.57	0.80767
GO:0015269	calcium-activated potassium channel activity	7	0	0.57	0.80767
GO:0004158	dihydroorotate oxidase activity	5	0	0.41	0.80782
GO:0032559	adenyl ribonucleotide binding	1341	85	109.52	0.80883
GO:0004674	protein serine/threonine kinase activity	322	21	26.3	0.80922
GO:0008113	peptide-methionine (S)-S-oxide reductase activity	2	0	0.16	0.80933
GO:0008661	1-deoxy-D-xylulose-5-phosphate synthase activity	2	0	0.16	0.81019
GO:0016410	N-acyltransferase activity	62	3	5.06	0.81037
GO:0017018	myosin phosphatase activity	2	0	0.16	0.8108
GO:0016842	amidine-lyase activity	3	0	0.25	0.81099
GO:0031409	pigment binding	3	0	0.25	0.81104
GO:0004833	tryptophan 2,3-dioxygenase activity	2	0	0.16	0.81153
GO:0008536	Ran GTPase binding	30	2	2.45	0.81362
GO:0016791	phosphatase activity	216	13	17.64	0.81388
GO:0005034	osmosensor activity	1	0	0.08	0.814
GO:0003774	motor activity	158	2	12.9	0.81509
GO:0003987	acetate-CoA ligase activity	3	0	0.25	0.81621
GO:0003899	DNA-directed RNA polymerase activity	52	5	4.25	0.81635
GO:0034062	RNA polymerase activity	52	5	4.25	0.81635
GO:0008331	high voltage-gated calcium channel activity	2	0	0.16	0.81676
GO:0008332	low voltage-gated calcium channel activity	2	0	0.16	0.81676
GO:0015370	solute:sodium symporter activity	26	0	2.12	0.81762
GO:0000175	3'-5'-exoribonuclease activity	4	0	0.33	0.81892
GO:0005225	volume-sensitive anion channel activity	1	0	0.08	0.81914
GO:0072320	volume-sensitive chloride channel activity	1	0	0.08	0.81914
GO:0051393	alpha-actinin binding	4	0	0.33	0.81978
GO:0051371	muscle alpha-actinin binding	4	0	0.33	0.81978
GO:0042805	actinin binding	4	0	0.33	0.81978
GO:0004985	opioid receptor activity	1	0	0.08	0.82016
GO:0008509	anion transmembrane transporter activity	110	1	8.98	0.82073
GO:0005118	sevenless binding	4	0	0.33	0.82097
GO:0003956	NAD(P)+-protein-arginine ADP-ribosyltransferase activity	2	0	0.16	0.82146
GO:0004337	geranyltranstransferase activity	2	0	0.16	0.8229
GO:0015378	sodium:chloride symporter activity	1	0	0.08	0.82304
GO:0000987	core promoter proximal region sequence-specific DNA binding	5	0	0.41	0.8249
GO:0000978	RNA polymerase II core promoter proximal region sequence-specific DNA binding	5	0	0.41	0.8249
GO:0001159	core promoter proximal region DNA binding	5	0	0.41	0.8249
GO:0015556	C4-dicarboxylate transmembrane transporter activity	3	0	0.25	0.82538
GO:0015501	glutamate:sodium symporter activity	3	0	0.25	0.82538
GO:0005313	L-glutamate transmembrane transporter activity	3	0	0.25	0.82538
GO:0015183	L-aspartate transmembrane transporter activity	3	0	0.25	0.82538
GO:0015172	acidic amino acid transmembrane transporter activity	3	0	0.25	0.82538
GO:0008324	cation transmembrane transporter activity	407	23	33.24	0.82571
GO:0043167	ion binding	3758	214	306.93	0.82628
GO:0031127	alpha-(1,2)-fucosyltransferase activity	2	0	0.16	0.82695
GO:0008107	galactoside 2-alpha-L-fucosyltransferase activity	2	0	0.16	0.82695
GO:0022890	inorganic cation transmembrane transporter activity	345	20	28.18	0.82698
GO:0004823	leucine-tRNA ligase activity	4	0	0.33	0.82705
GO:0016211	ammonia ligase activity	10	1	0.82	0.82716
GO:0016880	acid-ammonia (or amide) ligase activity	10	1	0.82	0.82716
GO:0004356	glutamate-ammonia ligase activity	10	1	0.82	0.82716
GO:0043015	gamma-tubulin binding	1	0	0.08	0.82742
GO:0004726	non-membrane spanning protein tyrosine phosphatase activity	1	0	0.08	0.82826
GO:0003863	3-methyl-2-oxobutanoate dehydrogenase (2-methylpropanoyl-transferring) activity	1	0	0.08	0.82893
GO:0010314	phosphatidylinositol-5-phosphate binding	1	0	0.08	0.83026
GO:0022838	substrate-specific channel activity	187	3	15.27	0.83032
GO:0005216	ion channel activity	187	3	15.27	0.83032
GO:0002161	aminoacyl-tRNA editing activity	8	0	0.65	0.83042
GO:0004809	tRNA (guanine-N2-)-methyltransferase activity	1	0	0.08	0.83051
GO:0005544	calcium-dependent phospholipid binding	6	0	0.49	0.8341
GO:0008417	fucosyltransferase activity	5	0	0.41	0.8342
GO:0008083	growth factor activity	6	1	0.49	0.83423
GO:0004623	phospholipase A2 activity	11	0	0.9	0.83479
GO:0005178	integrin binding	1	0	0.08	0.83582
GO:0098599	palmitoyl hydrolase activity	3	0	0.25	0.83662
GO:0008474	palmitoyl-(protein) hydrolase activity	3	0	0.25	0.83662
GO:0004344	glucose dehydrogenase activity	11	0	0.9	0.83695
GO:0046790	virion binding	1	0	0.08	0.83763
GO:0000774	adenyl-nucleotide exchange factor activity	2	0	0.16	0.83845
GO:0046920	alpha-(1->3)-fucosyltransferase activity	1	0	0.08	0.83943
GO:0018392	glycoprotein 3-alpha-L-fucosyltransferase activity	1	0	0.08	0.83943
GO:0047696	beta-adrenergic receptor kinase activity	4	0	0.33	0.8398
GO:0016034	maleylacetoacetate isomerase activity	1	0	0.08	0.84009
GO:0016483	tryptophan hydroxylase activator activity	2	0	0.16	0.8403
GO:0051032	nucleic acid transmembrane transporter activity	3	0	0.25	0.8405
GO:0051033	RNA transmembrane transporter activity	3	0	0.25	0.8405
GO:0030976	thiamine pyrophosphate binding	4	0	0.33	0.84087
GO:0015075	ion transmembrane transporter activity	550	24	44.92	0.84136
GO:0010461	light-activated ion channel activity	1	0	0.08	0.8422
GO:0015279	store-operated calcium channel activity	1	0	0.08	0.8422
GO:0008086	light-activated voltage-gated calcium channel activity	1	0	0.08	0.8422
GO:0004152	dihydroorotate dehydrogenase activity	6	0	0.49	0.84472
GO:0017171	serine hydrolase activity	99	5	8.09	0.84498
GO:0008236	serine-type peptidase activity	99	5	8.09	0.84498
GO:0015016	[heparan sulfate]-glucosamine N-sulfotransferase activity	5	0	0.41	0.84499
GO:0015296	anion:cation symporter activity	19	0	1.55	0.8464
GO:0005371	tricarboxylate secondary active transmembrane transporter activity	2	0	0.16	0.84649
GO:0015142	tricarboxylic acid transmembrane transporter activity	2	0	0.16	0.84649
GO:0022821	potassium ion antiporter activity	1	0	0.08	0.84665
GO:0015368	calcium:cation antiporter activity	1	0	0.08	0.84665
GO:0008273	calcium, potassium:sodium antiporter activity	1	0	0.08	0.84665
GO:0005003	ephrin receptor activity	5	0	0.41	0.84715
GO:0016768	spermine synthase activity	1	0	0.08	0.84737
GO:0004033	aldo-keto reductase (NADP) activity	4	0	0.33	0.84758
GO:0008106	alcohol dehydrogenase (NADP+) activity	4	0	0.33	0.84758
GO:0008527	taste receptor activity	2	0	0.16	0.8482
GO:0001105	RNA polymerase II transcription coactivator activity	6	0	0.49	0.84905
GO:0001190	RNA polymerase II transcription factor binding transcription factor activity involved in positive regulation of transcription	6	0	0.49	0.84905
GO:0004197	cysteine-type endopeptidase activity	20	1	1.63	0.84949
GO:0030551	cyclic nucleotide binding	3	0	0.25	0.85024
GO:0051213	dioxygenase activity	40	4	3.27	0.8503
GO:0048495	Roundabout binding	1	0	0.08	0.85065
GO:0070064	proline-rich region binding	2	0	0.16	0.85102
GO:0004767	sphingomyelin phosphodiesterase activity	25	1	2.04	0.85139
GO:0030160	GKAP/Homer scaffold activity	1	0	0.08	0.85169
GO:0004122	cystathionine beta-synthase activity	2	0	0.16	0.85248
GO:0034185	apolipoprotein binding	1	0	0.08	0.85248
GO:0097109	neuroligin family protein binding	1	0	0.08	0.85248
GO:0003796	lysozyme activity	4	0	0.33	0.853
GO:0061505	DNA topoisomerase II activity	7	0	0.57	0.85324
GO:0003918	DNA topoisomerase type II (ATP-hydrolyzing) activity	7	0	0.57	0.85324
GO:0003876	AMP deaminase activity	5	0	0.41	0.85516
GO:0047623	adenosine-phosphate deaminase activity	5	0	0.41	0.85516
GO:0004740	pyruvate dehydrogenase (acetyl-transferring) kinase activity	2	0	0.16	0.85561
GO:0022892	substrate-specific transporter activity	659	27	53.82	0.85685
GO:0042285	xylosyltransferase activity	1	0	0.08	0.85713
GO:0035252	UDP-xylosyltransferase activity	1	0	0.08	0.85713
GO:0030158	protein xylosyltransferase activity	1	0	0.08	0.85713
GO:0046974	histone methyltransferase activity (H3-K9 specific)	1	0	0.08	0.85729
GO:0046976	histone methyltransferase activity (H3-K27 specific)	1	0	0.08	0.85729
GO:0031071	cysteine desulfurase activity	4	0	0.33	0.85734
GO:0004751	ribose-5-phosphate isomerase activity	2	0	0.16	0.85739
GO:0031386	protein tag	1	0	0.08	0.85745
GO:0016149	translation release factor activity, codon specific	8	1	0.65	0.85749
GO:0008117	sphinganine-1-phosphate aldolase activity	2	0	0.16	0.8575
GO:0016875	ligase activity, forming carbon-oxygen bonds	125	11	10.21	0.85848
GO:0016876	ligase activity, forming aminoacyl-tRNA and related compounds	125	11	10.21	0.85848
GO:0004462	lactoylglutathione lyase activity	7	1	0.57	0.859
GO:0005484	SNAP receptor activity	9	0	0.74	0.85942
GO:0005102	receptor binding	69	4	5.64	0.86029
GO:0016722	oxidoreductase activity, oxidizing metal ions	1	0	0.08	0.86088
GO:0016724	oxidoreductase activity, oxidizing metal ions, oxygen as acceptor	1	0	0.08	0.86088
GO:0004322	ferroxidase activity	1	0	0.08	0.86088
GO:0046983	protein dimerization activity	194	14	15.84	0.86172
GO:0008012	structural constituent of adult chitin-based cuticle	1	0	0.08	0.86351
GO:0017070	U6 snRNA binding	11	1	0.9	0.86365
GO:0030554	adenyl nucleotide binding	1362	85	111.24	0.86718
GO:0042623	ATPase activity, coupled	404	22	33	0.86724
GO:0005548	phospholipid transporter activity	10	0	0.82	0.86791
GO:0004312	fatty acid synthase activity	17	0	1.39	0.86828
GO:0004518	nuclease activity	71	0	5.8	0.86833
GO:0005543	phospholipid binding	139	3	11.35	0.86877
GO:0070035	purine NTP-dependent helicase activity	134	8	10.94	0.86884
GO:0008026	ATP-dependent helicase activity	134	8	10.94	0.86884
GO:0070594	juvenile hormone response element binding	1	0	0.08	0.86924
GO:0016641	oxidoreductase activity, acting on the CH-NH2 group of donors, oxygen as acceptor	4	0	0.33	0.86959
GO:0015101	organic cation transmembrane transporter activity	3	0	0.25	0.86963
GO:0050897	cobalt ion binding	1	0	0.08	0.8706
GO:0004038	allantoinase activity	1	0	0.08	0.8706
GO:0003978	UDP-glucose 4-epimerase activity	7	0	0.57	0.87206
GO:0008060	ARF GTPase activator activity	12	0	0.98	0.87285
GO:0004527	exonuclease activity	19	0	1.55	0.87351
GO:0008470	isovaleryl-CoA dehydrogenase activity	2	0	0.16	0.87384
GO:0016846	carbon-sulfur lyase activity	21	2	1.72	0.87415
GO:0004638	phosphoribosylaminoimidazole carboxylase activity	2	0	0.16	0.87447
GO:0004639	phosphoribosylaminoimidazolesuccinocarboxamide synthase activity	2	0	0.16	0.87447
GO:0003825	alpha,alpha-trehalose-phosphate synthase (UDP-forming) activity	1	0	0.08	0.8748
GO:0004805	trehalose-phosphatase activity	1	0	0.08	0.8748
GO:0016657	oxidoreductase activity, acting on NAD(P)H, nitrogenous group as acceptor	5	0	0.41	0.87667
GO:0003920	GMP reductase activity	5	0	0.41	0.87667
GO:0005234	extracellular-glutamate-gated ion channel activity	19	0	1.55	0.87766
GO:0008289	lipid binding	176	6	14.37	0.8783
GO:0090595	acetyl-CoA:L-lysine N6-acetyltransferase	28	1	2.29	0.8785
GO:0004402	histone acetyltransferase activity	28	1	2.29	0.8785
GO:0030623	U5 snRNA binding	9	1	0.74	0.8797
GO:0019206	nucleoside kinase activity	8	0	0.65	0.88027
GO:0031624	ubiquitin conjugating enzyme binding	2	0	0.16	0.88033
GO:0044390	small protein conjugating enzyme binding	2	0	0.16	0.88033
GO:0003714	transcription corepressor activity	6	0	0.49	0.88184
GO:0019799	tubulin N-acetyltransferase activity	1	0	0.08	0.88223
GO:0004605	phosphatidate cytidylyltransferase activity	2	0	0.16	0.88229
GO:1901981	phosphatidylinositol phosphate binding	8	1	0.65	0.8829
GO:0032296	double-stranded RNA-specific ribonuclease activity	4	0	0.33	0.88337
GO:0005326	neurotransmitter transporter activity	16	0	1.31	0.88355
GO:0004175	endopeptidase activity	230	20	18.78	0.88355
GO:0071855	neuropeptide receptor binding	8	0	0.65	0.88438
GO:0048038	quinone binding	10	0	0.82	0.88702
GO:0016864	intramolecular oxidoreductase activity, transposing S-S bonds	15	0	1.23	0.88916
GO:0003756	protein disulfide isomerase activity	15	0	1.23	0.88916
GO:0004806	triglyceride lipase activity	6	1	0.49	0.88971
GO:0005328	neurotransmitter:sodium symporter activity	15	0	1.23	0.89042
GO:0008452	RNA ligase activity	4	0	0.33	0.89193
GO:0003972	RNA ligase (ATP) activity	4	0	0.33	0.89193
GO:0015291	secondary active transmembrane transporter activity	69	0	5.64	0.89639
GO:0004657	proline dehydrogenase activity	3	0	0.25	0.8968
GO:0016298	lipase activity	54	2	4.41	0.89724
GO:0005262	calcium channel activity	37	1	3.02	0.89817
GO:0003857	3-hydroxyacyl-CoA dehydrogenase activity	12	0	0.98	0.89823
GO:0004824	lysine-tRNA ligase activity	7	0	0.57	0.89836
GO:0005254	chloride channel activity	18	0	1.47	0.89853
GO:0052689	carboxylic ester hydrolase activity	68	4	5.55	0.89871
GO:0015103	inorganic anion transmembrane transporter activity	48	0	3.92	0.89909
GO:0008613	diuretic hormone activity	3	0	0.25	0.89972
GO:0019798	procollagen-proline dioxygenase activity	5	0	0.41	0.90032
GO:0004656	procollagen-proline 4-dioxygenase activity	5	0	0.41	0.90032
GO:0004733	pyridoxamine-phosphate oxidase activity	3	0	0.25	0.90051
GO:0009014	succinyl-diaminopimelate desuccinylase activity	1	0	0.08	0.90288
GO:0000339	RNA cap binding	6	1	0.49	0.90339
GO:0008242	omega peptidase activity	10	0	0.82	0.90355
GO:0008566	mitochondrial protein-transporting ATPase activity	1	0	0.08	0.90422
GO:0015462	protein-transmembrane transporting ATPase activity	1	0	0.08	0.90422
GO:0004535	poly(A)-specific ribonuclease activity	2	0	0.16	0.90496
GO:0017169	CDP-alcohol phosphatidyltransferase activity	4	0	0.33	0.906
GO:0008897	holo-[acyl-carrier-protein] synthase activity	1	0	0.08	0.90668
GO:0004340	glucokinase activity	5	0	0.41	0.90688
GO:0003842	1-pyrroline-5-carboxylate dehydrogenase activity	2	0	0.16	0.90795
GO:0051020	GTPase binding	44	2	3.59	0.90844
GO:0017016	Ras GTPase binding	44	2	3.59	0.90844
GO:0031267	small GTPase binding	44	2	3.59	0.90844
GO:0016417	S-acyltransferase activity	21	1	1.72	0.90926
GO:0008144	drug binding	10	0	0.82	0.90978
GO:0004525	ribonuclease III activity	3	0	0.25	0.91119
GO:0004104	cholinesterase activity	6	0	0.49	0.91172
GO:0004555	alpha,alpha-trehalase activity	3	0	0.25	0.91209
GO:0015927	trehalase activity	3	0	0.25	0.91209
GO:0004713	protein tyrosine kinase activity	66	2	5.39	0.9129
GO:0004620	phospholipase activity	45	1	3.68	0.91366
GO:0038024	cargo receptor activity	7	0	0.57	0.91371
GO:0004018	N6-(1,2-dicarboxyethyl)AMP AMP-lyase (fumarate-forming) activity	2	0	0.16	0.91382
GO:0016901	oxidoreductase activity, acting on the CH-OH group of donors, quinone or similar compound as acceptor	6	0	0.49	0.91465
GO:0004368	glycerol-3-phosphate dehydrogenase activity	6	0	0.49	0.91465
GO:0004815	aspartate-tRNA ligase activity	5	0	0.41	0.91522
GO:0000030	mannosyltransferase activity	7	0	0.57	0.91626
GO:0016638	oxidoreductase activity, acting on the CH-NH2 group of donors	24	2	1.96	0.91704
GO:0016833	oxo-acid-lyase activity	4	0	0.33	0.91704
GO:0004419	hydroxymethylglutaryl-CoA lyase activity	4	0	0.33	0.91704
GO:0004849	uridine kinase activity	4	0	0.33	0.91811
GO:0016407	acetyltransferase activity	66	2	5.39	0.91847
GO:0031369	translation initiation factor binding	9	0	0.74	0.91849
GO:0008233	peptidase activity	538	40	43.94	0.9193
GO:0004861	cyclin-dependent protein serine/threonine kinase inhibitor activity	2	0	0.16	0.91934
GO:0051427	hormone receptor binding	4	0	0.33	0.9196
GO:0035257	nuclear hormone receptor binding	4	0	0.33	0.9196
GO:0004000	adenosine deaminase activity	7	0	0.57	0.91973
GO:0008409	5'-3' exonuclease activity	2	0	0.16	0.92039
GO:0004534	5'-3' exoribonuclease activity	2	0	0.16	0.92039
GO:0046873	metal ion transmembrane transporter activity	163	3	13.31	0.92087
GO:0001091	RNA polymerase II basal transcription factor binding	3	0	0.25	0.92146
GO:0001094	TFIID-class transcription factor binding	3	0	0.25	0.92146
GO:0001098	basal transcription machinery binding	3	0	0.25	0.92146
GO:0001099	basal RNA polymerase II transcription machinery binding	3	0	0.25	0.92146
GO:0052692	raffinose alpha-galactosidase activity	2	0	0.16	0.92213
GO:0022804	active transmembrane transporter activity	277	13	22.62	0.92263
GO:0003872	6-phosphofructokinase activity	8	0	0.65	0.92356
GO:0004591	oxoglutarate dehydrogenase (succinyl-transferring) activity	3	0	0.25	0.92396
GO:0005230	extracellular ligand-gated ion channel activity	50	0	4.08	0.92406
GO:0004123	cystathionine gamma-lyase activity	5	0	0.41	0.92433
GO:0034701	tripeptidase activity	4	0	0.33	0.92462
GO:0003881	CDP-diacylglycerol-inositol 3-phosphatidyltransferase activity	2	0	0.16	0.92479
GO:0004485	methylcrotonoyl-CoA carboxylase activity	4	0	0.33	0.92516
GO:0004128	cytochrome-b5 reductase activity, acting on NAD(P)H	2	0	0.16	0.9253
GO:0016652	oxidoreductase activity, acting on NAD(P)H, NAD(P) as acceptor	2	0	0.16	0.92598
GO:0008750	NAD(P)+ transhydrogenase (AB-specific) activity	2	0	0.16	0.92598
GO:0008746	NAD(P)+ transhydrogenase activity	2	0	0.16	0.92598
GO:0017137	Rab GTPase binding	5	0	0.41	0.92613
GO:0008308	voltage-gated anion channel activity	16	0	1.31	0.9265
GO:0003747	translation release factor activity	12	1	0.98	0.92661
GO:0001664	G-protein coupled receptor binding	23	0	1.88	0.92719
GO:0016862	intramolecular oxidoreductase activity, interconverting keto- and enol-groups	1	0	0.08	0.92833
GO:0043715	2,3-diketo-5-methylthiopentyl-1-phosphate enolase activity	1	0	0.08	0.92833
GO:0043716	2-hydroxy-3-keto-5-methylthiopentenyl-1-phosphate phosphatase activity	1	0	0.08	0.92833
GO:0043874	acireductone synthase activity	1	0	0.08	0.92833
GO:0003779	actin binding	145	0	11.84	0.92893
GO:0004540	ribonuclease activity	18	0	1.47	0.92924
GO:0004198	calcium-dependent cysteine-type endopeptidase activity	9	1	0.74	0.92929
GO:0000900	translation repressor activity, nucleic acid binding	2	0	0.16	0.93015
GO:0030371	translation repressor activity	2	0	0.16	0.93015
GO:0004058	aromatic-L-amino-acid decarboxylase activity	3	0	0.25	0.93154
GO:0004884	ecdysteroid hormone receptor activity	2	0	0.16	0.93196
GO:0004012	phospholipid-translocating ATPase activity	9	0	0.74	0.9333
GO:0004721	phosphoprotein phosphatase activity	155	11	12.66	0.9334
GO:0070628	proteasome binding	1	0	0.08	0.93349
GO:0004594	pantothenate kinase activity	2	0	0.16	0.93446
GO:0034023	5-(carboxyamino)imidazole ribonucleotide mutase activity	1	0	0.08	0.93514
GO:0017048	Rho GTPase binding	9	0	0.74	0.93568
GO:0005319	lipid transporter activity	14	0	1.14	0.93579
GO:0050833	pyruvate transmembrane transporter activity	1	0	0.08	0.93621
GO:0005368	taurine transmembrane transporter activity	1	0	0.08	0.93804
GO:0005369	taurine:sodium symporter activity	1	0	0.08	0.93804
GO:0008080	N-acetyltransferase activity	53	2	4.33	0.93831
GO:0008442	3-hydroxyisobutyrate dehydrogenase activity	1	0	0.08	0.93865
GO:0004568	chitinase activity	10	0	0.82	0.93957
GO:0004124	cysteine synthase activity	3	0	0.25	0.94031
GO:0015377	cation:chloride symporter activity	7	0	0.57	0.94047
GO:0019888	protein phosphatase regulator activity	17	0	1.39	0.94062
GO:0003874	6-pyruvoyltetrahydropterin synthase activity	1	0	0.08	0.94088
GO:0016838	carbon-oxygen lyase activity, acting on phosphates	1	0	0.08	0.94088
GO:0047451	3-hydroxyoctanoyl-[acyl-carrier-protein] dehydratase activity	1	0	0.08	0.9411
GO:0046592	polyamine oxidase activity	2	0	0.16	0.94111
GO:0016647	oxidoreductase activity, acting on the CH-NH group of donors, oxygen as acceptor	2	0	0.16	0.94111
GO:0016627	oxidoreductase activity, acting on the CH-CH group of donors	120	9	9.8	0.94157
GO:0017069	snRNA binding	19	2	1.55	0.94171
GO:0004504	peptidylglycine monooxygenase activity	2	0	0.16	0.94301
GO:0050839	cell adhesion molecule binding	15	0	1.23	0.9443
GO:0005375	copper ion transmembrane transporter activity	2	0	0.16	0.94436
GO:0043425	bHLH transcription factor binding	2	0	0.16	0.94465
GO:0070888	E-box binding	2	0	0.16	0.94465
GO:0004853	uroporphyrinogen decarboxylase activity	2	0	0.16	0.94569
GO:0005487	nucleocytoplasmic transporter activity	2	0	0.16	0.94627
GO:0080030	methyl indole-3-acetate esterase activity	4	0	0.33	0.94637
GO:0080031	methyl salicylate esterase activity	4	0	0.33	0.94637
GO:0080032	methyl jasmonate esterase activity	4	0	0.33	0.94637
GO:0046582	Rap GTPase activator activity	1	0	0.08	0.94639
GO:0004057	arginyltransferase activity	1	0	0.08	0.94649
GO:0001132	TBP-class protein binding RNA polymerase II transcription factor activity	2	0	0.16	0.94693
GO:0001083	RNA polymerase II basal transcription factor binding transcription factor activity	2	0	0.16	0.94693
GO:0001128	RNA polymerase II transcription coactivator activity involved in preinitiation complex assembly	2	0	0.16	0.94693
GO:0001129	TBP-class protein binding RNA polymerase II transcription factor activity involved in preinitiation complex assembly	2	0	0.16	0.94693
GO:0030552	cAMP binding	1	0	0.08	0.94737
GO:0004812	aminoacyl-tRNA ligase activity	120	9	9.8	0.94753
GO:0005217	intracellular ligand-gated ion channel activity	16	1	1.31	0.94756
GO:0004708	MAP kinase kinase activity	1	0	0.08	0.94762
GO:0016408	C-acyltransferase activity	6	0	0.49	0.94767
GO:0050253	retinyl-palmitate esterase activity	6	0	0.49	0.94813
GO:0030731	guanidinoacetate N-methyltransferase activity	1	0	0.08	0.94823
GO:0000149	SNARE binding	4	0	0.33	0.94848
GO:0003684	damaged DNA binding	10	0	0.82	0.94873
GO:0004702	receptor signaling protein serine/threonine kinase activity	28	0	2.29	0.95052
GO:0004820	glycine-tRNA ligase activity	2	0	0.16	0.95059
GO:0004697	protein kinase C activity	16	0	1.31	0.95119
GO:0005343	organic acid:sodium symporter activity	5	0	0.41	0.95141
GO:0004658	propionyl-CoA carboxylase activity	6	0	0.49	0.95145
GO:0015081	sodium ion transmembrane transporter activity	54	0	4.41	0.952
GO:0035091	phosphatidylinositol binding	30	1	2.45	0.95259
GO:0016868	intramolecular transferase activity, phosphotransferases	23	1	1.88	0.95305
GO:0016208	AMP binding	2	0	0.16	0.9548
GO:0003993	acid phosphatase activity	7	0	0.57	0.95481
GO:0004576	oligosaccharyl transferase activity	25	2	2.04	0.95529
GO:0004757	sepiapterin reductase activity	1	0	0.08	0.95556
GO:0070011	peptidase activity, acting on L-amino acid peptides	417	28	34.06	0.95565
GO:0015297	antiporter activity	21	0	1.72	0.95569
GO:0070626	(S)-2-(5-amino-1-(5-phospho-D-ribosyl)imidazole-4-carboxamido)succinate AMP-lyase (fumarate-forming) activity	1	0	0.08	0.95594
GO:0016893	endonuclease activity, active with either ribo- or deoxyribonucleic acids and producing 5'-phosphomonoesters	11	0	0.9	0.95617
GO:0004180	carboxypeptidase activity	21	0	1.72	0.95626
GO:0004814	arginine-tRNA ligase activity	5	0	0.41	0.95669
GO:0008601	protein phosphatase type 2A regulator activity	12	0	0.98	0.95773
GO:0022836	gated channel activity	134	3	10.94	0.95841
GO:0043130	ubiquitin binding	4	0	0.33	0.9585
GO:0032182	small conjugating protein binding	4	0	0.33	0.9585
GO:0015412	molybdate transmembrane-transporting ATPase activity	2	0	0.16	0.95858
GO:0015098	molybdate ion transmembrane transporter activity	2	0	0.16	0.95858
GO:0008238	exopeptidase activity	88	1	7.19	0.95872
GO:0016788	hydrolase activity, acting on ester bonds	496	22	40.51	0.95919
GO:0004887	thyroid hormone receptor activity	7	0	0.57	0.9594
GO:0035004	phosphatidylinositol 3-kinase activity	1	0	0.08	0.95946
GO:0016303	1-phosphatidylinositol-3-kinase activity	1	0	0.08	0.95946
GO:0004032	alditol:NADP+ 1-oxidoreductase activity	1	0	0.08	0.95951
GO:0004560	alpha-L-fucosidase activity	3	0	0.25	0.95967
GO:0015928	fucosidase activity	3	0	0.25	0.95967
GO:0005094	Rho GDP-dissociation inhibitor activity	3	0	0.25	0.95982
GO:0016755	transferase activity, transferring amino-acyl groups	7	0	0.57	0.9603
GO:0015278	calcium-release channel activity	12	0	0.98	0.96042
GO:0004869	cysteine-type endopeptidase inhibitor activity	2	0	0.16	0.96088
GO:0005416	cation:amino acid symporter activity	4	0	0.33	0.96094
GO:0015179	L-amino acid transmembrane transporter activity	4	0	0.33	0.96094
GO:0005283	sodium:amino acid symporter activity	4	0	0.33	0.96094
GO:0004300	enoyl-CoA hydratase activity	5	0	0.41	0.96137
GO:0003938	IMP dehydrogenase activity	4	0	0.33	0.96139
GO:0019199	transmembrane receptor protein kinase activity	25	0	2.04	0.96143
GO:0003957	NAD(P)+ transhydrogenase (B-specific) activity	1	0	0.08	0.96228
GO:0030276	clathrin binding	3	0	0.25	0.96313
GO:0005545	1-phosphatidylinositol binding	3	0	0.25	0.96313
GO:0000009	alpha-1,6-mannosyltransferase activity	2	0	0.16	0.96313
GO:0004376	glycolipid mannosyltransferase activity	2	0	0.16	0.96313
GO:0004521	endoribonuclease activity	9	0	0.74	0.964
GO:0052832	inositol monophosphate 3-phosphatase activity	1	0	0.08	0.96402
GO:0052833	inositol monophosphate 4-phosphatase activity	1	0	0.08	0.96402
GO:0004579	dolichyl-diphosphooligosaccharide-protein glycotransferase activity	20	1	1.63	0.96408
GO:0016861	intramolecular oxidoreductase activity, interconverting aldoses and ketoses	17	1	1.39	0.96604
GO:0015108	chloride transmembrane transporter activity	25	0	2.04	0.96621
GO:0004357	glutamate-cysteine ligase activity	2	0	0.16	0.96644
GO:0016418	S-acetyltransferase activity	11	0	0.9	0.96656
GO:0031683	G-protein beta/gamma-subunit complex binding	15	0	1.23	0.96679
GO:0008028	monocarboxylic acid transmembrane transporter activity	2	0	0.16	0.96708
GO:0015379	potassium:chloride symporter activity	3	0	0.25	0.96723
GO:0045296	cadherin binding	9	0	0.74	0.96765
GO:0016595	glutamate binding	2	0	0.16	0.96892
GO:0016307	phosphatidylinositol phosphate kinase activity	8	1	0.65	0.96905
GO:0047130	saccharopine dehydrogenase (NADP+, L-lysine-forming) activity	1	0	0.08	0.96956
GO:0004753	saccharopine dehydrogenase activity	1	0	0.08	0.96956
GO:0003682	chromatin binding	50	3	4.08	0.96986
GO:0004386	helicase activity	228	9	18.62	0.96996
GO:0008414	CDP-alcohol phosphotransferase activity	1	0	0.08	0.97007
GO:0004307	ethanolaminephosphotransferase activity	1	0	0.08	0.97007
GO:0005218	intracellular ligand-gated calcium channel activity	9	0	0.74	0.97017
GO:0005219	ryanodine-sensitive calcium-release channel activity	9	0	0.74	0.97017
GO:0004143	diacylglycerol kinase activity	8	0	0.65	0.97047
GO:0004487	methylenetetrahydrofolate dehydrogenase (NAD+) activity	1	0	0.08	0.97101
GO:0047874	dolichyldiphosphatase activity	1	0	0.08	0.97167
GO:0004164	diphthine synthase activity	2	0	0.16	0.97169
GO:0043682	copper-transporting ATPase activity	1	0	0.08	0.97178
GO:0019208	phosphatase regulator activity	19	0	1.55	0.9718
GO:0009019	tRNA (guanine-N1-)-methyltransferase activity	1	0	0.08	0.97243
GO:0052906	tRNA (guanine(37)-N(1))-methyltransferase activity	1	0	0.08	0.97243
GO:0008176	tRNA (guanine-N7-)-methyltransferase activity	2	0	0.16	0.97303
GO:0045294	alpha-catenin binding	2	0	0.16	0.97309
GO:0004722	protein serine/threonine phosphatase activity	18	1	1.47	0.97326
GO:0016653	oxidoreductase activity, acting on NAD(P)H, heme protein as acceptor	4	0	0.33	0.97332
GO:0031072	heat shock protein binding	14	0	1.14	0.97465
GO:0004047	aminomethyltransferase activity	6	0	0.49	0.97471
GO:0004731	purine-nucleoside phosphorylase activity	3	0	0.25	0.97524
GO:0000156	phosphorelay response regulator activity	1	0	0.08	0.97534
GO:0003979	UDP-glucose 6-dehydrogenase activity	4	0	0.33	0.97537
GO:0004563	beta-N-acetylhexosaminidase activity	3	0	0.25	0.97572
GO:0015929	hexosaminidase activity	3	0	0.25	0.97572
GO:0004044	amidophosphoribosyltransferase activity	4	0	0.33	0.97748
GO:0005057	receptor signaling protein activity	35	0	2.86	0.97764
GO:0016634	oxidoreductase activity, acting on the CH-CH group of donors, oxygen as acceptor	9	0	0.74	0.97824
GO:0031543	peptidyl-proline dioxygenase activity	7	0	0.57	0.97835
GO:0031545	peptidyl-proline 4-dioxygenase activity	7	0	0.57	0.97835
GO:0004777	succinate-semialdehyde dehydrogenase (NAD+) activity	4	0	0.33	0.9787
GO:0046523	S-methyl-5-thioribose-1-phosphate isomerase activity	2	0	0.16	0.97875
GO:0019187	beta-1,4-mannosyltransferase activity	2	0	0.16	0.97922
GO:0016891	endoribonuclease activity, producing 5'-phosphomonoesters	5	0	0.41	0.97984
GO:0015665	alcohol transmembrane transporter activity	2	0	0.16	0.98028
GO:0004799	thymidylate synthase activity	2	0	0.16	0.98127
GO:0042083	5,10-methylenetetrahydrofolate-dependent methyltransferase activity	2	0	0.16	0.98127
GO:0033164	glycolipid 6-alpha-mannosyltransferase activity	1	0	0.08	0.98139
GO:0004378	GDP-Man:Man1GlcNAc2-PP-Dol alpha-1,3-mannosyltransferase activity	1	0	0.08	0.98139
GO:0008521	acetyl-CoA transporter activity	2	0	0.16	0.98162
GO:0051185	coenzyme transporter activity	2	0	0.16	0.98162
GO:0070548	L-glutamine aminotransferase activity	4	0	0.33	0.98167
GO:0016886	ligase activity, forming phosphoric ester bonds	7	0	0.57	0.9817
GO:0019239	deaminase activity	17	1	1.39	0.98181
GO:0016887	ATPase activity	531	29	43.37	0.98241
GO:0005355	glucose transmembrane transporter activity	3	0	0.25	0.98249
GO:0015145	monosaccharide transmembrane transporter activity	3	0	0.25	0.98249
GO:0015149	hexose transmembrane transporter activity	3	0	0.25	0.98249
GO:0004325	ferrochelatase activity	4	0	0.33	0.98295
GO:0003713	transcription coactivator activity	30	0	2.45	0.98327
GO:0015355	secondary active monocarboxylate transmembrane transporter activity	1	0	0.08	0.9834
GO:0005242	inward rectifier potassium channel activity	5	0	0.41	0.98352
GO:0045550	geranylgeranyl reductase activity	1	0	0.08	0.98358
GO:0009013	succinate-semialdehyde dehydrogenase [NAD(P)+] activity	3	0	0.25	0.98398
GO:0004333	fumarate hydratase activity	6	0	0.49	0.98401
GO:0046527	glucosyltransferase activity	15	0	1.23	0.98416
GO:0005072	transforming growth factor beta receptor, cytoplasmic mediator activity	2	0	0.16	0.98478
GO:0009931	calcium-dependent protein serine/threonine kinase activity	4	0	0.33	0.98493
GO:0010857	calcium-dependent protein kinase activity	4	0	0.33	0.98493
GO:0035251	UDP-glucosyltransferase activity	14	0	1.14	0.98521
GO:0052590	sn-glycerol-3-phosphate:ubiquinone oxidoreductase activity	1	0	0.08	0.98525
GO:0052591	sn-glycerol-3-phosphate:ubiquinone-8 oxidoreductase activity	1	0	0.08	0.98525
GO:0017040	ceramidase activity	1	0	0.08	0.9853
GO:0004360	glutamine-fructose-6-phosphate transaminase (isomerizing) activity	3	0	0.25	0.98622
GO:0004222	metalloendopeptidase activity	46	2	3.76	0.98627
GO:0003958	NADPH-hemoprotein reductase activity	2	0	0.16	0.98657
GO:0070402	NADPH binding	1	0	0.08	0.98672
GO:0030604	1-deoxy-D-xylulose-5-phosphate reductoisomerase activity	1	0	0.08	0.98672
GO:0016860	intramolecular oxidoreductase activity	34	1	2.78	0.98695
GO:0003980	UDP-glucose:glycoprotein glucosyltransferase activity	5	0	0.41	0.98713
GO:0004709	MAP kinase kinase kinase activity	9	0	0.74	0.9873
GO:0000257	nitrilase activity	2	0	0.16	0.98732
GO:0016815	hydrolase activity, acting on carbon-nitrogen (but not peptide) bonds, in nitriles	2	0	0.16	0.98732
GO:0004837	tyrosine decarboxylase activity	1	0	0.08	0.98743
GO:0070567	cytidylyltransferase activity	3	0	0.25	0.9875
GO:0004176	ATP-dependent peptidase activity	9	0	0.74	0.988
GO:0005220	inositol 1,4,5-trisphosphate-sensitive calcium-release channel activity	3	0	0.25	0.98847
GO:0004698	calcium-dependent protein kinase C activity	3	0	0.25	0.98868
GO:0004714	transmembrane receptor protein tyrosine kinase activity	17	0	1.39	0.98869
GO:0004822	isoleucine-tRNA ligase activity	2	0	0.16	0.98946
GO:0003724	RNA helicase activity	23	2	1.88	0.98948
GO:0015298	solute:cation antiporter activity	9	0	0.74	0.9895
GO:0016790	thiolester hydrolase activity	62	0	5.06	0.99001
GO:0004742	dihydrolipoyllysine-residue acetyltransferase activity	4	0	0.33	0.99007
GO:0030523	dihydrolipoamide S-acyltransferase activity	4	0	0.33	0.99007
GO:0015193	L-proline transmembrane transporter activity	1	0	0.08	0.99009
GO:0015175	neutral amino acid transmembrane transporter activity	1	0	0.08	0.99009
GO:0005298	proline:sodium symporter activity	1	0	0.08	0.99009
GO:0015220	choline transmembrane transporter activity	1	0	0.08	0.99009
GO:0008234	cysteine-type peptidase activity	61	2	4.98	0.99017
GO:0034593	phosphatidylinositol bisphosphate phosphatase activity	1	0	0.08	0.99034
GO:0034595	phosphatidylinositol phosphate 5-phosphatase activity	1	0	0.08	0.99034
GO:0052866	phosphatidylinositol phosphate phosphatase activity	1	0	0.08	0.99034
GO:0004439	phosphatidylinositol-4,5-bisphosphate 5-phosphatase activity	1	0	0.08	0.99034
GO:0004004	ATP-dependent RNA helicase activity	21	1	1.72	0.99039
GO:0008186	RNA-dependent ATPase activity	21	1	1.72	0.99039
GO:0015299	solute:proton antiporter activity	8	0	0.65	0.99066
GO:0008478	pyridoxal kinase activity	2	0	0.16	0.99101
GO:0004064	arylesterase activity	1	0	0.08	0.99176
GO:0003917	DNA topoisomerase type I activity	6	0	0.49	0.99191
GO:1901363	heterocyclic compound binding	4353	309	355.52	0.99203
GO:0097159	organic cyclic compound binding	4364	311	356.42	0.9922
GO:0030616	transforming growth factor beta receptor, common-partner cytoplasmic mediator activity	1	0	0.08	0.99236
GO:0008970	phosphatidylcholine 1-acylhydrolase activity	1	0	0.08	0.99246
GO:0004741	[pyruvate dehydrogenase (lipoamide)] phosphatase activity	1	0	0.08	0.99266
GO:0030676	Rac guanyl-nucleotide exchange factor activity	1	0	0.08	0.99282
GO:0016763	transferase activity, transferring pentosyl groups	32	0	2.61	0.9929
GO:0004375	glycine dehydrogenase (decarboxylating) activity	5	0	0.41	0.99295
GO:0016642	oxidoreductase activity, acting on the CH-NH2 group of donors, disulfide as acceptor	5	0	0.41	0.99295
GO:0015491	cation:cation antiporter activity	6	0	0.49	0.99299
GO:0036459	ubiquitinyl hydrolase activity	42	0	3.43	0.99323
GO:0004712	protein serine/threonine/tyrosine kinase activity	5	0	0.41	0.99333
GO:0004221	ubiquitin thiolesterase activity	41	0	3.35	0.9934
GO:0004373	glycogen (starch) synthase activity	6	0	0.49	0.99364
GO:0016757	transferase activity, transferring glycosyl groups	200	10	16.33	0.99386
GO:0008524	glucose 6-phosphate:phosphate antiporter activity	1	0	0.08	0.99413
GO:0015315	organophosphate:inorganic phosphate antiporter activity	1	0	0.08	0.99413
GO:0015385	sodium:proton antiporter activity	5	0	0.41	0.99416
GO:0005451	monovalent cation:proton antiporter activity	5	0	0.41	0.99416
GO:0016706	oxidoreductase activity, acting on paired donors, with incorporation or reduction of molecular oxygen, 2-oxoglutarate as one donor, and incorporation of one atom each of oxygen into both donors	17	0	1.39	0.99426
GO:0009001	serine O-acetyltransferase activity	1	0	0.08	0.99451
GO:0016412	serine O-acyltransferase activity	1	0	0.08	0.99451
GO:0004642	phosphoribosylformylglycinamidine synthase activity	3	0	0.25	0.99558
GO:0050564	N-(5-amino-5-carboxypentanoyl)-L-cysteinyl-D-valine synthase activity	1	0	0.08	0.99559
GO:0004105	choline-phosphate cytidylyltransferase activity	1	0	0.08	0.99582
GO:0004523	RNA-DNA hybrid ribonuclease activity	1	0	0.08	0.99594
GO:0003988	acetyl-CoA C-acyltransferase activity	4	0	0.33	0.99605
GO:0004252	serine-type endopeptidase activity	59	2	4.82	0.99605
GO:0005009	insulin-activated receptor activity	1	0	0.08	0.99668
GO:0008194	UDP-glycosyltransferase activity	35	0	2.86	0.99704
GO:0003963	RNA-3'-phosphate cyclase activity	1	0	0.08	0.99737
GO:0045502	dynein binding	9	0	0.74	0.99748
GO:0016758	transferase activity, transferring hexosyl groups	104	4	8.49	0.99749
GO:0003868	4-hydroxyphenylpyruvate dioxygenase activity	3	0	0.25	0.99752
GO:0003726	double-stranded RNA adenosine deaminase activity	2	0	0.16	0.99785
GO:0047323	[3-methyl-2-oxobutanoate dehydrogenase (acetyl-transferring)] kinase activity	1	0	0.08	0.99792
GO:0003995	acyl-CoA dehydrogenase activity	26	1	2.12	0.99794
GO:0000340	RNA 7-methylguanosine cap binding	2	0	0.16	0.99815
GO:0003950	NAD+ ADP-ribosyltransferase activity	7	0	0.57	0.99845
GO:0003997	acyl-CoA oxidase activity	3	0	0.25	0.99862
GO:0004839	ubiquitin activating enzyme activity	1	0	0.08	0.99879
GO:0019948	SUMO activating enzyme activity	1	0	0.08	0.99879
GO:0004411	homogentisate 1,2-dioxygenase activity	1	0	0.08	0.99888
GO:0018801	glutaconyl-CoA decarboxylase activity	1	0	0.08	0.9989
GO:0016423	tRNA (guanine) methyltransferase activity	4	0	0.33	0.99898
GO:0003810	protein-glutamine gamma-glutamyltransferase activity	3	0	0.25	0.99898
GO:0004780	sulfate adenylyltransferase (ADP) activity	1	0	0.08	0.99908
GO:0016819	hydrolase activity, acting on acid anhydrides, in sulfonyl-containing anhydrides	1	0	0.08	0.99908
GO:0047627	adenylylsulfatase activity	1	0	0.08	0.99908
GO:0050072	m7G(5')pppN diphosphatase activity	1	0	0.08	0.99908
GO:0000982	RNA polymerase II core promoter proximal region sequence-specific DNA binding transcription factor activity	43	0	3.51	0.99909
GO:0003939	L-iditol 2-dehydrogenase activity	2	0	0.16	0.99926
GO:0016661	oxidoreductase activity, acting on other nitrogenous compounds as donors	2	0	0.16	0.99959
GO:0046857	oxidoreductase activity, acting on other nitrogenous compounds as donors, with NAD or NADP as acceptor	1	0	0.08	0.99979
GO:0009703	nitrate reductase (NADH) activity	1	0	0.08	0.99979
GO:0008940	nitrate reductase activity	1	0	0.08	0.99979
GO:0019905	syntaxin binding	3	0	0.25	0.99983
GO:0046987	N-acetyllactosamine beta-1,3-glucuronosyltransferase activity	1	0	0.08	0.99984
GO:0046988	asioloorosomucoid beta-1,3-glucuronosyltransferase activity	1	0	0.08	0.99984
GO:0046989	galactosyl beta-1,3 N-acetylgalactosamine beta-1,3-glucuronosyltransferase activity	1	0	0.08	0.99984
GO:0070615	nucleosome-dependent ATPase activity	1	0	0.08	0.9999
GO:0043621	protein self-association	1	0	0.08	0.99991
GO:0016018	cyclosporin A binding	1	0	0.08	0.99996
GO:0022834	ligand-gated channel activity	72	1	5.88	0.99996
GO:0015276	ligand-gated ion channel activity	72	1	5.88	0.99996
GO:0017112	Rab guanyl-nucleotide exchange factor activity	1	0	0.08	0.99997
GO:0004830	tryptophan-tRNA ligase activity	3	0	0.25	0.99998
GO:0005253	anion channel activity	27	0	2.21	0.99999
GO:0005504	fatty acid binding	1	0	0.08	0.99999
GO:0033293	monocarboxylic acid binding	1	0	0.08	0.99999
GO:0004566	beta-glucuronidase activity	4	0	0.33	1
GO:0008068	extracellular-glutamate-gated chloride channel activity	4	0	0.33	1
GO:0001228	RNA polymerase II transcription regulatory region sequence-specific DNA binding transcription factor activity involved in positive regulation of transcription	34	0	2.78	1
GO:0001071	nucleic acid binding transcription factor activity	332	9	27.12	1
GO:0003674	molecular_function	12146	992	992	1
